# Supplementary material for: Systematic identification of cell size regulators in budding yeast
Source: Mol Syst Biol. 2014 Nov 19;10(11):761. doi: 10.15252/msb.20145345 (PMC4299602; doi:10.15252/msb.20145345)
Supplement: Supplementary file 10 — Supplementary Dataset S1 [file msb0010-0761-sd10.xlsx]

## Sheet: All genes
ORF	Name	Normalized G1	Normalized S	Normalized G2	Median FSC	Jorgensen median volume	Ohya mean volume	Ohya G1	Hoose FSC	Hoose G1
YAL002W	VPS8	0.890274	1.00033	1.08045	39060.3	43.9967	796.625	0.339833	109.1	0.322576
YAL004W		0.984179	1.04882	0.985371	39256.1	43.9967	793.674	0.418502	93.455	0.321099
YAL005C	SSA1	1.07956	0.985655	0.971846	38770.9	42.5071	655.702	0.575592	103.64	0.260488
YAL007C	ERP2	0.994885	1.01158	1.00613	39028.2	41.6297	802.036	0.339286	96.83	0.315864
YAL008W	FUN14	1.173	1.13049	0.805907	38870.5	41.0516	829.615	0.352071	93.89	0.366145
YAL009W	SPO7	1.22408	0.921086	0.928352	38726.9	38.7924	711.713	0.52518	90.005	0.298219
YAL010C	MDM10	1.1204	0.913449	0.999414	38686.5	37.4233	725.63	0.444068
YAL011W	SWC3	0.925029	1.14591	0.950978	39435.8	38.7924	720.665	0.593472	93.19	0.295812
YAL012W	CYS3	1.11289	1.05014	0.850688	38843	38.7924	786.159	0.461268
YAL013W	DEP1	0.614122	1.18198	1.12051	39086.2	42.5071	773.994	0.360947	99.33	0.311362
YAL014C	SYN8	0.950028	1	1.04298	39184.3	41.0516	704.513	0.602679	96.195	0.35957
YAL015C	NTG1	1.15831	1.01539	0.900194	38901.1	40.1944	753.931	0.542194	92.275	0.34463
YAL017W	PSK1	1.02025	1.05792	0.95589	39119	40.1944	780.642	0.39604	95.515	0.352038
YAL018C		1.06016	1.05147	0.935472	38974.9	39.6296	760.336	0.478261	96.06	0.327987
YAL019W	FUN30	1	1.03326	0.986881	39052.8	39.6296	693.66	0.446712	102.535	0.296687
YAL020C	ATS1	1.06791	1.01318	0.958868	38937.4	42.5071	797.168	0.495283	95.87	0.325853
YAL021C	CCR4	1.02515	0.695086	1.20616	40187.5	60.4763	1067.07	0.431604	114.42	0.290558
YAL022C	FUN26	0.982876	0.992638	1.0277	39007.4	42.5071	770.836	0.413249	93.49	0.360784
YAL024C	LTE1	0.50456	0.937129	1.36744	39541.7	40.1944	804.342	0.349776	105.64	0.268724
YAL026C	DRS2	1.09856	0.968081	0.972839	38613.6	37.4233	733.333	0.489039	111.795	0.305651
YAL027W		1.11728	1.11292	0.854036	39305.6	39.6296	702.914	0.574499	97.29	0.307729
YAL028W	FRT2	0.991272	1.02296	1	39031	38.2408	757.375	0.350769	93.565	0.338862
YAL029C	MYO4	0.972332	1.02564	1.00997	38851.2	38.7924	802.853	0.409375	93.295	0.322036
YAL030W	SNC1	1.05296	1.05837	0.934923	39068.8	40.1944	712.931	0.492126	95.555	0.317436
YAL031C	GIP4	0.99523	1.06588	0.965801	38879.4	40.1944	772.517	0.427326	93.28	0.352301
YAL034C	FUN19	0.985718	0.920249	1.07937	39046.3	40.1944	795.5	0.342282	97.625	0.334245
YAL035W	FUN12	1.05322	1.02844	0.956862	39005.8	45.2132	989.627	0.423631	103.73	0.500464
YAL036C	RBG1	1.08826	0.950735	0.992152	39205.9	38.7924	764.366	0.407143	85.71	0.380874
YAL037W		0.967906	0.976947	1.04873	38991.4	39.6296	757.373	0.5	83.94	0.369765
YAL039C	CYC3	1.02194	1.01055	0.989816	39310.9	39.6296	649.155	0.601476
YAL040C	CLN3	0.620992	1.46147	0.909732	39477.7	41.6297	801.152	0.355385	142.05	0.31976
YAL042W	ERV46	0.984572	0.997114	1.02332	38984.6	40.1944	735.192	0.48	87.2533	0.345705
YAL044C	GCV3	1.12562	1.00791	0.926345	38694	40.1944	843.114	0.331984
YAL045C		1	1.00884	1.00528	38581.8		771.185	0.389671	85.27	0.3445
YAL046C		0.955958	0.938126	1.08495	39038.6	43.0989	741.602	0.375576	87.48	0.351699
YAL048C	GEM1	1.50524	0.872072	0.787147	38289.4	48.9966	726.79	0.502778	85.14	0.367801
YAL049C		0.775215	0.74514	1.38705	38809.2	39.6296	852.088	0.48659	90.2933	0.342851
YAL051W	OAF1	1.04686	0.989609	0.989563	39147.8	41.0516	811.197	0.276596	87.2	0.361568
YAL053W	FLC2	1.04331	0.936114	1.03132	38571	39.6296	754.097	0.432432	86.8	0.348589
YAL054C	ACS1	0.953455	0.998976	1.03771	38936.6	41.0516	888.907	0.32906	85.6033	0.355713
YAL055W	PEX22	0.979738	0.951395	1.06014	39708	40.1944	744.438	0.29927	89.1725	0.401563
YAL056W	GPB2	1.01178	0.99634	1.00672	38993.6	44.6022	777.904	0.468	90.256	0.410541
YAL059W	ECM1	1.44592	0.732129	0.96517	38539.2	39.6296	784.533	0.407166	85.885	0.38648
YAL060W	BDH1	0.954131	0.964791	1.0664	39280	40.1944	831.512	0.378378	91.42	0.365925
YAL061W	BDH2	1.01619	0.993205	1.00626	39455.3	41.0516	766.034	0.3825	90.504	0.384597
YAL062W	GDH3	0.978522	0.97682	1.04213	39014	40.1944	765.103	0.455385	94.066	0.345687
YAL065C		1.03275	0.965687	1.01613	39237.8	41.0516	733.306	0.498584	93.568	0.338969
YAL066W		1.01431	0.983476	1.01463	39189.3	40.1944	789.982	0.42963	93.686	0.344615
YAL067C	SEO1	0.970659	0.981315	1.04377	39081.1	40.1944	763.796	0.493392	93.192	0.351068
YAL068C		0.970866	0.937113	1.07629	39098	41.6297	764.655	0.421053	88.4333	0.438643
YAR002W	NUP60	0.811098	0.929613	1.18264	39523.6	44.6022	888.054	0.30721	115.09	0.276301
YAR003W	SWD1	0.910698	0.964063	1.09357	39062.2	44.6022	795.91	0.451389	97.3167	0.289933
YAR014C	BUD14	1.14383	1.03642	0.893795	39349.2	48.3519	840.622	0.37859	99.1733	0.220295
YAR015W	ADE1	1.17801	1.12914	0.803741	38793	39.6296	760.908	0.318471	95.675	0.269129
YAR018C	KIN3	1.09956	1.02924	0.927034	39354.1	46.1401	935.265	0.173469	117.17	0.232575
YAR020C	PAU7	0.965772	0.916737	1.09455	39052.7	38.7924	744.185	0.533074	98.59	0.333716
YAR023C		0.978538	0.938779	1.07022	39091.9	38.7924	854.848	0.366071	101.28	0.302638
YAR027W	UIP3	0.968001	1.02039	1.01658	39204.5	38.7924	836.841	0.357143	96.665	0.283008
YAR028W		1.02555	1.04462	0.961629	38735.6	41.0516	820.787	0.566038	97.485	0.27432
YAR029W		0.974288	0.949806	1.06475	39086.4	41.0516	695.048	0.5	97.025	0.315605
YAR030C		0.988809	1.04862	0.982598	38893.8	39.6296	810.817	0.407534	106.36	0.237917
YAR031W	PRM9	1.00065	0.97789	1.02738	38871.1	38.7924	839.108	0.351064	94.57	0.2957
YAR035W	YAT1	1.03033	1.06425	0.944856	38746.6	39.6296	746.356	0.387218	97.36	0.295628
YAR042W	SWH1	1.04718	1.01928	0.941842	38794.5	38.7924			96.06	0.290409
YAR044W	OSH1	0.989957	1.04031	0.988015	38799.8	39.6296			96.405	0.286805
YAR047C		0.865505	1.09449	1.02652	38979.7	39.6296	850.99	0.319489	96.645	0.28055
YAR050W	FLO1	1.00055	1.02072	0.97543	39074.9	41.6297	770.075	0.492997	91.98	0.347323
YBL001C	ECM15	0.999122	0.95511	1.02692	38579.7	39.6296	839.921	0.427711	82.93	0.325153
YBL002W	HTB2	1.2017	1.01075	0.869629	38918.7	36.6176	742.108	0.426573	85.31	0.298389
YBL003C	HTA2	1.03336	0.922993	1.03096	39391.8	39.6296	787.529	0.406162	83.56	0.307932
YBL005W	PDR3	1.32172	0.951769	0.844244	38188.7	41.0516	852.812	0.389049	82.4	0.368955
YBL008W	HIR1	1.08284	0.856431	1.05165	40798.2	41.0516	863.526	0.457792	84.29	0.306765
YBL009W	ALK2	1.17229	0.993072	0.899544	38686.2	40.1944	809.73	0.401361	83.82	0.362447
YBL010C		0.945776	1.01765	1.02257	39131.8	40.1944	686.833	0.514706	84.98	0.292553
YBL011W	SCT1	1.03409	0.95215	1.00904	39192.5	40.1944	789.299	0.384083	82.1	0.3
YBL012C		1.01314	0.980703	1	39265.5	37.4233	688.776	0.624615	83.36	0.329946
YBL013W	FMT1	1.0993	1.03177	0.912895	39423.8	40.1944	775.248	0.434402	82.58	0.345431
YBL015W	ACH1	0.976137	0.988668	1.01537	38448.5	41.0516	762.947	0.494505	83.93	0.303425
YBL016W	FUS3	0.765374	0.981846	1.14136	40973.5	48.9966	930.688	0.264775
YBL017C	PEP1	1.22695	1.01725	0.850334	39162.7	41.0516	781.973	0.512195	83.51	0.33702
YBL019W	APN2	0.949995	0.888853	1.10398	38081.1	40.1944	829.05	0.395288	83.56	0.373192
YBL021C	HAP3	1.04429	0.884071	1.05339	37730.8	38.7924	666.131	0.607509
YBL022C	PIM1	0.948297	0.991375	1.04104	39121.6	41.0516	786.462	0.455172	126.74	0.330622
YBL024W	NCL1	0.887372	1.05797	1.0152	39574.8	62.7392	981.206	0.398374	93.85	0.306895
YBL025W	RRN10	0.945793	1.04732	0.989524	40241.8	47.3955	1014.92	0.49892
YBL027W	RPL19B	0.795038	1.26495	0.915537	38375.9	36.6176	758.973	0.429104	75.14	0.333505
YBL028C		0.926396	1.01923	1.02137	38971.4	41.0516	788.165	0.573394	84.25	0.321963
YBL029W		0.916962	1.1083	0.961099	39158	41.0516	835.25	0.490909	81.78	0.303195
YBL031W	SHE1	0.965334	0.986066	1.02348	38369.7	41.6297	736.643	0.664783	114.505	0.336896
YBL032W	HEK2	0.89241	0.962793	1.0825	40009.5	43.0989	933.279	0.541899	88.91	0.316768
YBL033C	RIB1	0.868587	0.831239	1.1932	39493	49.647	721.046	0.568116
YBL036C		1.06891	1.12363	0.862586	38026.2	40.1944	821.033	0.456576	83.03	0.291055
YBL037W	APL3	1.11616	0.954341	0.960323	38409.8	42.5071	786.209	0.514825	79.54	0.302954
YBL038W	MRPL16	0.977993	1.08756	0.941367	40302.8	38.2408	767.146	0.520286
YBL039C	URA7	0.581452	1.79427	0.647739	40147.6	54.0153	906.8	0.224615
YBL042C	FUI1	1.19567	0.96043	0.910198	38324.4	39.6296	825.422	0.457219	84.6	0.347857
YBL043W	ECM13	0.982314	0.977567	1.02001	39662.6	40.1944	805.897	0.331104	84.36	0.334113
YBL044W		0.92337	0.971391	1.05839	39359.5	36.6176	789.825	0.530086	85.62	0.344036
YBL045C	COR1	0.903897	1.04125	1.01804	39050.6	41.0516	708.611	0.564103
YBL046W	PSY4	0.946307	1.0833	0.971994	39238.4	43.9967	818.754	0.474255	114.19	0.26568
YBL047C	EDE1	1.20042	1.01934	0.864025	38497.3	46.1401	907.444	0.364238	79.06	0.273471
YBL048W		0.981367	1.00705	0.998806	39506.8	41.6297	796.732	0.409091	80.72	0.310713
YBL049W	MOH1	1.01879	1.03687	0.955333	39081.4	40.1944	836.742	0.54007	81.76	0.348546
YBL051C	PIN4	0.916941	1.02468	1.02278	39047.6		858.086	0.371069	92.73	0.256459
YBL052C	SAS3	1	1.04567	0.959632	38702.4	41.6297	809.946	0.354037	85.71	0.324334
YBL053W		1.03541	1.01498	0.961939	39075	41.0516	853.536	0.253219	82.22	0.324127
YBL054W		0.927911	1.03334	1.0101	39067.1	42.5071	895.496	0.440972	83.2	0.305479
YBL055C		1.24185	0.997434	0.856402	38463.7	40.1944	875.437	0.384384	83.99	0.261695
YBL056W	PTC3	1.03537	0.916492	1.0346	38872.1	41.6297	822.203	0.453271	82.26	0.316719
YBL057C	PTH2	0.954406	0.95639	1.05164	39011.5	40.1944	857.639	0.422096	80.22	0.355536
YBL058W	SHP1	1.03807	1.10307	0.89721	38811.8	51.9686	1043.15	0.350917	127.833	0.163767
YBL059W		0.896237	0.989469	1.06063	39343.2	41.6297	739.217	0.517073	83.36	0.37804
YBL060W		1.01942	1.1264	0.888941	38695.4	41.0516	791.339	0.479554	80.56	0.311693
YBL061C	SKT5	1.07668	1.17483	0.820366	39555.7	41.6297	666.169	0.533333	78.74	0.345106
YBL062W		1.07945	1.04996	0.91087	38598.9	40.1944	861.073	0.386441	79.82	0.355001
YBL063W	KIP1	0.994776	1.03907	0.967495	38683	42.5071	873.456	0.411576	84.09	0.313748
YBL064C	PRX1	1.08966	0.914435	1.00496	39827.8	43.0989	876.758	0.344737	81.69	0.379474
YBL065W		1.27181	1.04227	0.806143	38964.2	40.1944	770.523	0.452381	85.8	0.376289
YBL066C	SEF1	1.01341	1.02711	0.965625	38982.8	41.0516	901.644	0.344371	91.31	0.366186
YBL068W	PRS4	0.956663	0.997251	1.02021	38163	40.1944	800.146	0.551495	90.03	0.357953
YBL069W	AST1	0.924629	0.967782	1.06033	38690.2	40.1944	734.5	0.581818	89.66	0.390551
YBL070C		0.9875	1	1.00896	39019.2	41.0516	786.752	0.437722	92.99	0.32675
YBL071C		1.19765	1.08233	0.819162	38336.7	41.0516	821.062	0.376437	93.67	0.347989
YBL072C	RPS8A	0.885373	1.03442	1.03372	38151.9	37.4233	765.893	0.4613	72.1	0.390477
YBL075C	SSA3	0.993025	1.0525	0.958595	38627.9	41.6297	771.332	0.578348	92.18	0.35649
YBL078C	ATG8	0.960588	1	1.01593	38286	42.5071	926.087	0.29078	85.17	0.349948
YBL079W	NUP170	1.31658	0.783022	0.971643	38970.8	46.765	861.103	0.277778	125.27	0.349894
YBL080C	PET112	1.14893	1.18194	0.773656	39104.6	41.0516	795.987	0.419355
YBL081W		1.12474	0.813201	1.05949	39357.7	44.6022	930.561	0.501587	98.21	0.374078
YBL082C	ALG3	0.843127	0.780906	1.27045	39001.4	43.9967	761.652	0.511392	83.45	0.336148
YBL083C		0.954245	0.887507	1.10254	39093	43.0989	779.564	0.496403	115.265	0.313086
YBL085W	BOI1	1.00006	0.924764	1.04877	38469.4	41.6297	806.156	0.380165	92.87	0.35319
YBL086C		0.945198	1.01176	1.01609	38995.7	41.6297	805.564	0.425	96.04	0.312761
YBL087C	RPL23A	1.44363	0.811707	0.877571	38326.7	35.3006	741.419	0.450847	83.3867	0.323691
YBL088C	TEL1	0.895393	1.05211	1.01491	38948.5	44.6022	826.348	0.523636	100.66	0.301064
YBL089W	AVT5	0.878214	1.08717	0.998917	38774.4	40.1944	928.262	0.340502	88.84	0.339454
YBL090W	MRP21	1.13037	0.806142	1.06146	39586.8	38.2408	798	0.48494
YBL091C	MAP2	1.03282	0.97178	0.995291	38796.6	41.0516	903.198	0.356275	88.01	0.377575
YBL095W		1.07357	1.10947	0.870648	38872.5	40.1944	674.667	0.575758	91.88	0.29798
YBL096C		1.05209	1.05665	0.927718	39048.6	40.1944	757.327	0.476923	89.01	0.319379
YBL098W	BNA4	0.911032	0.993288	1.08198	38774.5	39.6296	836.507	0.333333	89.8	0.308754
YBL099W	ATP1	1.28908	0.938111	0.843529	38305	38.7924	687.817	0.645933	93.14	0.405295
YBL100C		1.13551	0.920556	0.971475	38531.5	43.0989	772.5	0.70122
YBL101C	ECM21	0.989114	1.01467	1.00723	38930.1	41.0516	865.6	0.371968	93.29	0.277129
YBL102W	SFT2	0.826879	1.17488	1.00337	39192.3	40.1944	763.342	0.527157	92.63	0.282741
YBL103C	RTG3	1.20385	0.96132	0.888909	38689.1	38.2408	774.576	0.525714
YBL104C		1.1134	1.02127	0.894065	38788.8	42.5071			95.88	0.275153
YBL106C	SRO77	0.926699	0.896725	1.14542	39114.6	38.2408	712.833	0.342593	90.14	0.25888
YBL107C		0.946531	0.992843	1.0559	38999.8	39.6296	840.568	0.486239	91.57	0.305484
YBR001C	NTH2	0.965462	1.01329	1.02592	39126.4	39.6296	842.337	0.370787	88.24	0.406129
YBR003W	COQ1	0.972975	0.972808	1.05181	38733.5	37.4233	800.225	0.494845
YBR005W	RCR1	1.08295	1.04591	0.913097	38725.2	40.1944	779.764	0.39576	90.49	0.309756
YBR006W	UGA2	0.989976	0.950826	1.05625	38746.2	38.7924	778.43	0.5	95.05	0.313063
YBR007C	DSF2	0.94654	0.896856	1.13055	40178.8	40.1944	792.031	0.369004	89.57	0.297652
YBR008C	FLR1	1.14548	0.989021	0.91081	38417.9	40.1944	801.72	0.338983	89.43	0.305541
YBR009C	HHF1	0.953893	1.37518	0.743712	39125.4	47.3955	809.579	0.247934	108.15	0.340809
YBR010W	HHT1	0.959299	1.37838	0.746543	39992.3	41.0516	842.601	0.281369	93.3	0.326939
YBR012C		0.924937	0.99847	1.0676	39113.2	40.1944	788.772	0.321814	90.42	0.332891
YBR013C		1.00403	1.06098	0.960119	38872.9	40.1944	795.435	0.427852	89.8	0.288477
YBR014C		1.14563	1.00681	0.896862	39583.1	39.6296	769.946	0.384874	87.35	0.307161
YBR015C	MNN2	0.847594	0.858219	1.23424	39050.5	41.0516	835.747	0.381395	82.9	0.289682
YBR016W		1.11095	0.97851	0.944678	39289.3	39.6296	864.842	0.398533	88.71	0.275983
YBR018C	GAL7	1.06652	1.03385	0.934705	38740.6	40.1944	747.054	0.480565	90.11	0.280254
YBR019C	GAL10	0.972517	0.981819	1.03261	39065.8	39.6296	796.576	0.470769	91.02	0.291272
YBR020W	GAL1	0.98713	0.978261	1.04819	39570.2	39.6296	766.504	0.466926	104.73	0.331856
YBR021W	FUR4	0.967383	1.12624	0.936633	39937.8	40.1944	772.418	0.278302
YBR022W	POA1	1.03401	1.07177	0.929408	39141.2	52.645	721.012	0.492997	92.57	0.306894
YBR024W	SCO2	0.995973	1.01703	1.00029	39013.1	39.6296	802.547	0.5	87.84	0.284975
YBR025C	OLA1	1.23763	0.965855	0.860244	38775.6	39.6296	890.009	0.420849	87.04	0.316371
YBR026C	ETR1	1.15243	0.946523	0.938688	39536.1	39.6296	757.711	0.494662	83.25	0.501633
YBR027C		0.940084	1.02903	1.03256	39427	39.6296	746.492	0.501241	123.03	0.268191
YBR028C		1.06088	1.03482	0.938146	39163.3	38.7924	792.252	0.422925	89.47	0.320504
YBR030W		0.936966	0.960019	1.08855	39045.6	39.6296	751.194	0.444444
YBR031W	RPL4A	1.32922	0.841314	0.908252	38393.2	36.0869	751.91	0.456349	80.69	0.359573
YBR032W		0.965183	0.961035	1.06676	39381.3	41.0516	759.675	0.467433	89.54	0.266057
YBR033W	EDS1	0.950303	1.01216	1.03807	39070.3	41.0516	798.256	0.365217	92.69	0.274876
YBR034C	HMT1	1.08856	1.05877	0.898926	39161.9	38.7924	803.794	0.417178	85.5	0.28586
YBR035C	PDX3	1.01558	1.09383	0.925973	39112.4	40.1944	846.821	0.437908
YBR036C	CSG2	1.07537	1.05882	0.908695	38495	40.1944	718.121	0.456067	86.39	0.268398
YBR037C	SCO1	0.991154	1.06797	0.964259	39912.5	34.5257	694.333	0.641732
YBR040W	FIG1	1.0811	1.05338	0.908671	38838.6	42.5071	774.713	0.538922	100.32	0.341274
YBR041W	FAT1	0.893815	1.02382	1.07104	39100.4	40.1944	787.107	0.415385	97.43	0.339478
YBR042C	CST26	0.902352	0.996974	1.08557	39196.3	40.1944	791.43	0.417293	96.47	0.346309
YBR043C	QDR3	1.02309	0.97597	1.00421	38876.9	41.6297	770.774	0.416031	99.55	0.32872
YBR044C	TCM62	1.09052	0.959164	0.974934	39452.7	45.2132	860.33	0.474388	99.36	0.364891
YBR045C	GIP1	0.921477	0.994047	1.07361	39203.6	41.6297	773.096	0.513011	93.85	0.405839
YBR046C	ZTA1	1.13026	1.02537	0.893859	38851.3	41.6297	791.368	0.256303	99.91	0.292532
YBR047W		1.16817	1.03549	0.857778	39418	41.6297	784.292	0.435484	98.04	0.331771
YBR048W	RPS11B	1.60224	0.822239	0.700576	38096	39.6296	886.28	0.526077	81.5133	0.424038
YBR050C	REG2	1.17572	1.00153	0.878573	38651.5	41.6297	822.911	0.410148	98.67	0.331911
YBR051W		1.01351	0.990621	1.00778	39202.5	41.6297	741.575	0.580128	94.91	0.343467
YBR052C	RFS1	0.961068	1.06941	0.985536	38883.4	41.6297	801.573	0.53717	95.97	0.293379
YBR053C		0.969531	0.990933	1.04027	39512.9	41.0516	802.988	0.575342	98.77	0.315688
YBR054W	YRO2	0.915428	0.927659	1.12975	39089.2	41.0516	798.397	0.420635	96.9	0.334725
YBR056W		0.914186	1.03856	1.04442	39220	41.0516	833.39	0.310174	96.16	0.343972
YBR057C	MUM2	0.941791	0.955675	1.08834	39282	43.0989	732.984	0.625	98.32	0.351742
YBR058C	UBP14	0.663632	1.0583	1.21555	39155.6	41.0516	850.43	0.366228	95.42	0.281094
YBR059C	AKL1	1.61749	0.754436	0.741961	37989.1	41.0516	816.298	0.474178	81.06	0.321658
YBR061C	TRM7	0.834127	1.11067	1.04792	39057.9	39.6296	765.595	0.347032
YBR062C		0.955489	0.981948	1.05899	39382.3	41.6297	827.651	0.372477	94.48	0.287041
YBR063C		1.00459	0.995333	1.01076	39056.2	41.6297	824.512	0.415049	95.29	0.31652
YBR064W		0.982589	0.995209	1.02723	39071.7	41.6297	841.459	0.368182	94.67	0.353742
YBR065C	ECM2	1.03866	0.985006	0.993428	39529.1	42.5071	776.752	0.391753	97.39	0.323715
YBR066C	NRG2	1.0734	0.86712	1.05926	39418.7	41.0516	831.609	0.448052	97.72	0.323043
YBR067C	TIP1	0.964599	0.921302	1.08406	39322.8	41.6297	782.878	0.474576	92.4	0.301192
YBR068C	BAP2	0.910457	1.01926	1.0622	39345.5	40.1944	785.958	0.391919	93.55	0.32471
YBR069C	TAT1	1.06942	1.00663	0.95372	38889.2	42.5071	874.734	0.298643	87.62	0.477904
YBR071W		1.04706	1.03387	0.949174	38615.4	41.0516	819.536	0.49589	96.33	0.313106
YBR072W	HSP26	0.988715	0.993719	1.02383	39253.8	39.6296	777.375	0.28866	96.47	0.352492
YBR073W	RDH54	1.05059	0.965521	0.999706	39917.6	38.7924	814.707	0.409091	98.99	0.317736
YBR074W		1	1.04428	0.952949	39254.8	41.6297			97.98	0.321463
YBR075W		1.12671	0.948488	0.97909	39026.2	41.0516			89.8	0.352254
YBR076W	ECM8	1.00531	0.983334	1.01955	39170.6	40.1944	805.918	0.410596	100.8	0.298379
YBR077C	SLM4	0.830161	1.15089	1.01959	39264.8	46.765	771.112	0.500978	106.18	0.334357
YBR082C	UBC4	1	0.912146	1.0607	38628.3	45.2132	902.69	0.302548
YBR084W	MIS1	0.971221	0.918199	1.07472	38734.7	39.6296	824.8	0.320359	82.6867	0.442644
YBR090C		1.02668	1.01833	0.961349	38822.5	39.6296	764.387	0.360902	90.45	0.268396
YBR092C	PHO3	0.92885	0.889699	1.12702	38993	41.0516	867.772	0.337539	86.46	0.312761
YBR093C	PHO5	1.53241	0.797335	0.803709	38257.1	33.7622	709.218	0.328467	90.78	0.355937
YBR094W	PBY1	0.943873	0.973296	1.04628	38972.5	42.5071	768.511	0.413897	93.095	0.3638
YBR095C	RXT2	0.930014	1.05355	0.987581	38688.8	43.9967	750.156	0.551471
YBR098W	MMS4	1.01709	0.881173	1.10785	38898.1	45.2132			96.11	0.310592
YBR099C		0.869672	0.905597	1.15293	39125.9	43.0989	756.727	0.442971
YBR100W		1.06155	0.985007	0.964809	39098.6	41.0516			95.265	0.300765
YBR103W	SIF2	0.968924	0.874908	1.11288	39213.8	41.0516	778.467	0.413551	88.595	0.353687
YBR104W	YMC2	0.883526	1.00451	1.06	39150.1	41.6297	814.905	0.387324	91.005	0.350662
YBR105C	VID24	1.06271	1.01899	0.955289	38715.2	40.1944	795.521	0.409326	90.15	0.420746
YBR107C	IML3	0.873129	1.00366	1.08729	38961.4	43.0989	770.331	0.468085	102.33	0.325315
YBR108W		0.981369	0.939739	1.07645	38859.8	41.0516	793.145	0.410653	92.32	0.380254
YBR111C	YSA1	0.885045	1.00408	1.07914	39230.5	41.6297	782.02	0.409018
YBR113W		1.01194	1.11645	0.881794	39160.6	41.0516	778.378	0.296736
YBR114W	RAD16	0.908006	1.12443	0.942234	40329.6	44.6022	815.803	0.376263	91.825	0.410236
YBR115C	LYS2	1.01835	1.01634	0.960318	38974.2	40.1944	794.882	0.391144
YBR116C		0.939051	1.02586	1.02363	38611.4	41.0516	872.971	0.351438	90.495	0.332684
YBR119W	MUD1	1.00495	0.94673	1.04534	39402.8	40.1944	747.541	0.496094	105.77	0.116522
YBR120C	CBP6	1.1322	0.936456	0.952187	38737.1	41.0516	722.425	0.528409	93.645	0.406286
YBR121C	GRS1	1.05903	1.02344	0.927245	39152.8	40.1944	851.178	0.520505
YBR122C	MRPL36	0.993988	1.01563	0.981998	39077.8	49.647	833.43	0.37299
YBR125C	PTC4	1.05324	0.988096	0.969456	38881.7	39.6296	766.876	0.442857	90.71	0.303066
YBR126C	TPS1	1.23322	1.10315	0.74392	38261.3	34.5257	743.284	0.487013
YBR128C	ATG14	0.926544	1	1.03521	38923.6	40.1944	751.715	0.447937	90.655	0.343222
YBR129C	OPY1	1.11491	1.00043	0.909554	38639.2	43.0989	915.356	0.348315	95.21	0.290917
YBR130C	SHE3	1.03094	1.04465	0.927978	39064.6	39.6296	746.328	0.55418	96.36	0.263873
YBR131W	CCZ1	1.00268	1.01002	0.968534	38993.7	43.9967	766.792	0.421622	89.86	0.275003
YBR132C	AGP2	1.55246	0.637533	0.98654	37718.1	28.7309	687.46	0.5
YBR134W		0.494336	1.00763	1.31625	40949.5	41.0516	1078.97	0.261324	135.4	0.212963
YBR137W		0.911062	0.890666	1.17134	39118.4	41.0516	857.288	0.457912	97.47	0.222249
YBR138C		1.1714	1.01564	0.859101	38554.1	41.0516	831.645	0.364821
YBR139W		1.08189	1.03848	0.918808	38763.6	39.6296	770.037	0.434659	94.23	0.276846
YBR141C		0.754383	1.07147	1.08924	39476.8	41.6297	812.983	0.409396	97.49	0.301895
YBR144C		1.03183	1.09079	0.888336	38781.5	40.1944	854.86	0.367857
YBR145W	ADH5	1.1068	1.04564	0.8959	38909.4	39.6296	838.326	0.335766	96.05	0.287148
YBR146W	MRPS9	1.13114	1.07426	0.836275	38743	41.0516	806.165	0.347403	96.46	0.296001
YBR147W		0.942877	1.04673	0.984795	38770.8	40.1944	877.16	0.360902	95.17	0.307305
YBR148W	YSW1	0.959441	0.920586	1.08053	38799.7	38.7924	783.495	0.372937	89.71	0.337945
YBR149W	ARA1	1.0007	1.07992	0.925006	39067.2	40.1944	801.189	0.478689	96.83	0.302403
YBR150C	TBS1	1.13973	0.960233	0.916254	39079.7	40.1944	767.321	0.397196	90.46	0.322566
YBR151W	APD1	1.0101	0.881973	1.07951	38935.4	39.6296	790.987	0.372093	93.13	0.316369
YBR156C	SLI15	0.955958	1.03937	1	38922.7	41.0516	754.925	0.438662	92.18	0.272748
YBR157C	ICS2	1.01581	0.949255	1.02444	38841.8	39.6296	836.987	0.408163	95.43	0.300406
YBR158W	AMN1	1.07804	0.922524	1	38800.5	40.1944	856.8	0.511041	95.29	0.307519
YBR159W		1.22524	0.979914	0.880098	39278.9	45.2132	769.757	0.432648	96.54	0.265999
YBR161W	CSH1	1.12174	1.04915	0.868058	38834.6	42.5071	795.144	0.497175	93.11	0.311093
YBR163W	DEM1	1.07972	0.992094	0.940008	38750.9	38.2408	714.698	0.493827
YBR164C	ARL1	1.01045	0.920001	1.0471	38609.8	41.6297	744.028	0.296443	93.77	0.290489
YBR165W	UBS1	1	0.958573	1.04673	38906.2	40.1944	932.618	0.285266
YBR166C	TYR1	0.976047	0.89867	1.11825	38965.8	41.6297	838.476	0.415648
YBR168W	PEX32	1.39062	0.749905	0.907898	38905.3	43.9967	849.866	0.404762	90.74	0.362131
YBR169C	SSE2	1.01497	1.0549	0.931599	39182.6	39.6296	779.585	0.50625	91.69	0.296164
YBR170C	NPL4	0.918747	1.03769	1.02581	38890.4	41.0516	896.16	0.416016	90.59	0.336285
YBR172C	SMY2	1.07645	0.990617	0.956804	39441.7	41.0516	1111.58	0.454286	91.45	0.319145
YBR174C		0.988003	0.925123	1.08658	39241.7	44.6022	843.013	0.531561	102.17	0.333538
YBR175W	SWD3	1.06968	0.873112	1.08544	39530	43.9967	870.558	0.363914	101.39	0.323656
YBR176W	ECM31	0.975908	0.960056	1.06195	39274.8	40.1944	848	0.350427	94.77	0.383051
YBR177C	EHT1	0.97229	1.01987	1.0096	39357.2	40.1944	763.853	0.541322	97.81	0.337933
YBR178W		1.3023	1.02984	0.80446	39025.8	41.6297	791.737	0.43007	96.33	0.395179
YBR179C	FZO1	1.24302	0.888147	0.968764	39066.3	36.6176	723.582	0.511848	86.5667	0.488178
YBR180W	DTR1	0.900317	1.02063	1.05167	38956	41.0516	769.339	0.414035	89.42	0.37725
YBR181C	RPS6B	1.65647	0.830671	0.775492	38202.8	38.7924	804.11	0.44918	78.74	0.493618
YBR182C	SMP1	0.957896	0.958122	1.07441	39144.3	40.1944	829.118	0.431111	94.77	0.354708
YBR183W	YPC1	1.00595	1.08117	0.933759	39050.4	40.1944	842.891	0.488439	93.07	0.311985
YBR184W		1.19572	1.06762	0.821863	38491.7	39.6296	743.776	0.389163	94.59	0.355941
YBR185C	MBA1	1.0051	0.879033	1.11841	39438.5	41.0516	800.264	0.392	93.25	0.34184
YBR186W	PCH2	0.97113	0.924609	1.09708	39077.4	36.6176	769.923	0.383886	99.85	0.318059
YBR187W	GDT1	0.874276	1.02837	1.06009	39130.6	40.1944	770.038	0.317647	100.03	0.2999
YBR188C	NTC20	1.00797	0.961042	1.042	39165.8	40.1944	766.787	0.395706	100.26	0.316192
YBR191W	RPL21A	1.41729	0.992226	0.762306	37977.8	38.2408	732.035	0.428152	70.33	0.391764
YBR195C	MSI1	0.924368	1.09804	0.966861	39482.1	44.6022	949.009	0.400651	113.04	0.31714
YBR197C		0.84924	0.986924	1.11272	39414.4	39.6296	761.98	0.524422	98.82	0.300563
YBR199W	KTR4	0.907447	0.941871	1.11919	39288.7	40.1944	736.612	0.308511	97.89	0.284222
YBR201W	DER1	0.984142	0.980035	1.01974	38757.1	41.6297	784.561	0.501767	102.37	0.327153
YBR203W	COS111	1.39217	0.900557	0.868847	38989.8	41.0516	794.467	0.506964	99.24	0.318699
YBR204C		1.22404	1.0537	0.829214	38854.7	40.1944	746.616	0.61157	98.85	0.289869
YBR205W	KTR3	0.922139	0.956192	1.09741	39684.5	40.1944	846.481	0.444444	100.14	0.314711
YBR206W		0.861607	0.959644	1.13023	39435.4	40.1944	834.706	0.374582	98.37	0.285077
YBR207W	FTH1	1.01509	1.05207	0.954846	39096.4	41.0516	742.61	0.575	102.08	0.269221
YBR208C	DUR1,2	1.03385	0.961063	1.00862	38818.1	43.0989	833.738	0.357868	111.19	0.287038
YBR209W		0.819988	0.977236	1.13893	39351.4	40.1944	827.913	0.42515
YBR210W	ERV15	1.09605	1.04762	0.910799	39211.6	39.6296	734.706	0.464387	99.46	0.31068
YBR212W	NGR1	0.852311	1.08595	1.02069	39531.7	41.0516	766.658	0.496894	104.73	0.319345
YBR213W	MET8	1.00975	1.02928	0.978779	39272.3	38.2408	745.884	0.474227	97.3	0.292605
YBR216C	YBP1	0.873058	1.04478	1.04587	39477.4	43.0989	881.336	0.365169	101.45	0.299473
YBR217W	ATG12	1.21797	1.00721	0.875179	39187.4	40.1944	744.155	0.523659	97.52	0.296889
YBR218C	PYC2	1.27166	0.979508	0.868519	39086.5	37.4233	753.759	0.445783	96.77	0.339461
YBR219C		0.831908	0.857061	1.24133	39250.9	38.2408	802.619	0.421941	95.82	0.318374
YBR220C		0.961404	0.913324	1.09224	39004	39.6296	773.033	0.496212	98.69	0.298908
YBR221C	PDB1	1.13409	1.02265	0.910947	39498.1	38.7924	810.857	0.400749	98.06	0.326677
YBR222C	PCS60	1.03745	1.05458	0.939276	39025.5	39.6296	774.025	0.520661	97.55	0.336082
YBR223C	TDP1	0.928937	0.955247	1.09423	39464	40.1944	792.812	0.37788	99.33	0.282662
YBR224W		1.28085	1.08702	0.765115	38961.6	40.1944	795.083	0.624294	89.91	0.347252
YBR225W		1.33802	1.0532	0.761953	38808.5	39.6296	814.11	0.341912	89.08	0.328624
YBR226C		1.36286	1.02808	0.770086	38577.8	38.7924	794.633	0.617729	95.19	0.324433
YBR227C	MCX1	1.2357	0.996577	0.874333	39075.2	41.0516	872.744	0.376506	98.09	0.311833
YBR228W	SLX1	1.22361	1.00752	0.871543	39336.6	39.6296	815.25	0.331104	94.01	0.348733
YBR229C	ROT2	1.10967	0.944181	0.996938	39021.2	36.6176	1244.54	0.38785	90.86	0.386542
YBR230C	OM14	0.722212	0.75172	1.40246	39794.3	39.6296	820.945	0.319209	90.42	0.354261
YBR231C	SWC5	0.844143	1.09619	1.01621	39479.5	38.7924	870.573	0.533156	99.1	0.293369
YBR232C		1.15699	1.06081	0.85724	40682	41.6297	764.381	0.284314	92.43	0.351328
YBR233W	PBP2	0.895322	0.872432	1.18965	39466.9	42.5071	797.81	0.452381	92.73	0.291147
YBR235W		1.17036	1.00096	0.909161	39009.3	40.1944	852.724	0.361111	94.04	0.331838
YBR238C		0.689739	1.18088	1.03078	39612.8	41.0516	720.093	0.492308	91.97	0.33139
YBR239C		0.886757	0.944656	1.12894	39194.8	39.6296	853.441	0.289634	91.41	0.340769
YBR240C	THI2	1.20615	0.99577	0.892622	38948.3	42.5071	798.924	0.41133	92.79	0.33753
YBR241C		1.20873	1.01873	0.870173	38908.4	39.6296	881.597	0.362881	93.85	0.355532
YBR242W		1.17137	1.06061	0.85422	38872.6	38.7924	817.587	0.366197	91.72	0.326258
YBR244W	GPX2	1.05322	0.889253	1.05098	39017.9	41.6297	823.09	0.459821	99.95	0.392976
YBR245C	ISW1	1.1269	1.03664	0.902474	38947.3	40.1944	832.439	0.463235	97.25	0.326324
YBR246W		1	0.931745	1.07342	39384.5	38.7924	870.844	0.33677	94.73	0.324358
YBR249C	ARO4	0.909383	1.0955	0.97808	39163.5	39.6296	871.918	0.369963	90.47	0.330286
YBR250W	SPO23	1.26269	1.06267	0.798082	38978.1	41.0516	794.991	0.422535	92.1	0.333825
YBR251W	MRPS5	1.01892	1	1	39544.9	36.6176	755.627	0.412651
YBR255W		0.832999	0.962054	1.14503	38984.5	42.5071	768.674	0.50134	80.51	0.432764
YBR258C	SHG1	0.888307	0.95032	1.12286	39157.5	40.1944	861.352	0.32491	90.39	0.372304
YBR259W		1.1494	1.07312	0.855866	38881.8	39.6296	818.459	0.452145	92.55	0.317869
YBR260C	RGD1	0.905498	0.933818	1.12768	39426.6	39.6296	768.07	0.493473	94.16	0.351517
YBR261C		0.886295	1.16034	0.932726	38936.7	41.6297	816.655	0.421245	90.25	0.352912
YBR262C		0.945817	1.085	0.965997	39002.9	39.6296	719.171	0.581967	93	0.29191
YBR263W	SHM1	0.931121	0.946723	1.1007	38991.9	38.7924	809.861	0.418231	92.24	0.316509
YBR264C	YPT10	0.901946	0.992802	1.07606	39289.3	39.6296	722.553	0.615385	93.58	0.355226
YBR268W	MRPL37	1	0.95254	1.03715	38855.1	30.1134	810.495	0.405303
YBR269C		1.06177	1.0565	0.905842	39011	77.5113	912.14	0.489474	97.4	0.291053
YBR270C		0.980289	1.01575	1.00965	39586.4	47.3955	759.135	0.35514	91.62	0.356672
YBR271W		1.07761	1.05648	0.895433	38578.8	38.2408	718.413	0.542857	82.6033	0.372803
YBR272C	HSM3	0.859333	1.09311	1.04078	39453.6	42.5071	739.813	0.399142	92.59	0.294007
YBR273C	UBX7	1.04734	1.02606	0.939764	38536.4	40.1944	775.291	0.425044	91.86	0.237877
YBR274W	CHK1	1.02345	1.0336	0.968446	38558	70.6888	705.621	0.508523	90.62	0.255999
YBR275C	RIF1	1.1385	0.879465	1.0085	39326.1	39.6296	751.685	0.495192	91.6	0.263775
YBR276C	PPS1	0.86069	0.921239	1.23317	39025.9	44.6022	737.457	0.358491	87.51	0.313937
YBR277C		0.60567	1.74064	0.656879	39868.3	61.9787	905.545	0.256858
YBR278W	DPB3	0.663953	1.86172	0.52137	40519.6	61.9787	936.9	0.325095
YBR280C	SAF1	0.932354	1.01026	1.06272	39252.2	41.0516	796.989	0.350365	87.91	0.310683
YBR281C	DUG2	0.992269	1.00969	0.989124	39264	50.3031	934.52	0.411043	96.12	0.397955
YBR282W	MRPL27	1.05716	0.974271	0.974858	38527.3	48.3519	888.016	0.467337
YBR283C	SSH1	1.07016	0.892928	1.03158	39219.7	50.3031	844.655	0.620853	98.43	0.357272
YBR284W		1.00414	1.01118	0.980121	39350.9	49.647	893.982	0.438642
YBR285W		0.964798	0.879874	1.11137	38775.3	41.6297	787.434	0.380795	91.65	0.360579
YBR286W	APE3	0.997273	0.984423	1.00611	39174.8	50.3031	890.045	0.357143	95.91	0.29137
YBR287W		0.927446	0.985613	1.09531	39426.8	41.0516	805.082	0.387692	88.9	0.272946
YBR288C	APM3	0.811193	1.0584	1.12699	39073.6	40.1944	805.857	0.35906	84.77	0.296763
YBR289W	SNF5	0.89002	0.994772	1.1216	39550.8	54.0153	763.171	0.458065
YBR290W	BSD2	1.01936	1.03105	0.954165	38787	41.6297	703.835	0.509804	90.44	0.361541
YBR291C	CTP1	1	1.01457	0.980124	39293.4	49.647	845.893	0.427835	97.99	0.342098
YBR292C		0.985023	0.950666	1.04126	38833.6	41.0516	809.225	0.495413	95.19	0.365175
YBR293W	VBA2	1.0511	0.987011	0.968625	39054.6	41.6297	843.786	0.3375	88.12	0.344273
YBR294W	SUL1	1.04135	1.00345	0.947231	39110.9	41.6297	742.791	0.411972	89.64	0.290541
YBR298C	MAL31	0.992372	0.678969	1.25446	38988.6	48.9966	889.403	0.407121	92.87	0.307612
YBR299W	MAL32	1.11624	1.05586	0.896638	38758.1	41.0516	799.023	0.421296	89.61	0.387137
YBR300C		0.991092	1.03475	0.96979	38508.9	40.1944	761.854	0.45625	88.64	0.341693
YBR301W	DAN3	0.961836	1.00372	1.04125	39498.4	41.0516	790.343	0.501718	91.5	0.279558
YCL001W	RER1	1.09041	1.01105	0.933239	37747.2	41.6297	814.516	0.434211	77.63	0.306949
YCL002C		0.991304	0.962948	1.02959	39055.2	42.5071	733.136	0.536585	77.95	0.281004
YCL007C		1.73725	0.700108	0.740595	38506	46.1401	886.393	0.420601	91.52	0.40166
YCL008C	STP22	1.02704	1.01718	0.969301	40022	41.6297	810.693	0.52648	76.91	0.372521
YCL009C	ILV6	1.04418	0.952071	1.00437	39033.2	43.0989	794.6	0.636646	75.72	0.357899
YCL010C	SGF29	1.11314	0.970391	0.94747	38983	45.2132	753.528	0.49115	81.14	0.350246
YCL011C	GBP2	1.00274	0.910943	1.05984	39261.7	44.6022	759.07	0.428571	75.86	0.381348
YCL016C	DCC1	0.575135	1.21942	1.11448	41224.8	58.9983	1068.62	0.233871	149.61	0.234126
YCL022C		1.14033	0.979382	0.902876	38814.3	42.5071	834.847	0.532567	92.43	0.361851
YCL023C		1.00748	0.997777	0.993995	39101.1	41.6297	791.895	0.468085	97.86	0.373998
YCL024W	KCC4	1.01292	0.943699	1.03021	38756.4	40.1944	800.595	0.42492	78.98	0.252561
YCL025C	AGP1	1.01517	1.02019	0.972172	39095.2	42.5071	781.065	0.51497	77.67	0.297951
YCL027W	FUS1	0.986464	1.0135	0.997762	38686.7	42.5071	757.936	0.537473	80.24	0.312893
YCL028W	RNQ1	1.0157	1.00945	0.981989	39339.7	42.5071	811.384	0.433846	77.94	0.331074
YCL029C	BIK1	1.03128	1.0737	0.926669	38999.2	45.2132	911.22	0.361217	118.61	0.298149
YCL030C	HIS4	0.988383	1.03508	0.981295	38807.7	43.0989	763.655	0.438462	90.3033	0.389039
YCL032W	STE50	0.655342	1.22917	1.05647	37951.4	50.965	838.252	0.370492	91.46	0.382565
YCL034W	LSB5	0.972334	0.950696	1.05114	38408.9	41.6297	788.365	0.514469	91.16	0.359006
YCL035C	GRX1	1.01897	0.987134	1.00652	38369	42.5071	776.596	0.436893	84.57	0.299308
YCL036W	GFD2	1.00615	0.972182	1.0144	38813.9	48.3519	777.879	0.506812	87.94	0.367075
YCL038C	ATG22	1.09813	1.01323	0.899042	38861.6	40.1944	851.116	0.328321	91.38	0.397575
YCL039W	GID7	0.937418	0.952961	1.07179	37990.4	41.6297	842.555	0.35014	89.83	0.263917
YCL040W	GLK1	0.900425	0.983267	1.07396	38905.8	42.5071	806.111	0.489362	91.79	0.302728
YCL042W		1.10089	1.1041	0.860826	37785.9	42.5071	867.319	0.380645	92.8	0.294868
YCL044C	MGR1	0.994684	0.967675	1.0249	38454.1	41.6297	727.684	0.436725	89.21	0.272883
YCL045C		1.07082	0.976726	0.96997	38693.6	41.0516	875.056	0.434932	90.16	0.272825
YCL046W		1.09942	0.955259	0.966906	39054.9	42.5071	752.089	0.415842	90.25	0.298791
YCL047C		1.00211	0.96631	1.02113	38782.3	40.1944	839.601	0.479339	89.36	0.264035
YCL048W	SPS22	0.934832	0.947664	1.07718	40424.5	40.1944	764.104	0.5199	88.7	0.319864
YCL049C		1.12875	1.05853	0.854008	38843.1	41.0516	857.835	0.382353	87.22	0.35768
YCL050C	APA1	0.940942	0.965938	1.06038	38924.7	46.765	986.75	0.329377	93.62	0.372132
YCL051W	LRE1	0.985977	0.966375	1.03136	40119.4	42.5071	850.171	0.356209	94.91	0.365353
YCL055W	KAR4	1.00312	1.06759	0.948936	37966.9	41.0516	757.465	0.485564	95.04	0.333426
YCL056C		0.951898	1.05853	0.987988	38873.1	46.1401	861.861	0.43662	93.49	0.290525
YCL057W	PRD1	0.997826	1.0003	0.999845	38706.8	41.6297	785.517	0.429806	94.58	0.316869
YCL058C	FYV5	1.53268	0.659283	0.915627	38536	47.3955	799.875	0.697183	76.6567	0.504975
YCL061C	MRC1	0.417338	1.62051	0.857887	41603.2	63.5059			144.87	0.288988
YCL063W	VAC17	1.21881	1.07865	0.803642	39612.6	44.6022	777.03	0.413897	88.21	0.399071
YCL064C	CHA1	0.97385	1.05519	0.976355	39011.1	40.1944	804.253	0.58457	92.215	0.409079
YCL069W	VBA3	1.11258	1.07772	0.872011	37911.8	41.6297	854.687	0.392027	93.93	0.411188
YCL074W		0.970961	1.01839	1.00254	39139	45.2132	791.572	0.443526	93.5	0.342585
YCL075W		0.964226	1.00143	1.02614	39152.9	41.6297	766.444	0.443662	84.02	0.355903
YCL076W		1.00461	0.982446	1.01264	39326.6	41.0516	830.084	0.410169	92.55	0.363097
YCR001W		1.14072	1.02807	0.889142	38459.2	40.1944	849.331	0.389049	92.73	0.410199
YCR003W	MRPL32	0.957267	0.976171	1.04274	39240.1	39.6296	785.311	0.524904
YCR004C	YCP4	1.13587	1.03309	0.888693	39007.4	37.4233	712.018	0.621622	92.5233	0.398258
YCR005C	CIT2	1.01604	1.03037	0.966998	39060.3	41.0516	766.514	0.461864	88.7233	0.398724
YCR006C		1.01769	0.992452	0.992729	38855.3	40.1944	824.545	0.320755	84.095	0.371446
YCR007C		0.997394	1.06328	0.955634	38922.6	41.0516	739.851	0.393939	91.42	0.254973
YCR008W	SAT4	0.866054	1.08682	1.02272	39844.9	40.1944	818.25	0.355114	90.3267	0.389485
YCR009C	RVS161	0.824218	0.747435	1.28913	39163.8	55.4092	859.03	0.504399	95.58	0.291919
YCR010C	ADY2	0.962275	1.03999	0.994466	39700.2	42.5071	792.9	0.474708	91.0267	0.380945
YCR011C	ADP1	0.997891	0.993057	1.00492	39090.1	40.1944	793.303	0.382353	90.8667	0.388818
YCR014C	POL4	0.989474	0.927605	1.05652	38595	39.6296	701.661	0.532819	89.87	0.363773
YCR015C		0.982141	1.01401	1.00016	39557.9	40.1944	767.298	0.626506	92.59	0.330156
YCR016W		1.09578	0.943112	0.977806	38919.2	38.7924	764.065	0.570201	87.7367	0.387502
YCR017C	CWH43	0.968781	0.999699	1.01878	39202.1	42.5071	840.644	0.317857	90.9867	0.351758
YCR019W	MAK32	0.949708	1.03523	1.00584	38230.6	46.765	824.464	0.525424	94.5	0.378772
YCR020C	PET18	1.00462	0.982671	1.00797	39189.6	39.6296	861.209	0.378205	92.4267	0.400137
YCR021C	HSP30	1.01367	0.940918	1.03169	39108.4	40.1944	782.542	0.549242	92.08	0.368056
YCR022C		1.0092	1.03688	0.966749	39067.1	41.0516	807.844	0.504673	93.34	0.362851
YCR023C		0.980206	1.03158	0.986206	39165.3	41.0516	786.189	0.55137	90.55	0.408594
YCR024C	SLM5	1.38038	0.644614	1.02677	38796.1	43.9967	806.869	0.4363
YCR030C	SYP1	0.956128	0.992024	1.06003	39521	43.9967			93.96	0.275712
YCR031C	RPS14A	1.54765	0.836586	0.738853	38554.1	42.5071	856.763	0.50882	75.7067	0.422763
YCR032W	BPH1	1.04336	1.03737	0.923586	39237	41.6297	782.816	0.392739	93.07	0.308748
YCR033W	SNT1	1.19673	0.876525	0.954842	39769.1	41.6297	739.198	0.679521	88.53	0.298224
YCR034W	FEN1	0.583105	1.17247	1.12768	38587.2	46.1401	1026.11	0.495677	88.28	0.270672
YCR036W	RBK1	0.750232	1.14749	1.03777	39378.6	50.3031	854.322	0.474531	93.0733	0.371631
YCR037C	PHO87	1.0852	1.07934	0.878508	38787.5	41.6297	889.793	0.448819	86.32	0.37582
YCR046C	IMG1	1.17028	0.885145	0.971005	39931.3	40.1944	825.466	0.306452
YCR047C	BUD23	1.47803	0.748807	0.823625	38401.7	41.6297	899.254	0.54416
YCR049C		0.983526	0.957001	1.03716	39072.8	41.0516	802.944	0.363036	91.46	0.387323
YCR050C		0.954987	0.947384	1.06365	39533.8	50.3031	1081.32	0.396166	94.83	0.38627
YCR051W		1.14135	1.02885	0.875677	38667.3	39.6296	807.362	0.393258	81.57	0.398096
YCR053W	THR4	0.877337	0.931369	1.20547	39362.5	40.1944	746.104	0.443561	88.65	0.305892
YCR059C	YIH1	1.08161	1.07647	0.876764	38782.2	41.6297	750.78	0.415335	90.17	0.342576
YCR060W	TAH1	1.01302	1.05278	0.935886	39290.1	39.6296	736.407	0.43949	88.5	0.319619
YCR061W		1.00254	0.984586	1.02547	38658.8	50.3031			96	0.351113
YCR065W	HCM1	0.680063	1.1755	1.06146	39438	50.3031	789.484	0.373385	103.32	0.260624
YCR066W	RAD18	0.84971	1.04633	1.06271	40691.5	82.9068	877.943	0.331797
YCR067C	SED4	0.990659	1.06385	0.945292	38956.6	40.1944	800.61	0.389189	86.87	0.297773
YCR068W	ATG15	1.06716	0.997574	0.949581	39197.8	51.9686	929.713	0.354244
YCR069W	CPR4	1.05368	1.03679	0.914142	39220.5	44.6022			91.21	0.250919
YCR071C	IMG2	1.12848	1	0.907292	38724.3	46.1401	757.612	0.400871	92.28	0.349131
YCR073C	SSK22	1.03495	1.03165	0.938251	39317.9	40.1944	768.536	0.456311	89.96	0.308523
YCR075C	ERS1	1.05616	1.03692	0.911564	39116.5	40.1944	776.741	0.455904	88.18	0.237456
YCR077C	PAT1	1.25797	0.724343	1.04332	38900	45.2132	796.853	0.425166	122.92	0.321565
YCR079W	PTC6	1.20978	0.817824	1	38817.2	41.6297	762.671	0.509868	91.39	0.308554
YCR082W	AHC2	1.13689	1.05878	0.854592	38857.6	41.6297	723.975	0.420308	93.79	0.250587
YCR083W	TRX3	0.916772	0.977897	1.11445	40240.6	41.6297	755.53	0.550265	90.54	0.269257
YCR085W		1.1684	1.03382	0.85389	39188.5	50.3031	951.505	0.414326	93.68	0.291711
YCR086W	CSM1	0.964978	0.947294	1.05715	39118.7	41.6297	783.547	0.369492	102.41	0.231274
YCR087W		0.950286	0.918961	1.08955	39358.7	50.3031	879.715	0.419355	96.37	0.389953
YCR088W	ABP1	1.00662	0.924105	1.08718	39051.7	41.0516	802.946	0.31405	88.55	0.238935
YCR089W	FIG2	1.01295	0.964152	1.00131	39047.9	40.1944	764.721	0.521628	87.02	0.288381
YCR090C		0.978702	1.0114	1.01752	38818.8	41.6297	758.758	0.445946	85.26	0.336185
YCR091W	KIN82	0.995092	1.02393	0.993586	39101.7	41.0516	744.92	0.434932	86.23	0.34104
YCR092C	MSH3	1.01888	0.960461	1.03579	39003.7	41.6297	750.707	0.442396	85	0.338273
YCR094W	CDC50	0.513731	0.993014	1.3789	41811.8	48.9966	1001.83	0.34542	117.8	0.307775
YCR095C		1.14043	0.892203	1.01931	39229.6	40.1944	720.25	0.448718	92.565	0.392495
YCR098C	GIT1	1.03086	0.998057	0.991505	38836.4	41.6297	755.585	0.474522	106.13	0.295991
YCR099C		0.998042	0.960301	1.05136	39359.7	41.0516	753.844	0.438596	86.79	0.315487
YCR100C		1.04417	0.982192	0.996606	39222.8	41.6297	775.976	0.420792	85.14	0.342045
YCR101C		0.994477	1.01406	1.00334	38777.1	41.6297	732.07	0.491379	87.57	0.337189
YCR102C		1.02846	0.98028	1.01003	38910.1	41.0516	757.808	0.461314	86.48	0.355079
YCR105W	ADH7	0.992128	1.02506	0.994718	38713.9	40.1944	735.616	0.580049	84.97	0.300108
YCR106W	RDS1	1	1.02413	0.989768	38940.5	40.1944	777.434	0.476562	85.91	0.365736
YCR107W	AAD3	0.996355	0.996638	1.01598	38798.3	39.6296	867.535	0.419558	88.75	0.310106
YDL001W	RMD1	0.739714	1.10612	1.08969	39402.2	43.0989	808.568	0.282828	98.62	0.321761
YDL002C	NHP10	1.04512	0.919898	1.02542	38703.2	45.2132	841.168	0.37037	93.14	0.350071
YDL006W	PTC1	1.35824	0.953643	0.797	38336.7	38.2408	680.981	0.35906	86.76	0.364971
YDL009C		0.786413	1.00699	1.13097	39241.6	41.0516	768.806	0.426332	93.38	0.292905
YDL010W		1.05846	0.94302	1	38812.5	42.5071	770.281	0.374194	92.97	0.273534
YDL011C		1.02019	0.951462	1.01883	38770.4	43.0989	814.018	0.38796	93.47	0.306209
YDL012C		1.01719	1.00125	0.988956	38935.7	41.6297	774.928	0.417112	93.1	0.254941
YDL018C	ERP3	1.00675	1.03789	0.965062	38807.2	41.6297	768.153	0.547033	92.18	0.289142
YDL019C	OSH2	0.998777	0.987675	1.00658	38771.4	41.6297	791.673	0.396364	90.07	0.364391
YDL020C	RPN4	0.413922	1.13982	1.27756	39193.1	45.2132	792.5	0.255639	90.89	0.277112
YDL022W	GPD1	0.993633	0.999335	1.0015	38970.8	41.6297	828.752	0.36014	91.9	0.306659
YDL023C		0.989391	0.977571	1.02001	39248.4	43.0989	933.47	0.320755	93.41	0.297783
YDL024C	DIA3	0.987729	1.00086	1.01041	38967.9	41.6297	791.288	0.344051	88.29	0.325713
YDL025C		1.11968	1.13635	0.820257	38817.1	41.6297	751.518	0.42029	94.82	0.323127
YDL026W		0.980964	1.03293	0.997199	38844.5	41.6297	757.618	0.398204	90.53	0.264019
YDL027C		1.02003	1.12793	0.891275	38917.3	40.1944	814	0.308642	93.79	0.259813
YDL032W		0.972609	1.02412	0.997268	38775	53.3272	717.188	0.416058
YDL033C	SLM3	1.10337	1	0.929524	38807.2	41.6297	652.431	0.547033	92.13	0.352772
YDL034W		1.00019	1.0852	0.93511	38838.8	40.1944	747.954	0.508834	92.65	0.352034
YDL035C	GPR1	0.979541	1.06908	0.960227	39367	38.7924	759.747	0.397463	83.78	0.314146
YDL036C	PUS9	1.13221	1	0.893896	39026.9	41.6297	750.411	0.400835	91.79	0.346067
YDL037C	BSC1	1.09063	1.12223	0.849397	38867.3	42.5071	750.303	0.459357	100.21	0.282443
YDL039C	PRM7	0.996802	1.10267	0.924677	38826.6	41.6297	810.207	0.434965	90.8	0.331274
YDL040C	NAT1	0.815814	1.07593	1.06194	39895.9	40.1944	770.249	0.525386	91.1575	0.39929
YDL041W		0.401184	1.21729	1.22982	40430.9	45.2132	943.394	0.333333
YDL042C	SIR2	0.474086	1.12044	1.25239	40515.3	41.6297	919.254	0.393536
YDL044C	MTF2	0.981893	1.04453	0.976456	38828.5	39.6296	797.03	0.38535
YDL046W	NPC2	0.797135	0.803109	1.27147	39969.1	41.0516	788.28	0.327586	94.82	0.323048
YDL048C	STP4	0.998867	1.01381	0.987614	38950.9	42.5071	795.5	0.348837	95.87	0.30105
YDL050C		0.966591	1.05311	0.980217	39049.2	43.0989	874.824	0.296875	96.9	0.253026
YDL051W	LHP1	1	1.09358	0.929172	38874.7	41.6297	773.643	0.19398
YDL052C	SLC1	0.937143	1.14587	0.932301	38780.9	38.7924	695.061	0.488304	89.84	0.243348
YDL053C	PBP4	1.00966	0.97903	1.00574	38807	41.6297	737.103	0.436224	85.91	0.377707
YDL054C	MCH1	1.03768	1.04521	0.939615	38922	40.1944	731.985	0.434295	92.28	0.296548
YDL056W	MBP1	1.02617	1.00338	0.977373	39242.3	42.5071	816.861	0.3825
YDL057W		1.04054	1.00961	0.963506	39569.8	36.6176	686.32	0.616438
YDL059C	RAD59	0.840596	1.06065	1.05808	39215.1	45.2132	820.74	0.396429	103.643	0.254118
YDL063C		1.43969	0.616044	1.08006	38105	33.7622	664.672	0.506266	80.15	0.32692
YDL065C	PEX19	1.0171	0.986221	0.995696	38778	41.6297	796.106	0.465714	95.99	0.278379
YDL066W	IDP1	0.983598	0.967981	1.03072	38742.2	41.0516	725.686	0.42515
YDL067C	COX9	1.14598	0.895775	1.01026	38712.7	42.5071	686.08	0.591474
YDL068W		0.881541	0.928291	1.12592	39002.3	45.2132	687.211	0.528951	84.1833	0.475858
YDL069C	CBS1	0.919624	1.02477	1.04506	39240.9	41.0516	673.483	0.530452	85.9967	0.547678
YDL070W	BDF2	0.868111	1.07693	1.02715	39194.8	38.7924	748.519	0.376812	94.38	0.250217
YDL071C		0.86821	1.18243	0.921081	38835.3	39.6296	707.248	0.540154	92.75	0.238312
YDL074C	BRE1	1.09057	1	0.949073	39160.9	49.647	991.242	0.436314	106	0.362196
YDL076C	RXT3	1.24542	0.813262	0.972062	38948.9	48.9966	931.713	0.334395	98.65	0.26072
YDL077C	VAM6	1.05709	1.15841	0.836228	38029.7	42.5071	754.018	0.338109	85.65	0.279913
YDL078C	MDH3	0.980399	0.994604	1.01354	38785.3	40.1944	764.307	0.41195	91.12	0.317879
YDL079C	MRK1	0.988922	0.971394	1.02478	38894.9	41.6297	749.396	0.435821	93.04	0.279434
YDL080C	THI3	0.972734	0.921245	1.07161	39198.7	40.1944	848.926	0.570968	90.54	0.243035
YDL081C	RPP1A	0.79877	0.934069	1.17567	40313.2	42.5071	862.673	0.37799	92.85	0.404293
YDL082W	RPL13A	1.22316	0.588911	1.14886	38375.8	33.7622	811.895	0.383495	79.25	0.356641
YDL083C	RPS16B	1.57174	0.772813	0.812231	38350.1	36.0869	770.907	0.569466	78.2167	0.464268
YDL085W	NDE2	1.00332	0.961736	1.02239	38487.3	41.6297	771.909	0.403893	90.58	0.265432
YDL086W		1.10233	0.87086	1.02362	38483.9	38.7924	771.743	0.438247	92.41	0.290732
YDL088C	ASM4	1.35822	0.926034	0.816988	38398.7	39.6296	768.633	0.406176	89.44	0.257838
YDL089W		1.14958	1.03543	0.873785	38667	41.0516	767.529	0.41543	96.89	0.247803
YDL090C	RAM1	1.55748	0.823703	0.761196	38244.4	44.6022	826.339	0.382759	57.98	0.38892
YDL091C	UBX3	1.00164	0.908295	1.06214	38802.2	40.1944	847.08	0.331878
YDL093W	PMT5	1.03298	0.967832	0.998653	38633.5	41.0516	799.159	0.459375	90.03	0.26466
YDL094C		1.04872	0.879142	1.05256	39526.6	40.1944	691.777	0.533333	89.35	0.281417
YDL095W	PMT1	1.03701	0.868544	1.10255	39140	39.6296	766.305	0.372057	90.42	0.229845
YDL096C	OPI6	1.01866	0.671618	1.28258	38923.7	38.7924	794.863	0.346995	90.11	0.284582
YDL099W	BUG1	1.03521	0.950037	1.02435	38676.2	39.6296	780.569	0.288462	90.54	0.292177
YDL100C	GET3	0.953029	0.899615	1.12157	38972.1	40.1944	698.995	0.476773	88.21	0.357355
YDL101C	DUN1	0.781078	1.32624	0.846144	39318.9	46.1401	898.8	0.332512	105.38	0.310316
YDL104C	QRI7	1.02464	1.00315	0.983829	38784.3	37.4233	756.766	0.429429	87.94	0.319456
YDL106C	PHO2	1.51393	0.745787	0.901004	38469.5	41.0516	743.972	0.408922	126.177	0.382539
YDL107W	MSS2	1.13696	0.889093	1.02583	39188.6	39.6296	736.295	0.538462
YDL109C		1.01918	0.985622	1.0029	38660.5	39.6296	770.044	0.494145	81.77	0.344992
YDL110C	TMA17	0.936959	0.960907	1.07728	39159.6	40.1944	777.826	0.354354	92.09	0.289381
YDL112W	TRM3	0.998497	1.00001	1.00328	38880.3	41.6297	800.6	0.41206	92.96	0.335134
YDL113C	ATG20	1.08186	0.994907	0.9547	38896.8	40.1944	647.5	0.600733	89.87	0.247274
YDL114W		1.01921	0.988177	1.00061	38728.7	40.1944	762.632	0.387654	89.47	0.282632
YDL115C	IWR1	1.32501	0.959681	0.831099	40086.3	41.0516	1006.18	0.328386
YDL117W	CYK3	0.980787	0.784735	1.20608	40322.6	48.9966	917.55	0.288952
YDL118W		0.719901	0.847291	1.31667	39197.6	41.6297	707.157	0.276382
YDL119C		0.66028	1.08214	1.077	39331.2	42.5071	835.868	0.353698
YDL121C		0.996939	0.973611	1.02776	38926	41.0516	778.333	0.396341	89.31	0.355323
YDL122W	UBP1	0.835172	1.03133	1.07949	39142.8	42.5071	718.006	0.54491	89.46	0.338469
YDL123W	SNA4	1.00542	1.00071	0.998248	38972.7	40.1944	782.659	0.412308	87.96	0.258479
YDL124W		0.99348	0.966717	1.0361	39008.5	41.0516	779.362	0.302839	89.61	0.295898
YDL125C	HNT1	0.871508	1.07081	1.02121	40370.2	46.1401	916.614	0.28754	97.07	0.265666
YDL127W	PCL2	1.00463	0.999989	0.999392	38899.5	41.6297	793.457	0.298137	87.78	0.289897
YDL128W	VCX1	0.973887	0.967894	1.04753	39194.7	41.6297	739.19	0.603403	88.46	0.268653
YDL129W		1.44537	0.835575	0.864816	38449.8	40.1944	820.126	0.292169	84.72	0.254403
YDL130W	RPP1B	1.38886	0.798944	0.933408	38275.1	36.6176	678.02	0.587571	83.42	0.377926
YDL131W	LYS21	0.931795	1.0412	0.990261	38854.9	41.0516	807.518	0.304813	90.68	0.219871
YDL133W		0.986681	1.01666	0.995999	38921	36.6176	995.822	0.384196	119.8	0.259969
YDL134C	PPH21	0.949545	1.03471	1.0036	39301.5	43.0989	840.58	0.396721	94.43	0.247295
YDL135C	RDI1	0.939436	0.925391	1.1073	38845.1	40.1944	765.176	0.696	89.04	0.290935
YDL136W	RPL35B	1.42347	0.847896	0.867808	38370.7	35.3006	765.414	0.546667	79.9167	0.397564
YDL137W	ARF2	0.999597	1.02519	0.98018	38810.5	40.1944	731.875	0.538194	90.35	0.349959
YDL138W	RGT2	0.983472	1.00285	1.01032	39459.7	39.6296	748.385	0.489933	88.5	0.365217
YDL142C	CRD1	0.905632	1.17168	0.893034	39281.4	37.4233	693.182	0.424242	92.9533	0.378139
YDL144C		1.09839	1.0373	0.90645	38808.3	40.1944	785.723	0.401515	92.39	0.365821
YDL146W	LDB17	1.06863	1.08619	0.881923	38788	40.1944	703.129	0.5	87.82	0.401498
YDL149W	ATG9	1.06056	1.01086	0.954084	38970.2	39.6296	763.555	0.456395	93.02	0.354502
YDL154W	MSH5	1.0354	1.09171	0.901981	39119.1	39.6296	737.657	0.466667	93.195	0.393292
YDL155W	CLB3	1.11484	1.05873	0.876908	39181.9	40.1944	823.261	0.468208	93.45	0.302994
YDL156W		0.945169	1.01326	1.02547	39116.2	39.6296	746.969	0.409877	87.52	0.388788
YDL157C		1.00773	1.04892	0.95389	38847.6	39.6296	781.919	0.427692	88.7825	0.429208
YDL159W	STE7	0.53339	1.17969	1.1398	39055.4	43.0989	832.158	0.340984
YDL161W	ENT1	0.985045	1.03865	0.977474	39024.3	38.7924	833.122	0.354667	91.84	0.36325
YDL162C		0.889588	1.17533	0.916707	39529.2	40.1944	799.317	0.373529	107.15	0.311721
YDL167C	NRP1	0.994881	0.759209	1.21981	39433.6	40.1944	762.521	0.473333	94.51	0.33537
YDL168W	SFA1	1.10413	1.08237	0.862705	39291.2	40.1944	806.866	0.393491	91.45	0.368496
YDL169C	UGX2	1.02309	1.01475	0.974497	39075.4	39.6296	746.626	0.538793	90.91	0.377658
YDL170W	UGA3	0.961235	1.02178	1.00766	38888.4	40.1944	806.342	0.518006	89.18	0.355122
YDL171C	GLT1	1.0004	0.998759	1.00318	39061.3	38.2408	801.243	0.39527	90.2125	0.378456
YDL172C		1.05767	1.05977	0.912417	38953.7	38.7924	779.013	0.389447	89.38	0.35004
YDL173W		1.11577	1.03241	0.899731	39102.7	38.7924	770.126	0.622727	89.0733	0.369504
YDL174C	DLD1	0.964841	1.0669	0.965218	38945.4	39.6296	742.615	0.511236	83.06	0.378151
YDL175C	AIR2	0.983027	0.999103	1.01394	39103.9	40.1944	780.799	0.461765	90.2667	0.339214
YDL176W		0.892215	0.742049	1.3005	39302.6	36.6176	835.227	0.560976	83.66	0.344586
YDL177C		0.987436	0.948938	1.05576	38916.5	41.6297	779.788	0.41958	87.57	0.370204
YDL178W	DLD2	1.08816	1.09282	0.877561	39001.6	40.1944	781.719	0.646893	88.96	0.305514
YDL179W	PCL9	0.988533	0.99727	1.01207	39453.8	38.7924	823.135	0.382979	84.7	0.337946
YDL180W		1.21042	0.996438	0.871417	38804.4	36.6176	697.489	0.510638	83.47	0.265259
YDL181W	INH1	1.4848	0.774614	0.893924	38001.7	41.6297	719.411	0.556995
YDL182W	LYS20	1.86942	0.689666	0.724407	38448.7	43.9967	914.769	0.408163	82.44	0.323278
YDL183C		0.953701	1.0103	1.02267	39359.4	41.6297	815.271	0.297297
YDL184C	RPL41A	1.037	0.994155	0.983956	39232.2	40.1944	760.027	0.47619	85.69	0.275364
YDL186W		1.04572	1.02263	0.953067	39230.6	40.1944	736.158	0.545775	83.86	0.334467
YDL187C		1.00398	1.00045	0.999393	39039.7	41.0516	781.755	0.432203	83.29	0.313325
YDL188C	PPH22	0.902855	1.01528	1.05064	39205.6	39.6296	785.891	0.365922	81.23	0.364458
YDL189W	RBS1	0.979711	1.00684	1.00917	39074.5	39.6296	738.232	0.52322	80.61	0.363816
YDL190C	UFD2	1.10272	1.02267	0.929619	38797.5	37.4233	765.757	0.461039	82.46	0.300827
YDL191W	RPL35A	1.44492	0.568874	1.07819	38523.4	38.7924	732.291	0.405405	99.52	0.395197
YDL194W	SNF3	1.04879	1.04241	0.912587	38998.8	40.1944	767.685	0.471533	101.2	0.303496
YDL197C	ASF2	0.980926	1	1.01663	38832.6	41.6297	786.992	0.424242	94.79	0.361714
YDL198C	GGC1	1.00592	0.916963	1.07281	38843.9	38.2408	813.043	0.480645
YDL199C		0.914846	0.931242	1.1229	39759.9	40.1944	769.509	0.481481	93.63	0.406232
YDL200C	MGT1	0.947821	0.938182	1.09406	39078	45.2132	825.037	0.398058	86.9567	0.382267
YDL201W	TRM8	0.908527	0.991661	1.07385	39201.9	39.6296	796.319	0.489796	88.26	0.394548
YDL202W	MRPL11	0.904705	0.954831	1.11411	39027	37.4233	687.579	0.532151
YDL203C		0.953401	1.17809	0.878169	38954.2	46.765	815.763	0.371747	90.3533	0.37096
YDL204W	RTN2	1.04423	0.994711	0.977713	39033.4	46.1401	821.542	0.370748	87.0033	0.392882
YDL206W		1	1.02532	0.981116	39015.2	41.0516	838.233	0.362416	86.84	0.406361
YDL210W	UGA4	0.948578	0.973854	1.06201	39039.4	41.0516	904.506	0.291096	86.92	0.36808
YDL211C		0.97218	0.931958	1.08279	39768	41.6297	806.838	0.399602	95.24	0.393168
YDL213C	NOP6	1.07226	0.904929	1.03777	38496.7	41.6297	775.651	0.5	116.857	0.405474
YDL214C	PRR2	0.999711	1.05906	0.945797	38889.8	42.5071	752.228	0.570115	95.32	0.387016
YDL215C	GDH2	1.00146	1.04587	0.961942	39092.3		741.218	0.390476	93.64	0.403734
YDL216C	RRI1	0.931035	1.03651	1.01871	39312	43.0989	787.858	0.456446	86.26	0.372011
YDL218W		1.16098	1.07428	0.826988	38967.3	42.5071	736.394	0.516908	91.42	0.398177
YDL219W	DTD1	0.978702	1.0565	0.968216	38914.5	41.6297	697.658	0.597015	92.16	0.345964
YDL222C	FMP45	0.996088	1.01897	0.989417	39054.1	41.6297	794.603	0.491296	89.42	0.35147
YDL223C	HBT1	0.990003	0.965999	1.04043	39228.5	41.0516	753.466	0.461059	88.18	0.397215
YDL224C	WHI4	0.971656	0.934543	1.08086	38722.2	40.1944	691.509	0.555932	83.16	0.404556
YDL226C	GCS1	0.993608	0.930014	1.07441	39204.6	41.6297	741.84	0.622222	93.36	0.333109
YDL227C	HO	1.01711	1.00604	0.986373	39193.7	42.5071	737.901	0.522184	85.78	0.391092
YDL229W	SSB1	1.26125	0.858553	0.94862	39220	41.6297	808.903	0.427918	95.1	0.362416
YDL230W	PTP1	1.00764	0.983563	1.01276	39166.5	40.1944	727.265	0.530864	92.34	0.405089
YDL231C	BRE4	1.08023	1.04674	0.90694	39124	41.0516	787.845	0.454198	93.62	0.386402
YDL233W		1.06008	1.05015	0.917801	39070.1	41.0516	761.651	0.407524	85.76	0.375707
YDL234C	GYP7	1.16581	1.026	0.866338	39030.6	41.6297	772.99	0.354839	86.0467	0.360078
YDL236W	PHO13	0.916777	1.02059	1.0426	39376.1	42.5071	809.633	0.593085	96.55	0.336895
YDL237W		0.935748	0.922338	1.11638	39141.5	41.6297	713.211	0.59058	94.52	0.400129
YDL238C	GUD1	0.865374	0.970529	1.12224	38996.7	42.5071	794.393	0.399417	87.54	0.382003
YDL239C	ADY3	0.977449	1.03406	0.985793	38942.9	41.6297	777.226	0.5	96.57	0.400104
YDL240W	LRG1	1.0792	1.03258	0.920166	38899.1	43.0989	761.789	0.39697	85.2567	0.320076
YDL241W		1.05332	1.02916	0.94101	38933.9	41.6297	746.487	0.507886	86.9167	0.331707
YDL242W		1.01107	1.00668	0.989967	39284.9	41.6297	792.471	0.383178	87.5067	0.361192
YDL243C	AAD4	1.07464	1.04813	0.90956	39123.4	39.6296	718.28	0.470588	86.6833	0.386698
YDR001C	NTH1	1.09927	1.0224	0.915342	39094.7	40.1944	757.231	0.447699	86.8133	0.381917
YDR003W	RCR2	1.18115	1.08347	0.804981	39020	39.6296	735.247	0.532383	86.9233	0.352371
YDR004W	RAD57	0.773605	0.977007	1.1797	40394.3	43.9967	789.479	0.426087	113.023	0.0880456
YDR005C	MAF1	0.93743	0.917821	1.11921	39188.6	39.6296	853.453	0.283439	96.12	0.345315
YDR006C	SOK1	1.03184	0.886019	1.08231	38649.4	39.6296	726.55	0.518433	87.46	0.365442
YDR007W	TRP1	1.05519	0.948901	1.01981	38788.7	41.6297	769.63	0.461942	90.66	0.353176
YDR008C		1.0281	0.940417	1.03972	39527.7	39.6296	799.965	0.370607	90.4	0.391312
YDR009W	GAL3	1.01486	1.02403	0.972017	39167.5	39.6296	748.385	0.576017	95.77	0.343754
YDR010C		1.076	1.13912	0.828199	38833.9	38.2408	847.489	0.327703	85.23	0.381617
YDR011W	SNQ2	1.17266	1.04691	0.843141	38807.4	39.6296	769.6	0.493766	92.77	0.332241
YDR014W	RAD61	0.969985	1.12149	0.916779	39154.5	40.1944	832.61	0.455385	111.41	0.235415
YDR015C		1.05413	1.0278	0.94165	39046.9	39.6296	816.551	0.434053	95.34	0.355413
YDR017C	KCS1	0.972813	1.02513	1	39285.6	44.6022	957.466	0.379928	104.06	0.385894
YDR018C		0.954192	1.01649	1.02046	39198	38.7924	760.952	0.513126	91.38	0.352686
YDR019C	GCV1	0.962879	0.943469	1.07902	39164.2	39.6296	776.863	0.46395	95.02	0.322911
YDR020C		1.00447	0.998459	1.00178	38731.4	38.2408	721.117	0.591837	89.9	0.399253
YDR022C	CIS1	1.00869	0.984757	1.01098	39096.9	38.7924	757.031	0.47851	92.11	0.351396
YDR025W	RPS11A	1.63644	0.712464	0.819403	37987.4	38.2408	904.702	0.240816	72.7667	0.403155
YDR026C		0.969648	0.994253	1.02947	38608	40.1944	798.522	0.459821	91.99	0.400615
YDR027C	VPS54	0.941663	0.574595	1.41966	38430.1	36.0869	736.92	0.348348	82.315	0.392518
YDR028C	REG1	1.33637	0.771043	0.974245	39092.9	40.1944	831.913	0.444444	79.3	0.304483
YDR029W		0.91315	0.942066	1.1145	39139.2	41.0516	782.79	0.584127	93.26	0.358929
YDR030C	RAD28	1.0158	0.965857	1.02279	39016.9	40.1944	806.789	0.434251	93.06	0.350742
YDR031W	MIC14	0.928731	0.933679	1.11118	39093.8	41.0516	786.872	0.584383	91.82	0.338274
YDR032C	PST2	0.913592	1.02002	1.0453	38935.1	41.6297	764.577	0.532951	94.12	0.280899
YDR033W	MRH1	0.979387	0.969069	1.04698	39478.5	40.1944	783.812	0.488525	93.1	0.333788
YDR034C	LYS14	0.98538	1.133	0.896003	39887.2	41.0516	795.965	0.503937	90.04	0.34398
YDR035W	ARO3	1.04833	1.03203	0.941904	38841.4	40.1944	768.951	0.569161	90.72	0.356687
YDR036C	EHD3	0.969975	1.03833	0.990289	38723.1	41.0516	771.318	0.562648	90.54	0.389498
YDR042C		1.04181	0.987315	0.985918	38976.7	39.6296	769.015	0.483516	91.06	0.351993
YDR043C	NRG1	0.96199	1.04481	0.990055	38898.3	40.1944	787.249	0.453826	91.01	0.377207
YDR046C	BAP3	0.908789	0.991369	1.07392	38876.2	39.6296	757.118	0.551821	91.42	0.388077
YDR048C		0.948204	1.04632	1.00658	39476.2	41.6297	775.834	0.447368	92.8	0.258469
YDR049W		0.638792	0.924425	1.3583	42552.6	43.0989	880.258	0.348592	104.73	0.332933
YDR050C	TPI1	0.983861	0.990595	1.02033	39280.4	41.6297	873.024	0.289037
YDR051C		0.835524	0.937164	1.18623	39195.4	41.0516	887.376	0.396721	95.15	0.344082
YDR055W	PST1	1.01811	0.9901	0.992615	38795.9	41.0516	768.252	0.447293	94.69	0.351191
YDR056C		1.03164	1.00018	0.973192	38938.4	40.1944	807.66	0.345763	93.11	0.312307
YDR057W	YOS9	1.00434	1.0445	0.959051	39341.9	40.1944	759.873	0.381757	102.81	0.265219
YDR058C	TGL2	1.45171	0.873026	0.794879	37889.6	41.0516	722.812	0.506211	94.68	0.245398
YDR059C	UBC5	0.890893	0.94814	1.1317	39938.9	41.0516	751.119	0.527586	91.44	0.330934
YDR061W		1.01516	1	0.991614	38789.5	41.6297	746.977	0.507163	88.51	0.380202
YDR063W		0.992635	0.983591	1.01891	38899.4	42.5071	754.329	0.580645	89.3	0.307387
YDR065W		0.763816	0.993074	1.19899	39521.5	31.0593	731.766	0.471014
YDR066C		1.03693	1.01811	0.954051	38992.5	41.0516	829.553	0.374558	86.66	0.342941
YDR067C		1.02537	1.05936	0.929515	38640.2	40.1944	744.286	0.492754	87.14	0.311318
YDR068W	DOS2	0.996775	0.976999	1.02095	39302.7	41.6297	780.865	0.445993	91.15	0.299713
YDR069C	DOA4	0.73517	1.11772	1.11968	38980.5	47.3955	792.905	0.402204	122.72	0.405989
YDR070C		1.02951	0.999822	0.975235	38974.8	42.5071	807.697	0.416667	92.06	0.307102
YDR071C	PAA1	0.991361	0.933864	1.06501	38887.2	41.0516	799.028	0.360656	85.75	0.294209
YDR072C	IPT1	0.781329	0.918967	1.24575	39116.8	41.0516	772.863	0.606557	93.7	0.338489
YDR073W	SNF11	0.886391	1.08198	1.00479	39370.4	39.6296	792.617	0.453642	91.02	0.252113
YDR074W	TPS2	1.03499	0.909697	1.05768	39764.3	41.6297	811.618	0.364384	104.05	0.31499
YDR075W	PPH3	0.87239	1.25249	0.895818	39420.9	48.3519	796.875	0.48392	102.77	0.326603
YDR076W	RAD55	0.76106	1.01902	1.17985	39548.4	45.2132	799.529	0.328267	115.565	0.21583
YDR077W	SED1	0.961505	1.01709	1.01684	39190.3	41.0516	788.198	0.367412	87.55	0.36227
YDR079W	PET100	1.00907	1.05442	0.946979	38679.5	38.7924	728.474	0.540123
YDR080W	VPS41	0.861494	1.0552	1.06753	37951.3	41.0516	772.763	0.467647	80.65	0.409896
YDR083W	RRP8	1.18173	0.852219	0.972001	38075.9	35.3006	733.919	0.441718	78.7533	0.459137
YDR084C	TVP23	0.866867	0.892008	1.19774	39136.6	41.0516	757.343	0.410569	91.97	0.401884
YDR085C	AFR1	1.02614	0.983126	1	38824.7	41.0516	821.577	0.386997	94.32	0.316818
YDR089W		0.893305	1.10276	1.00216	38638.4	40.1944	800.681	0.297214	91.9	0.317367
YDR090C		0.983454	1.01337	1.01278	38943.7	41.0516	779.816	0.424623	93.83	0.294326
YDR092W	UBC13	0.913376	1.01496	1.05784	39316.7	43.9967	831.748	0.400552	98.75	0.26022
YDR093W	DNF2	0.922269	1.02747	1.0405	38765.2	41.0516	803.369	0.458101	92.42	0.294849
YDR094W		1.0297	1.08376	0.905832	38809.7	41.6297	812.645	0.455665	91.4	0.35661
YDR095C		0.905412	1.06063	1.02698	38899.1	43.0989	756.748	0.341935	92.65	0.31332
YDR096W	GIS1	1.02193	0.79945	1.14676	39310.9	41.6297	807.854	0.463158	92.48	0.326185
YDR097C	MSH6	0.973509	0.988848	1.03214	38970.6	43.0989	830.869	0.459459	91.49	0.325594
YDR098C	GRX3	0.87325	0.968415	1.12947	39046.7	43.0989	783.455	0.516616	92.59	0.337224
YDR099W	BMH2	1.03989	1.0912	0.891328	38833.5	41.0516	746.903	0.475655	88.69	0.302852
YDR100W	TVP15	0.960307	1.0077	1.02557	39144.2	41.0516	765.9	0.528351	94.1	0.269167
YDR103W	STE5	0.545756	1.33066	1.09956	39138.5	45.2132	746.616	0.498592
YDR105C	TMS1	1.01069	1.01034	0.982012	39009	42.5071	837.846	0.31457	93.21	0.304551
YDR107C		1.04158	0.96041	0.997836	38972.7	41.0516	764.487	0.625397	87.89	0.343474
YDR108W	GSG1	0.904272	1.06486	1.02443	39623	43.9967	828.494	0.326087	87.74	0.279109
YDR109C		0.917482	0.878178	1.16759	39134.6	39.6296	764.09	0.541667	88.32	0.300136
YDR110W	FOB1	0.942178	0.949545	1.09239	39046.4	41.6297	855.752	0.387417	97.49	0.297739
YDR111C		1.00443	0.923472	1.05882	39165.8	41.6297	869.638	0.332402	84.51	0.257775
YDR112W		0.967031	1.05141	0.983986	39111	44.6022	842.868	0.355263	89.81	0.291134
YDR114C		1.05789	1.10577	0.864529	38414.6	32.2693	696.019	0.387681
YDR116C	MRPL1	1.01273	1.05459	0.943836	38765.1	41.6297	817.875	0.294118	89.55	0.361163
YDR117C	TMA64	0.798493	1.04697	1.12605	39036.8	39.6296	1074.58	0.313953	91.44	0.332406
YDR119W		1.07374	1.02227	0.920387	38823.2	41.0516	900.03	0.442997	85.79	0.362889
YDR120C	TRM1	1.07206	0.971534	0.963629	38722.9	41.6297	820.581	0.67052	120.24	0.371134
YDR121W	DPB4	0.488091	1.92268	0.658517	40106.2	48.9966	878.062	0.310345
YDR122W	KIN1	1.01725	0.907567	1.07911	38880	41.6297	839.951	0.306273	85.87	0.347689
YDR123C	INO2	1.12993	0.958257	0.927057	39357.8	40.1944	883.214	0.465704	89.22	0.311161
YDR124W		1.00323	0.982085	1.01145	38995.2	40.1944	827.574	0.400673	89.955	0.320472
YDR125C	ECM18	0.975061	1.03564	0.990399	39123.8	51.9686	836.542	0.585427	95.11	0.409206
YDR126W	SWF1	0.949774	1.01919	1.02474	38800	41.6297	760.986	0.639205	82.4	0.346316
YDR127W	ARO1	1.05476	0.972293	0.977213	38904.4	41.6297	829.12	0.470443
YDR128W		1.05636	1.00184	0.951523	38975.9	42.5071	851.632	0.409091	90.61	0.328956
YDR129C	SAC6	0.671339	0.87589	1.37161	38345.6	48.3519	918.137	0.327103	88	0.316154
YDR130C	FIN1	1.05005	0.9631	0.988663	39658.8	41.6297	809.756	0.508039	84.55	0.354659
YDR131C		1.0957	0.969265	0.946084	39257	40.1944	708.389	0.594059	86.06	0.344651
YDR132C		1.02251	1.01832	0.965724	38972.8	41.0516	779.565	0.431734	85.12	0.375629
YDR133C		0.842886	0.92476	1.19042	39508.2	40.1944	777.636	0.441281	84.38	0.294892
YDR134C		0.958662	0.987923	1.04365	39175.8	41.6297	748.685	0.534202	84.35	0.399278
YDR135C	YCF1	1.13328	0.947608	0.933091	39149.3	42.5071	791.327	0.489489	85.67	0.272318
YDR136C	VPS61	0.960912	1.02259	1.01278	38895.8	39.6296	767.594	0.584615	82.85	0.39697
YDR137W	RGP1	0.91924	0.944737	1.11123	38531.4	40.1944	811.824	0.438735
YDR139C	RUB1	1.02494	0.980104	0.995256	39350.8	41.6297	716.484	0.417197	84.66	0.331113
YDR140W	MTQ2	1.88602	0.560777	0.634065	37913.2	34.5257	702.752	0.59542	67.2267	0.582169
YDR142C	PEX7	1.01465	1.07428	0.926014	38804.7	39.6296	748.679	0.641399	80.87	0.373133
YDR143C	SAN1	1.09856	0.920531	0.983946	38879.8	41.0516	766.966	0.551471	83.04	0.341527
YDR144C	MKC7	1.07123	0.664948	1.21724	39260.6	41.6297	703.93	0.520286	79.93	0.358122
YDR146C	SWI5	0.477333	0.629743	1.7328	43195.4	44.6022	805.969	0.403226	91.23	0.256143
YDR147W	EKI1	0.956909	0.974328	1.06476	40021.8	41.6297	706.276	0.481356	74.52	0.299248
YDR148C	KGD2	1.0123	0.981668	1.01456	39267.3	41.0516	740.741	0.536667	74.6	0.364676
YDR149C		0.960154	0.970605	1.05793	39192.8	41.6297	794.333	0.494983	107.59	0.342772
YDR150W	NUM1	0.960023	0.991393	1.04166	39055	41.6297	758.354	0.493377	74.13	0.305978
YDR151C	CTH1	1.10753	0.960921	0.967578	38977.1	41.0516	827.743	0.384892	74.71	0.333477
YDR152W	GIR2	0.983321	1.01877	1.00464	39238.1	40.1944	776.182	0.439276	74.98	0.309593
YDR153C	ENT5	0.927024	0.990137	1.06458	39063.7	40.1944	868.907	0.347368	72.88	0.282682
YDR154C		0.966991	1.05169	0.989591	40507.7	41.0516	733.642	0.613793	76.39	0.343558
YDR155C	CPR1	0.993194	1.01492	1.0011	39471.9	41.6297	878.454	0.340206	81.98	0.366386
YDR156W	RPA14	1.2979	0.939958	0.85752	38696.2	36.6176	895.696	0.356364	66.5	0.382614
YDR157W		1.07959	0.976827	0.973634	39387.7	40.1944	905.104	0.382979	71.15	0.377703
YDR158W	HOM2	1.005	1.01624	0.983244	38704.2	41.0516	787.053	0.393862
YDR161W		1.04181	0.978749	0.997236	38974	41.0516	830.468	0.287234	63.47	0.449452
YDR162C	NBP2	1.12006	0.981179	0.943308	39154.7	38.7924	811.241	0.307971	69.33	0.225563
YDR163W	CWC15	0.956947	1.04974	0.997799	39057.1	39.6296	836.698	0.416438	79.325	0.391548
YDR165W	TRM82	0.893975	1.00415	1.07553	39108.1	40.1944	773.096	0.444805	72.05	0.347739
YDR169C	STB3	0.987862	1.03886	0.985808	38871.4	41.6297	842.627	0.436364	73.15	0.352308
YDR171W	HSP42	0.788335	0.85932	1.2597	39690.7	41.6297	831.967	0.381526	87.77	0.361467
YDR175C	RSM24	0.742015	0.980993	1.19477	39242.5	40.1944	732.75	0.440154
YDR176W	NGG1	0.9643	1.21066	0.866312	39450.6	48.3519	842.448	0.356	102.67	0.376547
YDR178W	SDH4	1.00129	1.02505	0.987745	39070.2	41.6297	735.314	0.462406	87.53	0.38408
YDR179C	CSN9	0.998709	1.01264	0.99923	39565.9	41.6297	754.403	0.492401	88.91	0.359333
YDR181C	SAS4	1	1.0029	0.999663	39123.2	37.4233	780.224	0.41519	87.58	0.35069
YDR183W	PLP1	0.939123	1.04532	1.01312	39172.4	39.6296	792.832	0.460411	90.31	0.338501
YDR184C	ATC1	1.12306	0.905949	1.0005	38920.3	39.6296	786.442	0.392857	82.7	0.368553
YDR185C		1.01707	1.06857	0.943013	39122.8	40.1944	763.11	0.538462	85.59	0.375903
YDR186C		1.05006	1.01567	0.962706	39192	41.0516	816.232	0.356742	87.3	0.373453
YDR191W	HST4	0.988088	1.02371	0.997582	39001.2	41.0516	808.19	0.428094	85.74	0.399322
YDR192C	NUP42	0.956758	0.983016	1.05042	39149	39.6296	771.472	0.497222	86.65	0.386984
YDR193W		0.98165	0.993948	1.02141	39157.7	40.1944	742.87	0.633766	85.81	0.398678
YDR194C	MSS116	1.0163	0.8579	1.10927	38830.8	38.2408	749.06	0.582278
YDR197W	CBS2	1.13966	0.977211	0.933403	38629	40.1944	698.188	0.548872
YDR198C	RKM2	1.0383	1.0793	0.920467	38822.9	41.0516	833.672	0.630915	86.9	0.315789
YDR199W		1.16802	1.01187	0.887279	38795.4	42.5071	809.81	0.415282	85.97	0.344427
YDR200C	VPS64	0.697315	0.966541	1.23585	40819.5	56.115	1007.08	0.32	107.99	0.30704
YDR202C	RAV2	1.21845	0.845956	1	38903.4	39.6296	721.525	0.358885	86.3	0.312277
YDR203W		1.06741	0.954339	0.999423	38968.6	41.6297	744.556	0.509434	86.48	0.32901
YDR204W	COQ4	1.07699	0.966684	0.983343	38857.4	39.6296	983.92	0.343612
YDR205W	MSC2	1.41303	0.606883	1.06216	36091.3	43.9967	763.915	0.412935	95.22	0.216357
YDR206W	EBS1	1.11298	0.914394	1.00056	39224.1	43.0989	771.552	0.476974	90.07	0.325081
YDR207C	UME6	1.06302	0.725532	1.18236	39363.7	47.3955	890.877	0.413907	90.21	0.247877
YDR209C		1.03325	1.20638	0.823838	38822	41.6297	820.47	0.448276	86.48	0.362128
YDR210W		1.01027	1.04765	0.963991	38969.4	41.6297	780.631	0.381098	86.44	0.383164
YDR213W	UPC2	0.916064	0.995852	1.06737	38985.2	40.1944	760.967	0.403846	86.36	0.39039
YDR214W	AHA1	1.15211	1.07203	0.850525	39039.3	41.6297	816.518	0.423221	88.82	0.322446
YDR215C		0.962369	1.043	0.999501	38882.7	41.0516	709.177	0.657143	86.38	0.367232
YDR216W	ADR1	0.896428	1.01863	1.06251	39340.4	42.5071	732.379	0.571429	88.09	0.334732
YDR217C	RAD9	1.01974	0.94039	1.04572	38922.1	40.1944	713.677	0.604502	84.77	0.389725
YDR218C	SPR28	1.00924	0.985798	1.01335	39307.8	41.6297	757.932	0.330435	84.62	0.403221
YDR219C	MFB1	1.02646	0.987453	1.0006	38976.4	41.0516	704.863	0.574359	89.13	0.36032
YDR220C		0.940548	1.05934	1.00115	39406.7	40.1944	842.949	0.409756	88.58	0.350314
YDR221W	GTB1	0.956767	0.951564	1.07516	39819.2	41.0516	800.021	0.3391	84.45	0.333672
YDR222W		0.985281	1.04849	0.97995	39138.4	41.0516	744.981	0.5	86.16	0.35373
YDR223W	CRF1	0.973931	1.00731	1.01989	39170	40.1944	754.681	0.432234	85.81	0.396567
YDR225W	HTA1	1.13004	0.92066	0.984287	39132.8	42.5071	894.242	0.409449	103.08	0.30867
YDR226W	ADK1	1.17008	0.818549	1.03801	39359.7	64.6675	979.455	0.625926	78.55	0.5443
YDR227W	SIR4	0.496298	1.07088	1.28739	39695.3	45.2132	805.738	0.318713
YDR229W	IVY1	1.01375	0.943625	1.0469	39149.6	42.5071	809.324	0.395833	89.36	0.385441
YDR230W		1.51621	0.640726	0.947814	38375.5	39.6296	783.585	0.466867
YDR231C	COX20	1.1211	0.903455	1.00377	38748.5	41.0516	764.352	0.416107
YDR233C	RTN1	1.02494	1.01335	0.98123	38966.6	43.9967	777.726	0.494186	83.65	0.327884
YDR234W	LYS4	0.961412	1.02357	1.01542	39187.9	43.0989	813.54	0.471322
YDR237W	MRPL7	0.950118	1.07517	0.982336	38885	42.5071	725.586	0.532051
YDR239C		0.954934	1.01743	1.02456	38671.4	42.5071	773.379	0.474531	88.85	0.37981
YDR241W	BUD26	1.15431	0.906464	0.982135	39120.1	43.9967	860.989	0.298246	96.115	0.422264
YDR247W	VHS1	1.09267	1.01469	0.916245	38575.7	45.2132	727.909	0.477273	89.23	0.310087
YDR248C		1.0859	1.02683	0.910514	39002.8	41.6297	753.803	0.426049	87.53	0.313077
YDR249C		1.08129	1.0326	0.908929	38518.9	43.0989	775.838	0.431034	90.6	0.282506
YDR250C		1.05368	0.962077	0.996787	39239.1	41.0516	775.793	0.364198	87.94	0.271698
YDR251W	PAM1	0.908804	1.03732	1.04516	39322.8	42.5071	787.802	0.521236	90.76	0.375421
YDR252W	BTT1	0.909854	1.02271	1.05785	39791.8	43.0989	834.812	0.469274	89.2	0.305872
YDR253C	MET32	1.25404	1.0883	0.807469	39081.5	42.5071	876.54	0.462604	129.37	0.353774
YDR254W	CHL4	0.697108	1.04456	1.21103	39316	45.2132	861.969	0.463415	109.07	0.222631
YDR255C	RMD5	1.04187	0.973738	0.995603	38791.7	42.5071	800.756	0.450658	89.57	0.318892
YDR256C	CTA1	0.934001	1.00584	1.05379	39328.1	43.0989	748.85	0.301299	90.47	0.284424
YDR257C	SET7	1.04185	0.936587	1.03005	39397	36.6176	685.708	0.55914	83.33	0.369331
YDR258C	HSP78	1.06359	1.04563	0.911283	38678.8	43.0989	902.132	0.356522	87.34	0.314854
YDR259C	YAP6	0.874344	0.973519	1.13238	39272.8	41.6297	825.771	0.448617	86.42	0.323476
YDR260C	SWM1	0.43928	0.984748	1.47664	39942.5	46.1401	938.167	0.385214	95.04	0.248325
YDR261C	EXG2	1.0513	1.04104	0.92556	38655.4	41.6297	764.467	0.488889	85.33	0.312034
YDR262W		0.971221	1.079	0.955656	39078.5	43.0989	806.921	0.473684	85.05	0.298476
YDR263C	DIN7	0.878626	0.980819	1.12212	38946.4	42.5071	797.105	0.387528	84.04	0.31114
YDR265W	PEX10	0.85142	1.05345	1.01583	39236	43.0989	847.294	0.414079	88.69	0.357807
YDR266C		0.890265	0.897168	1.19015	38998.2	43.0989	788.981	0.444444	87.69	0.340304
YDR268W	MSW1	0.821805	0.979178	1.16996	38858.4	41.6297	835.301	0.315565
YDR269C		0.939459	0.991885	1.05507	38736.9	37.4233	800.978	0.413897	94.49	0.402695
YDR270W	CCC2	1.03537	0.977838	0.997108	38720.5	38.2408	803.317	0.421488	89.8433	0.387085
YDR271C		0.999103	0.92112	1.06829	38487.1	38.7924	816.94	0.452229	92.15	0.357107
YDR272W	GLO2	0.89637	0.923907	1.1604	38936.6	41.6297	870.257	0.393035	86	0.292592
YDR273W	DON1	0.827044	1.00196	1.14458	39115	42.5071	839.034	0.364078	93.02	0.381458
YDR274C		0.856875	0.932581	1.18455	39460.5	42.5071	767.476	0.437759	81.28	0.326239
YDR275W	BSC2	0.921399	0.89479	1.16697	39113.5	42.5071	768.943	0.477444	85.99	0.339554
YDR277C	MTH1	1.05975	0.943176	1.01508	38885.7	42.5071	919.912	0.396825	85.95	0.337929
YDR278C		0.817535	0.958039	1.19303	38908.9	41.6297	805.08	0.355499	83.81	0.358676
YDR279W	RNH202	0.798528	1.0144	1.1563	39312.4	43.9967	866.207	0.375342	84.58	0.338623
YDR281C	PHM6	0.889419	0.987229	1.10738	38881.6	41.0516	806.788	0.604167
YDR282C		1.11288	0.987252	0.9252	38642.3	41.0516	796.724	0.551839	87.33	0.373477
YDR283C	GCN2	0.984852	0.940357	1.07302	39615	38.7924	796.379	0.362434	87.68	0.355313
YDR284C	DPP1	0.954835	0.985927	1.05526	39232.3	41.6297	750.21	0.349794	82.98	0.310868
YDR285W	ZIP1	1.11098	0.95581	0.955881	39522.4	41.0516	830.476	0.422392	86.61	0.363366
YDR286C		1.07875	1	0.941209	39083.4	39.6296	889.583	0.369718	90.54	0.377263
YDR287W		0.857332	0.923284	1.1928	39175.7	40.1944	938.97	0.350515	81.42	0.356257
YDR289C	RTT103	0.933876	1.06706	0.967755	38907.9	42.5071	783.091	0.426065	87.38	0.354388
YDR290W		1.36708	0.954537	0.811393	38647.5	39.6296	842.272	0.378109	93.95	0.298494
YDR291W		0.893682	0.963633	1.12577	38882.8	41.0516	916.065	0.38843	84.93	0.330787
YDR293C	SSD1	1.07509	1.02389	0.922046	39248.7	44.6022	832.787	0.434673	99.15	0.366601
YDR294C	DPL1	1.00191	1.01194	0.992774	38595.7	39.6296	845.407	0.396396	82.15	0.365178
YDR295C	HDA2	1.15671	0.93891	0.934261	38696.9	46.1401	859.927	0.37931	85.02	0.367172
YDR296W	MHR1	0.901492	1.01546	1.07138	38962.6	39.6296	833.767	0.412037
YDR297W	SUR2	0.934069	1.00858	1.0512	38817	38.2408	659.281	0.564384	81.55	0.39594
YDR298C	ATP5	1.02578	0.986113	0.997253	39836	41.0516	773.957	0.490814
YDR304C	CPR5	1.08386	0.992479	0.944011	38483.9	41.6297	916.485	0.342373	85.61	0.405551
YDR305C	HNT2	1.04388	1.00557	0.964472	39656.8	43.0989	878.517	0.469231	83.13	0.401231
YDR306C		1.07485	1.00988	0.935223	38689	40.1944	819.461	0.320557	83.68	0.395432
YDR307W		1.0072	1.02043	0.980595	38823	43.0989	825.142	0.461783	94.9433	0.357651
YDR309C	GIC2	1	0.991696	1.0131	38609.3	41.0516	798.635	0.209302	86.07	0.349552
YDR310C	SUM1	0.779045	1.05241	1.13696	38739.9	46.765	894.462	0.399351	91.49	0.236897
YDR312W	SSF2	0.925894	0.973488	1.09038	38761	50.965	856.328	0.315789	83.65	0.397723
YDR313C	PIB1	0.933189	1.07557	0.960965	38923.1	43.0989	800.323	0.42492	83.75	0.362937
YDR314C	RAD34	1.00189	1.07911	0.930556	38817.8	42.5071	875.696	0.415929	84.84	0.32245
YDR315C	IPK1	1.05009	1.07903	0.910782	38905.6	41.0516	884.756	0.345506	93.2133	0.384973
YDR316W	OMS1	1.01258	1.01601	0.980308	39556.8	41.0516	896.655	0.495781	87.77	0.344712
YDR317W	HIM1	1.04095	1.01007	0.962687	39043.2	41.6297	848.874	0.333333	92.62	0.319682
YDR318W	MCM21	0.7382	1.03795	1.14048	39350.3	45.2132	871.943	0.27907	130.727	0.172673
YDR319C		1.07593	1.05679	0.890877	39258.3	41.0516	786.771	0.452012	84.23	0.362943
YDR320C	SWA2	0.870908	0.592839	1.48794	38710.1	52.645	910.904	0.208	79.61	0.243739
YDR321W	ASP1	1.07209	1.05094	0.899427	38989.9	41.0516	825.196	0.401544	87.36	0.319308
YDR322W	MRPL35	1.04039	1.02773	0.946779	39590.8	39.6296	831.902	0.402402
YDR323C	PEP7	0.91019	1.06103	1.02207	39137.2	44.6022	752.463	0.55418	99.43	0.25054
YDR326C	YSP2	0.915591	0.935431	1.11243	39031.3	40.1944	790.758	0.515068	63.5	0.289944
YDR329C	PEX3	1.20825	0.940794	0.890503	38544.7	40.1944	783.639	0.365314	92.83	0.283094
YDR330W	UBX5	1.03301	1.05719	0.925496	38693.7	42.5071	784.239	0.478405	91.38	0.274278
YDR332W		1.33374	0.809624	0.909755	38072.6	38.7924	775.557	0.419492
YDR333C		1.05091	1.00959	0.955018	38929.7	41.6297	789.654	0.415686	88.85	0.325638
YDR334W	SWR1	0.941169	1.07477	0.984074	38789.9	41.0516	908.319	0.466049	98.55	0.30985
YDR335W	MSN5	0.81382	1.00555	1.15204	39704.3	52.645	1055.16	0.589474	109.38	0.303608
YDR336W		0.805281	0.946284	1.21391	39361.3	45.2132	776.149	0.528958	90.19	0.314192
YDR337W	MRPS28	0.949713	1.00554	1.01204	39108.4	35.3006	884.036	0.310469
YDR338C		0.897976	0.889896	1.22717	39960.8	41.6297	817.171	0.388889	90.135	0.306229
YDR340W		1.06887	0.943204	1.00047	39083.6	39.6296	844.078	0.4	99.91	0.310248
YDR344C		0.925932	0.905598	1.18388	39310.7	40.1944	767.496	0.456446	99.66	0.300307
YDR345C	HXT3	1.10218	0.987116	0.926489	39020.7	40.1944	840.942	0.463878	96.84	0.239244
YDR346C	SVF1	1.08292	1.02474	0.913266	39013.8	43.9967	782.801	0.452214	99.09	0.333506
YDR347W	MRP1	1.12699	1	0.889013	38830.3	34.5257	776.319	0.402597
YDR348C		0.936919	1.07733	1.01975	38637.1	41.6297	848.207	0.415049	95.7	0.309159
YDR349C	YPS7	0.701888	0.70551	1.59677	40235.4	41.0516	732.434	0.534404	92.37	0.275089
YDR350C	ATP22	0.879735	0.870603	1.26345	39227.2	40.1944	776.094	0.44856
YDR351W	SBE2	1.46531	0.591315	1.01004	38423.1	40.1944	788.504	0.345205	96.12	0.290476
YDR352W		0.894589	0.919853	1.2041	39439.7	41.6297	835.01	0.404762	96.25	0.324924
YDR354W	TRP4	0.998925	1.0456	0.982881	39051.1	41.6297	775.81	0.585502	91.03	0.356974
YDR357C		1.04076	1.06467	0.922035	39209.2	42.5071	845.253	0.45	100.39	0.279704
YDR358W	GGA1	1.03481	1.05183	0.939681	39038.9	41.6297	780.943	0.466523	96.86	0.295552
YDR359C	VID21	1.07851	1.0385	0.905676	39065.6	61.9787	825.786	0.395833	107.91	0.28429
YDR360W	OPI7	0.706933	1.03995	1.29431	39512.6	42.5071	824.7	0.391509	94.97	0.316753
YDR363W	ESC2	1.41054	1.08829	0.615398	37867	45.2132	770.075	0.482315	110.73	0.246249
YDR368W	YPR1	0.972234	0.913982	1.12784	39180.3	41.0516	782.766	0.391892	96.08	0.261409
YDR369C	XRS2	0.45335	1.16502	1.44928	41719.5	54.7093	846.241	0.13278	137.23	0.228476
YDR370C		1.02841	1.0257	0.969623	39214.2	42.5071	757.623	0.531401	98.28	0.298533
YDR372C	VPS74	0.759284	1.0103	1.26573	39357.2	43.0989	832.434	0.303371
YDR374C		1.04016	0.977635	1	39040.3	41.6297	768.909	0.445266	91.7	0.287455
YDR375C	BCS1	0.910845	0.888579	1.21483	39491.3	39.6296	780.22	0.514056	79.868	0.542233
YDR377W	ATP17	0.750663	0.879874	1.39066	39310.5	36.0869	809.125	0.384615
YDR378C	LSM6	1.05558	0.860675	1.08775	39150.5	49.647	860.865	0.418052	91.1	0.45443
YDR379W	RGA2	0.993236	1.03845	0.995203	39149.8	41.6297	782.748	0.490964	95.93	0.381066
YDR380W	ARO10	1.03796	1.0133	0.970621	39004.8	41.6297	819.897	0.409722	96.64	0.323355
YDR382W	RPP2B	1.44012	0.656859	0.865316	38215	35.3006	662.686	0.505967	94.42	0.344748
YDR383C	NKP1	1.09773	1.03002	0.893039	38993	42.5071	769.105	0.375	97.39	0.3532
YDR384C	ATO3	1.03601	0.985781	0.997115	39248.2	43.0989	816.158	0.445135	94.12	0.326181
YDR385W	EFT2	1.02283	0.794161	1.18121	39186.4	43.9967	805.773	0.514507	97.655	0.387376
YDR386W	MUS81	0.874138	0.960873	1.18911	39409.9	43.9967	839.649	0.683284	97.44	0.316428
YDR387C		0.904967	0.942311	1.17326	39386.9	43.9967	787.494	0.511494	94.11	0.323816
YDR389W	SAC7	1.12207	0.984875	0.907607	39076		831.443	0.347267	85.93	0.256795
YDR391C		1.10996	1.00549	0.902002	38972.6	39.6296	801.25	0.302041	95.18	0.33641
YDR392W	SPT3	0.851583	1.24265	0.962408	39037.2	48.3519	766.556	0.23445	80.92	0.353877
YDR393W	SHE9	1.06499	0.992564	0.960682	38617	41.0516	863.577	0.473934	92.78	0.385407
YDR395W	SXM1	0.974704	1.03359	1.01897	39110.1	41.0516	742.46	0.627692	91.91	0.399295
YDR399W	HPT1	0.870137	0.977936	1.17815	39328	41.0516	792.096	0.486322	93.43	0.339838
YDR400W	URH1	1.04952	0.93687	0.999525	39178.1	38.7924	748.183	0.446367	90.97	0.33105
YDR401W		0.951503	1.08741	0.995492	39107.2	40.1944	779.041	0.444056	94.09	0.314395
YDR402C	DIT2	0.96941	1.04666	1.01291	39299.3	39.6296	791.591	0.461111	91.1	0.348074
YDR403W	DIT1	1.04138	1.00758	0.972112	39210.3	40.1944	824.181	0.411765	88.6	0.316632
YDR405W	MRP20	1	1.03898	0.98763	39069.8	36.0869	695.871	0.475862
YDR406W	PDR15	1.06073	0.974267	0.981406	38938.3	39.6296	786.176	0.427419	91.87	0.311018
YDR408C	ADE8	0.984416	1.02572	1.01577	39190.8	40.1944	809.723	0.408163
YDR409W	SIZ1	0.990379	1.01118	1.02243	39091.8	40.1944	869.995	0.545455	90.86	0.371963
YDR410C	STE14	0.87208	1.03359	1.12666	39043.2	39.6296	865.12	0.362676
YDR411C	DFM1	0.924789	1.03048	1.07411	39320	40.1944	826.267	0.424138	92.05	0.364635
YDR414C	ERD1	0.855122	0.735995	1.40889	40011.3	45.2132	1036.33	0.287749	96.5233	0.192753
YDR415C		1	1.01009	1.0133	39106.1	39.6296	730.741	0.58805	91.64	0.349595
YDR417C		0.954011	0.894548	1.12827	38769.8	31.0593	643.299	0.290667
YDR418W	RPL12B	0.879679	1.18006	0.98854	38457.9	34.5257	718.756	0.304498	72.5933	0.419806
YDR419W	RAD30	1.10001	0.966318	0.947246	39210.4	39.6296	857.523	0.488818	93.86	0.361066
YDR420W	HKR1	1.06497	1.04615	0.913085	39359.8	39.6296	844.686	0.354592	90.96	0.367914
YDR421W	ARO80	1.01234	1.02223	0.989561	39094.7	39.6296	835.242	0.422713	92.35	0.332728
YDR422C	SIP1	1.02223	0.960472	1.03407	39070.2	40.1944	778.776	0.534483	93.05	0.343775
YDR423C	CAD1	0.90625	0.926986	1.18553	39425.7	40.1944	703.619	0.466165	92.3	0.341284
YDR424C	DYN2	1.118	1.00715	0.922819	38530.4	42.5071	774.312	0.301818	96.77	0.214829
YDR425W	SNX41	1.02758	0.96112	1.02788	39098.4	39.6296	749.636	0.453287	87.83	0.340532
YDR426C		0.998295	0.989096	1.03375	39052.9	38.7924	711.754	0.59507	88.21	0.349782
YDR428C		1.01134	1.01202	0.99969	39086.1	40.1944	784.05	0.44206	92.54	0.357705
YDR430C	CYM1	1.08549	0.95817	0.969725	38964.1	39.6296	735.44	0.553517	93.18	0.385671
YDR431W		1.14265	0.970852	0.898477	39236.5	44.6022	762.857	0.516129	99.68	0.398042
YDR432W	NPL3	1.26807	0.803334	0.915711	39461.3	48.9966	863.815	0.439474	101.17	0.391603
YDR433W		1.29327	0.736452	1.05126	39478.7	58.2685	984.56	0.49481	100.477	0.462983
YDR435C	PPM1	0.927542	1.16095	0.955298	39596.5	48.3519	957.133	0.355401	105.85	0.348669
YDR436W	PPZ2	0.788992	1.29787	0.867085	37778.1	40.1944	742.225	0.39726	88.74	0.328625
YDR439W	LRS4	0.927311	0.979085	1.09424	39093.5	43.9967	685.057	0.645833	101.713	0.280497
YDR441C	APT2	1.01796	1.0441	0.94559	38677.2	38.7924	722.308	0.503731	88.12	0.273947
YDR442W		1.01198	1.02465	0.970918	38520.7	47.3955	957.06	0.402256	114.24	0.366159
YDR443C	SSN2	0.857794	0.858783	1.28036	39067.5	38.2408	766.298	0.34252	89.01	0.356381
YDR444W		0.910914	0.935809	1.11506	39690.1	40.1944	768.221	0.463592	82.56	0.364999
YDR445C		1.04103	0.996546	0.953475	39017	42.5071	782.63	0.443038	93.8	0.355567
YDR446W	ECM11	0.866005	0.934629	1.19527	39241.3	41.0516	772.868	0.461749	91.93	0.249677
YDR447C	RPS17B	1.27269	0.796832	0.968075	38833.2	39.6296	883.532	0.495575	81.33	0.374728
YDR448W	ADA2	0.592331	0.905048	1.36747	41122.7	46.765	720.198	0.528689	102.34	0.301931
YDR450W	RPS18A	1.68609	0.680801	0.777832	38283.8	36.6176	861.411	0.478125	79.2925	0.464814
YDR451C	YHP1	0.914221	1.03124	1.0527	39123.5	40.1944	757.624	0.472574	83.5	0.27388
YDR452W	PPN1	1.02423	1.01137	0.973417	39327	40.1944	816.748	0.415625	95.76	0.262431
YDR453C	TSA2	0.888746	0.974664	1.13369	39669.2	41.6297	820.264	0.461059	96.92	0.31752
YDR455C		0.920683	1.06548	1.01179	39151	40.1944	767.015	0.38843	100.51	0.22
YDR456W	NHX1	0.994235	1.07594	0.934481	39064.2	41.0516	792.409	0.458084	102.66	0.261121
YDR457W	TOM1	1.2207	0.875652	0.934458	39177.6	36.6176	686.163	0.519582	86.92	0.381931
YDR458C		1.03945	1.07897	0.890431	39102.3	41.0516	781.906	0.397059	94.02	0.355845
YDR459C	PFA5	1.04941	0.959381	1.00385	39465.5	42.5071	675.041	0.695853	95.45	0.215
YDR461W	MFA1	0.72298	1.14389	1.12078	38807.6	39.6296	847.109	0.389535	84.55	0.390424
YDR463W	STP1	1.71681	0.553428	0.815113	38840	47.3955	807.081	0.425249	90.9133	0.592627
YDR465C	RMT2	0.908514	0.940763	1.1505	39286.8	41.0516	765.275	0.44582	94.24	0.285695
YDR466W	PKH3	0.957986	1.07324	0.970065	39755.6	42.5071	805.11	0.361868	98.29	0.271916
YDR467C		0.961468	1.00961	1.03206	39811.6	41.0516	789.111	0.496815	97.56	0.237535
YDR469W	SDC1	1.00104	0.967576	1.03926	39421.4	46.1401	819.732	0.641638	104.25	0.265741
YDR471W	RPL27B	1.1828	0.948175	0.894529	38706.2	37.4233	733.068	0.488673	84.62	0.351731
YDR474C		0.79925	1.0993	1.03289	39639.9	43.0989			98.5	0.272451
YDR475C	JIP4	0.950845	1.02536	1.00355	39253.4	42.5071
YDR476C		0.943855	1.05947	0.99696	39623	41.0516	814.649	0.460076	94.12	0.303576
YDR479C	PEX29	1.07716	0.961994	0.976048	38930	41.0516	774.568	0.446667	93.74	0.308836
YDR480W	DIG2	1.03559	1.03506	0.938881	39324.2	40.1944	773.923	0.485564	93.28	0.322257
YDR481C	PHO8	0.924168	0.944164	1.13284	39520	41.6297	872.75	0.366935	93.87	0.294701
YDR482C	CWC21	1.08835	0.99942	0.927591	39157.3	41.0516	857.703	0.3	92.83	0.287428
YDR483W	KRE2	1.00133	1.00633	0.999311	39496.4	37.4233			93.68	0.376285
YDR484W	VPS52	0.907344	0.691931	1.40631	39007	36.0869	717.949	0.434426	89.29	0.39598
YDR485C	VPS72	0.715609	1.07208	1.13864	40384.4	38.7924	771.389	0.539683	101.96	0.273626
YDR486C	VPS60	0.979713	0.96768	1.02146	39817.6	43.0989	820.576	0.521236	92	0.352125
YDR488C	PAC11	0.871336	0.959373	1.16511	39341.1	41.6297	707.371	0.468144	95.54	0.338954
YDR490C	PKH1	1.08243	1.05533	0.875713	39209.1	39.6296	763.347	0.493548	90.64	0.329968
YDR491C		1.05675	1.05021	0.904206	39349.8	41.6297	809.54	0.505837	94.55	0.283214
YDR492W	IZH1	0.972122	0.950894	1.08252	39378.9	42.5071	843.884	0.380392	91.55	0.267192
YDR493W		0.943343	0.990166	1.05391	38990.9	40.1944	695.181	0.655617	87.34	0.345841
YDR494W	RSM28	0.95172	0.965294	1.08626	39230.8	41.0516	785.442	0.424138	92.52	0.320789
YDR495C	VPS3	0.887832	0.98532	1.12361	39737.2	44.6022	903.297	0.43662	110.82	0.283849
YDR496C	PUF6	1.02692	0.999009	0.983644	39075.8	42.5071	749.71	0.466899	83.25	0.318393
YDR497C	ITR1	0.846286	0.97555	1.17123	39823.5	42.5071	739.076	0.486618	91.51	0.315996
YDR500C	RPL37B	1.37945	0.917081	0.837022	38251.8	34.5257	745.504	0.46129	78.1967	0.377181
YDR501W	PLM2	0.946918	0.933701	1.10716	39459.3	41.0516	806.125	0.424138	93.17	0.317691
YDR502C	SAM2	1.07395	0.99105	0.971806	38820.6	40.1944	737.866	0.491416	85.63	0.376911
YDR503C	LPP1	1.04211	1.02221	0.946135	39229.9	40.1944	765.446	0.423729	95.3	0.301037
YDR504C	SPG3	1.05198	1.02947	0.929765	39359.4	42.5071	840.29	0.630522	94.63	0.285231
YDR505C	PSP1	1.06045	1.00398	0.948186	39551.4	43.0989	1294.24	0.339695	94.49	0.312492
YDR506C		0.98849	1.0182	1.00465	39013.2	41.0516	793.225	0.45283	89.46	0.40271
YDR507C	GIN4	0.680237	0.825476	1.47524	40777.2	43.0989	699.343	0.346154
YDR508C	GNP1	0.849147	1.07549	1.06632	39630.9	41.0516	768.464	0.447059	100.53	0.254096
YDR509W		0.83409	1.08951	1.0656	39513	41.6297	800.35	0.488189	97.5	0.26752
YDR511W	ACN9	0.943948	1.02713	1.02998	39050.3	41.0516	804.538	0.520681
YDR513W	GRX2	0.991748	1.00399	1.01039	39246.5	41.0516	730.753	0.634686	91.83	0.266788
YDR514C		1.08568	0.984589	0.9452	39184.9	42.5071	727.196	0.564516	90.62	0.288598
YDR515W	SLF1	0.937211	1.12324	0.957527	39369	39.6296	767.528	0.471795	94.57	0.351859
YDR516C	EMI2	1.01526	1.01187	0.98104	39180.4	41.6297	769.224	0.399083	51.24	0.277848
YDR517W	GRH1	1.02236	1.08566	0.899058	38961.8	41.6297	824.948	0.465753	92.29	0.298029
YDR518W	EUG1	0.985159	1.00374	1.00454	38992.1	34.5257	753.092	0.468354
YDR519W	FPR2	1.01951	1.10779	0.878985	39190.3	41.6297	822.276	0.345161	91.43	0.315756
YDR521W		0.849876	0.92178	1.17886	39505.9	42.5071	856.967	0.403279	89.65	0.319528
YDR522C	SPS2	0.907857	1.03534	1.01273	39465.3	40.1944	829.649	0.389078	94.19	0.241049
YDR523C	SPS1	1.05974	1.02012	0.950367	38943.6	39.6296	1047.41	0.382239	87.31	0.365841
YDR524C	AGE1	1.00632	1.00058	1.00069	39028.2	41.6297	817.703	0.333333	93.55	0.279532
YDR528W	HLR1	0.905722	0.957262	1.13613	39405.4	42.5071	834.905	0.483974	98.89	0.311185
YDR529C	QCR7	1.0895	0.905029	1.02319	39214.6	46.1401	831.392	0.343008
YDR530C	APA2	0.998963	1.04621	0.960631	39707.2	41.0516	818.776	0.367647	91.8633	0.303187
YDR533C	HSP31	0.823309	0.947957	1.22029	39382.3	41.6297	846.009	0.39899
YDR534C	FIT1	0.821293	0.840617	1.24282	39419.3	41.6297	768.851	0.335079	95.76	0.275262
YDR535C		0.9636	0.951765	1.08489	38995.6	41.0516	772.567	0.480583	85.94	0.371507
YDR536W	STL1	0.977569	0.954273	1.07219	38907	41.6297	774.048	0.375218	91.88	0.277674
YDR537C		0.976874	1.1479	0.918254	39063.1	43.9967	773.424	0.603491	101.74	0.3193
YDR538W	PAD1	0.970431	1.02752	1.00846	38960.6	41.0516	706.467	0.441038	83.19	0.371404
YDR539W		0.976319	1.04047	0.991892	39022.1	40.1944	753.074	0.459504	80.99	0.314996
YDR540C		0.964789	1.07681	0.966179	38832	42.5071	789.785	0.408163	97.08	0.351313
YDR541C		0.95865	1	1.0431	38724.7	40.1944	745.863	0.529557	87.37	0.305292
YEL001C		0.949973	1.18509	0.882043	39712.1	38.7924	807.175	0.507003
YEL003W	GIM4	0.65727	1.27307	1.01229	39601	49.647	876.844	0.394619	100.65	0.292308
YEL004W	YEA4	0.951759	0.97843	1.03943	39117.6	40.1944	796.796	0.379061	88.32	0.392873
YEL005C	VAB2	1.10754	1.05009	0.879182	39153.3	41.0516	774.55	0.565359	91.54	0.367019
YEL006W	YEA6	0.966866	1.10454	0.932445	39699.4	41.0516	722.815	0.482759	90.9	0.305717
YEL007W		1.18212	0.995724	0.870515	39507.7	47.3955	928.628	0.326613	91.73	0.332421
YEL008W		1.00001	0.976298	1.00846	39368.2	39.6296	903.111	0.294118	88.97	0.294821
YEL009C	GCN4	1.10987	1.03843	0.886558	39258.2	40.1944	798.287	0.40708	82.63	0.390729
YEL010W		1.08696	1.10256	0.852821	38883.4	39.6296	810.237	0.479876	87.58	0.356288
YEL011W	GLC3	1.15314	1.05372	0.865097	39221.1	41.6297	787.116	0.34507	98.25	0.30327
YEL012W	UBC8	1.10921	1.00777	0.934092	38750.5	43.0989	741.91	0.432381	98.22	0.293444
YEL013W	VAC8	1.35513	0.991222	0.757076	38528.6	37.4233	681.721	0.517426	77.8867	0.46097
YEL014C		1.02272	1.1088	0.89143	38899	39.6296	736.007	0.514815	88.23	0.333469
YEL015W	EDC3	1.0755	1.14738	0.82617	38781.3	41.0516	1123.48	0.451852	90.26	0.328002
YEL016C	NPP2	0.983832	1.00509	0.997296	38903.3	38.7924	775.736	0.508361	90.17	0.314449
YEL017W	GTT3	1.14328	1.05113	0.85424	38841.3	39.6296	769.717	0.519444	87.93	0.3618
YEL020C		0.925588	0.888538	1.1261	39086.7	40.1944	798.316	0.506596	90.06	0.302848
YEL022W	GEA2	0.942966	0.992606	1.0579	39064.7
YEL023C		0.988943	1	1.01885	39403.9	41.0516	775.756	0.376068	92.83	0.353218
YEL024W	RIP1	0.998128	0.924843	1.07944	38803.6	39.6296	755.561	0.527845	78.012	0.548576
YEL025C		1.08139	1.07122	0.88063	38888.3	39.6296	777.923	0.486842	86.03	0.377724
YEL028W		0.974438	1.04137	0.975805	38992.3	40.1944	757.364	0.592	89.51	0.26784
YEL030W	ECM10	1.10707	1.09016	0.848745	38842.6	41.0516	817.104	0.460843	92.42	0.283175
YEL031W	SPF1	0.988249	0.930031	1.05192	38994.3	40.1944	801.752	0.373576	86.895	0.362445
YEL033W		1.11448	0.894712	0.993734	39559.6	48.3519	821.304	0.652439	85.325	0.37987
YEL037C	RAD23	0.900374	1.03699	1.02921	38869.8	41.0516	815.042	0.378378	99.6	0.287588
YEL038W	UTR4	1.12214	1.02843	0.885938	38830.2	39.6296	840.699	0.438642	93.44	0.309543
YEL039C	CYC7	1.04007	1.05151	0.923674	38672.9	40.1944	810.732	0.464	95.33	0.314664
YEL041W	YEF1	1.07501	1.01689	0.948975	39026.4	41.0516	767.613	0.477204	95.55	0.325741
YEL043W		0.882755	1.07401	1.0127	39000.7	43.0989	789.989	0.368421	79.51	0.334434
YEL045C		1.62315	0.874576	0.665505	38120.2	39.6296	810.579	0.52648	87.62	0.528308
YEL047C		1.07046	0.949001	1.01186	38649.4	39.6296	799.134	0.535168	74.64	0.378756
YEL048C		1.0103	1.16681	0.855306	38791.7	40.1944	788.628	0.478764	75.46	0.346919
YEL049W	PAU2	0.985895	0.999143	1.00047	39024.2	40.1944	772.5	0.453901	73.52	0.409611
YEL050C	RML2	1.8494	0.791384	0.576484	37738.6	38.2408	744.736	0.4081
YEL053C	MAK10	0.873457	1.05308	1.03504	38963.1	41.6297	749.793	0.52973	73.97	0.393973
YEL056W	HAT2	0.943089	1.21936	0.860392	38781.5	41.6297	856.143	0.429043	109.493	0.290159
YEL057C		1.02936	0.919113	1.03252	38793.1	43.0989	785.176	0.525862	88.4267	0.348965
YEL059W		1.02025	0.963548	1.00458	39581.2	49.647	789.026	0.348083	74.12	0.391921
YEL060C	PRB1	0.892687	0.972496	1.0839	38968.5	41.6297	701.186	0.608483	74.85	0.313033
YEL061C	CIN8	0.360013	1.17072	1.29167	41668.6	69.8652	945.3	0.308824	108.325	0.254814
YEL062W	NPR2	0.996527	0.92378	1.05112	39003.4	41.0516	837.56	0.506849	80.165	0.343302
YEL063C	CAN1	1	0.987337	1	38951.1	41.0516	889.287	0.478774	74.72	0.357117
YEL064C	AVT2	1.07655	1.06989	0.88493	38930.6	41.6297	817.255	0.521605	73.6	0.361839
YEL065W	SIT1	1.09783	1.06886	0.871337	38628.3	41.0516	793.818	0.399351	71.52	0.400285
YEL066W	HPA3	1.02526	0.993936	0.977871	39030.1	41.0516	850.664	0.404255	73.58	0.33339
YEL067C		0.942825	1.0023	1.02715	38990.9	41.0516	812.346	0.491921	71.92	0.397934
YEL068C		0.969392	0.980077	1.02625	39062.7	41.0516	808.672	0.40604	71.87	0.402314
YEL071W	DLD3	0.960525	0.995343	1.02053	38693.8	40.1944	816.691	0.477663	82.665	0.350191
YEL072W	RMD6	0.929848	0.92844	1.0926	38767	39.6296	754.018	0.412811
YER001W	MNN1	0.932897	0.937415	1.08365	39027.4	41.0516	813.452	0.477341	87.2333	0.349915
YER002W	NOP16	1.06274	0.842508	1.06875	38784.5	38.2408	796.482	0.415441	83.3267	0.337115
YER004W		0.948863	1	1.02483	39040	41.0516	758.325	0.401338	89.49	0.349051
YER005W	YND1	0.820785	0.945952	1.15285	38743.3	42.5071	820.956	0.46748	71.64	0.34762
YER007W	PAC2	1.14436	1.00077	0.890752	38864.2	43.0989	849.205	0.348178	79.25	0.355872
YER010C		0.967324	0.967755	1.03711	38852.4	39.6296	797.89	0.511111
YER011W	TIR1	0.971976	0.983314	1.02202	38800	41.6297	823.224	0.420613	87.74	0.349802
YER014W	HEM14	2.62833	0.25145	0.646123	37509.8	36.0869	1020.71	0.407643
YER015W	FAA2	0.956971	1.03795	1.00868	39191
YER016W	BIM1	0.748908	1.02492	1.16754	40037.7	54.7093	818.353	0.375375
YER017C	AFG3	0.88437	1.0199	1.05428	39281.5	40.1944	775.238	0.452128
YER019W	ISC1	1.18411	1.02941	0.867547	36695.5	38.2408	832.902	0.333333	71.86	0.30919
YER020W	GPA2	1.14833	0.997553	0.910921	38149.3	36.0869	819.541	0.381481	64.75	0.399837
YER024W	YAT2	1.22502	1.0376	0.825789	38637.2	39.6296	797.205	0.511482	69.6	0.334942
YER026C	CHO1	1.36607	0.791049	0.954912	38824.4
YER027C	GAL83	0.888962	1.01292	1.06467	38804.7	43.0989	901.971	0.327103	86.37	0.268286
YER028C	MIG3	0.896647	1.13574	0.948685	38613.5	39.6296	744.094	0.508889	70.36	0.398316
YER030W	CHZ1	1.07044	0.901059	1.02396	38538.3	40.1944	789.103	0.452471	69.26	0.365582
YER031C	YPT31	1.01743	1.03146	0.971055	38299.7	42.5071	804.445	0.375691	86.93	0.237438
YER032W	FIR1	1.02249	0.983758	0.996039	38092.6	38.7924	841.474	0.368821
YER033C	ZRG8	0.931272	0.872919	1.12694	38131.6	39.6296	804.685	0.514019	70.37	0.406734
YER034W		0.948129	0.920967	1.08383	40963.1	39.6296	797.785	0.551821	68.52	0.339894
YER035W	EDC2	1.16719	1.05085	0.863009	38404.2	40.1944	802.901	0.348548
YER037W	PHM8	0.814476	0.947369	1.16108	39218.8	54.7093	792.908	0.33209	86.8	0.261813
YER039C	HVG1	0.973454	1.00061	1.01395	38859.7	39.6296	782.991	0.41844	72.38	0.33933
YER040W	GLN3	0.632848	1.84391	0.640023	40694.3	41.6297	799.225	0.409429
YER041W	YEN1	0.987964	1.00714	1.00075	39108	39.6296	757.238	0.410326	92.1	0.368193
YER042W	MXR1	0.982792	1.00717	1.00384	38740	39.6296	878.116	0.347253	73.31	0.396774
YER045C	ACA1	0.993339	0.94798	1.03812	38585.6	39.6296	855.17	0.25	74.07	0.340102
YER046W	SPO73	1.04461	1.06483	0.925534	38789.6	41.0516	749.035	0.330508	95.51	0.238918
YER047C	SAP1	1.01798	0.96392	1.01237	38623.5	41.0516	796.279	0.485646	93.27	0.380911
YER048C	CAJ1	0.977461	1.01853	0.999247	39432.3	40.1944	857.669	0.360104	92.09	0.37715
YER049W	TPA1	0.984822	1.0178	0.995325	39014	38.7924	806.165	0.432161	90.33	0.379035
YER051W	JHD1	0.983067	1.02898	0.988705	39079.3	40.1944	783.662	0.394444	93.03	0.300564
YER053C	PIC2	1.02564	1.0323	0.960833	38899.1	38.7924	820.094	0.494253	91.69	0.365726
YER054C	GIP2	0.975409	0.999387	1.01362	39002.1	39.6296	808.528	0.40836
YER055C	HIS1	0.960567	0.92793	1.10102	38727.4	47.3955	760.804	0.382456	91.72	0.372069
YER056C	FCY2	1.02156	0.938408	1.02772	38425.1	39.6296	784.839	0.507463	92.51	0.370788
YER057C	HMF1	1.01417	0.840258	1.09952	40801	39.6296	907.67	0.440945	94.24	0.338102
YER058W	PET117	1.00848	0.92864	1.04229	39191.1	41.6297	902.191	0.483333
YER059W	PCL6	1.07366	0.929301	1.00265	39332.6	38.7924	849.943	0.382456	94.55	0.360784
YER060W	FCY21	0.975597	0.959116	1.04114	39418	40.1944	862.942	0.425101	92.56	0.331097
YER061C	CEM1	1.13969	0.882199	0.995274	38545.3	41.0516	736.966	0.438903
YER062C	HOR2	1.2181	1.0301	0.846644	38613.8	38.7924	724.147	0.469965	93.61	0.354511
YER063W	THO1	0.937587	0.98936	1.0569	38701.3	42.5071	764.994	0.369412	97.18	0.255012
YER064C		1.09506	0.950728	0.980633	38912.4	43.9967	740.291	0.46789	96.45	0.347428
YER065C	ICL1	0.971245	1.01455	1.00571	38228.4	39.6296	764.113	0.5	94.28	0.346224
YER066W		0.980312	1.03266	0.993183	38908.2	41.0516	783.786	0.425	94.45	0.293159
YER067W		0.926851	0.983201	1.05392	39361	38.7924	785.544	0.481481	91.76	0.326838
YER068W	MOT2	1.05445	1.05542	0.927652	38919.9	48.3519	754.831	0.487805
YER069W	ARG5,6	0.992055	1.0344	0.979585	39458.9	39.6296	767.119	0.45515
YER071C		1.01838	1.00366	0.984858	38687.6	40.1944	714.596	0.552347	89.44	0.360441
YER072W	VTC1	1.09536	0.987663	0.949552	39805.1	40.1944	812.083	0.447273	122.857	0.645284
YER073W	ALD5	1.2152	1.04604	0.837448	38833.1	40.1944	739.679	0.356223	91.78	0.339514
YER074W	RPS24A	1.57055	0.757349	0.82193	38695.2	40.1944	885.886	0.402941	72.2433	0.56635
YER075C	PTP3	1.00666	0.904787	1.05975	40520.2	40.1944	771.043	0.384409	97	0.362084
YER076C		0.956009	0.988001	1.05331	38936.1
YER077C		1.03102	0.952269	1.01898	39140.4	30.1134	773.676	0.442308
YER078C		0.96272	0.943304	1.06808	39026.5	40.1944	774.892	0.465374	92.63	0.394198
YER079W		1.02894	1.00211	0.979567	38538.3	41.0516	800.067	0.436214	93.65	0.308651
YER080W		1.01075	1.00986	0.985189	39361.1	39.6296	823.202	0.422819	89.93	0.330098
YER081W	SER3	1.20871	0.994018	0.877048	38959	40.1944	761.582	0.37963	93.21	0.385138
YER083C	GET2	1.14573	1.10655	0.837682	38264.8	44.6022	878.429	0.35102	83.43	0.399286
YER084W		0.849361	1.00816	1.08338	39084.5	41.0516	738.246	0.51938	93.48	0.305136
YER085C		0.983192	1.04961	0.974476	40170.5	40.1944	749.612	0.610354	93.51	0.342289
YER087W		1.93655	0.397879	0.960057	37616.6	35.3006	805.25	0.39196
YER088C	DOT6	0.996155	0.883328	1.09383	39040.4	43.0989	767.452	0.368984	98.98	0.323276
YER089C	PTC2	0.956798	0.919064	1.09906	39052.6	41.6297	793.085	0.521519	93.87	0.335166
YER090W	TRP2	0.971586	0.929478	1.0733	38693.1	41.6297	746.345	0.349845
YER091C	MET6	0.992073	0.981549	1.01694	38909.8	41.6297	822.393	0.37415
YER092W	IES5	1.0165	1.01148	0.982135	38937.4	43.0989	924.769	0.348285	98.81	0.33613
YER095W	RAD51	0.783278	0.969934	1.15826	39808.1	39.6296	748.22	0.348269	111.29	0.208543
YER096W	SHC1	0.994615	0.983567	1.01724	39134.4	41.6297	807.14	0.223176	93.47	0.302462
YER097W		1.04065	0.98146	0.990447	39901.8	41.6297	690.969	0.583333	91.38	0.335376
YER098W	UBP9	1.01531	0.982766	1.00509	39060.1	41.6297	860.351	0.467787	92.29	0.390693
YER099C	PRS2	1.13532	0.953188	0.93276	38670.6
YER101C	AST2	1.03004	0.939421	1.03604	38989.3	43.9967	895.533	0.550279	91.8	0.30089
YER103W	SSA4	0.561056	1.13837	1.19996	38491.4	35.3006	858.436	0.41791	91.38	0.27048
YER105C	NUP157	1.02604	1.05101	0.941692	38863.9
YER106W	MAM1	0.910415	0.833889	1.22096	38899.2	42.5071	746.065	0.645161	90.95	0.286597
YER109C	FLO8	0.969718	0.998195	1.01401	38951	43.9967	800.048	0.503937	91.47	0.334029
YER113C		1.0579	0.877234	1.07242	39039.8	44.6022	760.747	0.565982	92.95	0.32799
YER114C	BOI2	1.05113	0.921047	1.0373	39190.3	43.9967	779.648	0.388379	87.13	0.319498
YER115C	SPR6	1.1367	1.01417	0.888875	39110.3	43.0989	814.398	0.40146	90.83	0.305096
YER116C	SLX8	1	0.962618	1.03696	38956.4	50.3031	827.255	0.350877	110.483	0.208301
YER117W	RPL23B	1.03518	0.97838	0.996568	38898.5	43.9967	757	0.475524	86.38	0.346701
YER118C	SHO1	0.983822	0.967179	1.04472	39245.3	42.5071	838.084	0.316733	90.52	0.303159
YER119C	AVT6	0.998161	0.934956	1.06365	39301.5	42.5071	844.208	0.485804	91.96	0.311174
YER120W	SCS2	1.06463	0.785388	1.15156	40385.8	40.1944	851.464	0.429553	100.08	0.273709
YER121W		0.997816	0.924263	1.05832	38825.4	42.5071	763.859	0.495549	91.61	0.310716
YER122C	GLO3	0.792256	0.881128	1.2649	38882.1	36.0869	741.699	0.401929	105.89	0.263674
YER123W	YCK3	1.23232	0.772489	1.03962	38666.6	46.765	838.033	0.312292	91.44	0.303661
YER124C	DSE1	0.903318	0.934848	1.13374	39149.1	43.9967	806.567	0.337884	97.06	0.288407
YER128W		1.18027	1.01746	0.853703	38786.8	43.9967	832.388	0.412844	90.55	0.31034
YER129W	SAK1	0.917278	0.999423	1.06431	39235.4	41.6297	845.921	0.477366	91.03	0.327525
YER130C		0.963167	0.950554	1.07519	39157.6	43.0989	792.842	0.392713	92.05	0.258676
YER131W	RPS26B	1.24129	0.84892	0.963009	38619.7	44.6022	857.945	0.444444	81.92	0.377181
YER132C	PMD1	0.99144	0.946046	1.05846	38919.4	41.0516	814.177	0.42328	89.02	0.306997
YER134C		0.972957	1.03109	0.99422	39104.3	41.6297	813.52	0.513245	91.06	0.341546
YER135C		0.956997	0.989783	1.04382	39338.9	41.6297	931.566	0.337793	90.84	0.295282
YER137C		0.966254	0.994179	1.03297	38861.1	41.0516	840.093	0.396396	89.71	0.331599
YER139C		0.78647	1.04868	1.11574	39890.3	42.5071	797.628	0.360902	112.11	0.22825
YER140W		1.16317	1	0.882309	39041.6	41.0516	834.061	0.28	92.03	0.298482
YER141W	COX15	0.782616	1.00286	1.16054	40330.4	43.9967	826.652	0.396061	91.26	0.363613
YER142C	MAG1	0.990501	0.974264	1.03331	39026	40.1944	789.737	0.558583	90.76	0.333212
YER143W	DDI1	0.982053	0.957006	1.05535	39263.3	41.6297	800.434	0.450128	95.49	0.211291
YER144C	UBP5	1.01514	0.928409	1.06877	39068.6	38.7924	790.053	0.364326	85.71	0.315726
YER145C	FTR1	0.964388	0.935432	1.08814	39011.4	37.4233	742.308	0.434084	97.36	0.315556
YER149C	PEA2	0.911074	1.07465	1	38268	42.5071	803.444	0.343416	83.97	0.297388
YER150W	SPI1	1.02923	1.02091	0.962006	39250.1	41.0516	838.238	0.493377	94.54	0.315814
YER151C	UBP3	1.42726	0.562257	1.08827	38682.4	56.115	986.921	0.333333	88.63	0.261193
YER152C		0.999022	1.0756	0.934217	38907.3	43.0989	839.401	0.526882	94.92	0.289627
YER153C	PET122	1.22172	0.891101	0.938825	39170.6	38.7924	733.198	0.534483	96.79	0.323705
YER154W	OXA1	1.07741	1.01281	0.933873	38699.9	32.2693	774.58	0.455108
YER156C		1.23738	0.796888	1.01354	38647.8	43.0989	791.537	0.373737
YER158C		0.477116	0.837698	1.53725	39014.5	42.5071	820.797	0.477193	97.31	0.274851
YER161C	SPT2	1.23457	1.03175	0.800538	38651.8	45.2132	857.472	0.390909	90.06	0.301279
YER162C	RAD4	1.08458	1.06821	0.877849	39185.8	43.0989	874.577	0.548263	100.01	0.223473
YER163C		1.10742	1.04744	0.880011	39607.3	42.5071	783.784	0.362205
YER164W	CHD1	0.856179	1.18242	0.941821	39009.9	41.0516	773.958	0.449029	102.6	0.24756
YER166W	DNF1	1.09945	1.03977	0.892913	38735.7	42.5071	837.381	0.348178	94.9	0.335857
YER167W	BCK2	1.25199	0.963674	0.850026	39779.6	56.8268	1021.96	0.437908	115.07	0.361371
YER169W	RPH1	1.22507	0.7756	1.04212	38699.9	38.7924	766.731	0.594164	95.59	0.278973
YER170W	ADK2	0.983807	0.966962	1.04493	39094.4	42.5071	771.102	0.423453	96.19	0.300332
YER173W	RAD24	1.11837	1.10929	0.815295	38453.3	41.6297	795.04	0.391437	94.62	0.319714
YER174C	GRX4	0.947662	1.02798	1.01573	38792.9	46.1401	814.282	0.384224	95.28	0.320343
YER175C	TMT1	1.22127	0.923401	0.909574	38995.9	43.0989	820.469	0.48913	93.9	0.243771
YER176W	ECM32	1.05961	1.04191	0.920356	38970.4	41.6297	853.114	0.435484	95.39	0.300566
YER177W	BMH1	1.24585	1.11167	0.719028	38335.5	36.6176	745.385	0.428241	84.79	0.358022
YER178W	PDA1	1.1787	0.971262	0.897168	38923	40.1944	782.446	0.429167	95.04	0.323019
YER179W	DMC1	1.1539	1.07062	0.824481	38740.5	41.0516	806.135	0.451064	95.3	0.278462
YER180C	ISC10	0.947954	1.04331	1.00148	39559.7	41.0516	801.565	0.389706	93.85	0.370292
YER181C		0.997808	1.00544	0.999368	39522	40.1944	813.012	0.417085	95.3	0.299155
YER182W		0.955589	1.05187	0.988009	38836.4	42.5071	1007.08	0.39781	98.6	0.326601
YER183C	FAU1	0.912205	0.992539	1.07436	38773.4	41.0516	848.773	0.333333	94.66	0.266193
YER184C		0.926442	1.06614	1	39151.1	41.0516	759.778	0.56917	96.07	0.301194
YER185W		1.03001	1.15967	0.834365	38732.3	41.0516	790.298	0.453581	95.23	0.281646
YER186C		1.06969	1.21584	0.753643	38480.7	41.0516	819.687	0.403423	96.21	0.313953
YER187W		0.964733	1.1315	0.908337	38871.9	40.1944	805.784	0.431174	95.51	0.279098
YER188W		1.02393	0.994478	1	38842.3	41.0516	790.513	0.294545	86.65	0.353164
YFL003C	MSH4	0.990679	1.04183	1	39104.7	41.0516	736.676	0.435616	92.73	0.348597
YFL004W	VTC2	0.830575	0.885759	1.20284	39220.7	40.1944	759.889	0.444882	96.57	0.307252
YFL006W		1.49196	0.830959	0.807375	38725.3	43.0989			85.21	0.351936
YFL007W	BLM10	1.12229	0.913232	1.00026	39041.9	40.1944			91.24	0.323554
YFL011W	HXT10	1.01298	0.900589	1.0582	38765.7	48.9966	811.144	0.373016	86.9	0.366084
YFL012W		1.01068	1.02701	0.984184	39035.5	41.0516	795.2	0.53169	87.11	0.348123
YFL013C	IES1	1.09883	0.971967	0.970667	38917.6	42.5071	826.352	0.404255	90.16	0.339789
YFL014W	HSP12	1.00151	1.0417	0.963975	39026	41.0516	811.387	0.418685	88.73	0.344933
YFL015C		1.13081	0.874057	1.00598	38787.3	41.6297	802.803	0.401376	85.22	0.353209
YFL019C		0.942148	0.996018	1.04309	38885.6	40.1944	837.747	0.403101	83.39	0.268637
YFL020C	PAU5	0.9072	0.962717	1.06643	39127	40.1944	760.307	0.438746	87.17	0.342088
YFL021W	GAT1	0.977195	1.04298	0.993188	38773.3	39.6296	772.599	0.449612	86.62	0.389806
YFL023W	BUD27	1.16803	0.611137	1.24629	38813	38.2408	834.415	0.584314	106.48	0.403923
YFL028C	CAF16	1.17535	0.889655	0.960392	38775.1	42.5071	913.389	0.4375	84.77	0.387707
YFL031W	HAC1	0.923173	1.00627	1.03936	38776.6	41.0516	846.454	0.356643	85.2	0.358645
YFL032W		0.905059	0.879707	1.15161	39121.8	41.0516	747.966	0.669872	85.6	0.373794
YFL033C	RIM15	1.06333	0.997153	0.985807	39084.6	41.6297	853.962	0.385714	88.04	0.403876
YFL034W		1.00027	0.999625	0.966812	38639.6	41.0516	973.753	0.325843	86.57	0.346918
YFL041W	FET5	0.882058	0.943999	1.10217	39127.2	40.1944	843.091	0.357333	84.18	0.351975
YFL042C		1.0072	0.901586	1.07181	38895	38.2408			92.72	0.320088
YFL043C		1.18564	0.989405	0.889867	38571.5	41.0516			85.41	0.392027
YFL044C	OTU1	1.08791	1.05635	0.850829	38631.6	41.0516	851.866	0.369565	91.77	0.361295
YFL046W		0.88452	1.00878	1.03517	38820.8	41.0516	803.641	0.37193	92.97	0.335841
YFL047W	RGD2	1.10347	0.927578	0.970317	38788.6	40.1944	798.213	0.437659	87.41	0.31855
YFL048C	EMP47	1.20088	1.00038	0.831579	38755.6	41.6297	866.026	0.268852	90.76	0.300733
YFL052W		1.24452	0.918473	0.884951	38790.4	38.7924	824.938	0.402948	85.57	0.319195
YFL053W	DAK2	0.846128	0.923122	1.14732	39453.1	39.6296	792.434	0.548023	84.35	0.345425
YFL054C		0.938063	0.927578	1.0812	39384.5	39.6296	763.857	0.416471	88.06	0.332427
YFL055W	AGP3	1.28121	1.02325	0.799302	38330.9	39.6296	752.459	0.488312	88.39	0.38703
YFL056C	AAD6	1.19665	1.02354	0.81104	39207.1	41.6297	710.157	0.61991	84.28	0.365265
YFL063W		0.995295	1.06617	0.981244	39111.3	41.0516	713.821	0.609375	86.08	0.383558
YFR006W		0.825612	1.05907	1.02391	38919	41.0516	806.397	0.39433	89.16	0.348179
YFR007W		1.01426	0.930857	1.02681	38743.7	40.1944	850.181	0.300562	93.21	0.355511
YFR008W	FAR7	0.975296	0.878435	1.10582	39237.7	43.9967	856.354	0.445455	87.33	0.361045
YFR009W	GCN20	1.06941	0.968403	0.985107	38768.2	39.6296	737.073	0.56	85.97	0.36691
YFR010W	UBP6	0.911208	1.06065	0.964942	38791.2	47.3955	896.252	0.48366	90.6	0.302588
YFR011C		1.04238	1.03937	0.922289	39280.2	43.9967	860.245	0.334328	96.68	0.287732
YFR012W		0.828719	1.03179	1.04936	39109.6	39.6296	850.73	0.400881	86.89	0.3054
YFR013W	IOC3	1.09286	1.00692	0.909485	39252.8	41.6297	739.742	0.56241	100.3	0.293179
YFR014C	CMK1	0.877729	1.09895	0.948751	39010.1	41.0516	740.009	0.426471	87.42	0.325225
YFR015C	GSY1	1.21709	1.01397	0.806991	38729.7	40.1944	786.495	0.445946	88.3	0.326885
YFR016C		0.9188	1.02679	0.994018	39131.7	41.6297	805.99	0.354386	82.61	0.293101
YFR017C		0.788745	1.06534	1.0423	39058.6	41.6297	896.581	0.6	88.01	0.264723
YFR018C		1.08028	0.939682	0.973649	38745.1	41.0516	734.14	0.576142	86.7	0.371555
YFR019W	FAB1	0.614909	0.698425	1.51088	43426.2	54.0153	954.949	0.360269
YFR020W		1.03899	1.12937	0.809963	38576.2	41.0516	871.35	0.459854	85.33	0.39689
YFR021W	ATG18	0.944945	0.991522	1.05336	39328.2	44.6022	848.926	0.389764	93.115	0.331545
YFR022W	ROG3	0.999733	1.06776	0.89843	38752.9	41.6297	805.943	0.432	85.9	0.386992
YFR023W	PES4	0.855753	1.0302	1.03284	39093	40.1944	814.963	0.436782	85.69	0.36636
YFR024C		1.04836	1.0353	0.935525	38777.8	39.6296			82.48	0.37318
YFR025C	HIS2	1.00124	0.987272	1.00775	38884.9	38.7924	836.399	0.453826	92.05	0.281439
YFR026C		1.06243	1.17649	0.746712	38661.8	40.1944	748.614	0.517544	86.3	0.277967
YFR030W	MET10	0.973066	0.980853	1.03308	39040.1	39.6296	830.947	0.367847	84.18	0.330072
YFR032C		0.981517	1.00224	1.02407	39046.1	41.0516	745.362	0.429091	79.97	0.358382
YFR033C	QCR6	1.03486	1.02581	0.962392	39013.9	40.1944	749.947	0.48538	84.96	0.361232
YFR034C	PHO4	1.05309	1.09507	0.883631	39050.6	37.4233	810.962	0.469298	83.725	0.400263
YFR035C		1.0428	1.04529	0.938154	39042.3	38.7924	674.523	0.528497	83.06	0.320965
YFR036W	CDC26	0.791226	1.10075	1.07204	39336	48.9966	713.433	0.681579	97.28	0.322311
YFR038W		0.909956	1.09278	0.991567	39213.8	44.6022	733.863	0.508955	87.11	0.344981
YFR039C		0.999643	1.05882	0.98001	39020.8	40.1944	752.263	0.492754	91.77	0.364748
YFR040W	SAP155	1.03676	0.867817	1.10986	38990.2	44.6022	740.848	0.558537	93.52	0.338771
YFR041C	ERJ5	0.921123	0.963979	1.10481	38995.8	41.6297	764.36	0.431328	86.62	0.304314
YFR043C		0.95813	1.02226	1.02251	38828	39.6296	766.766	0.440506	84.6	0.338788
YFR044C	DUG1	0.906576	1.04616	1.03813	38773	38.7924	750.554	0.387097	86.55	0.340215
YFR045W		0.959986	0.931508	1.07866	38951.3	40.1944	766.485	0.355932	81.87	0.375119
YFR046C	CNN1	1.0361	1.01321	0.973348	39374.9	39.6296	763.973	0.557621	85.08	0.351248
YFR047C	BNA6	1.02082	1.02626	0.972351	39153.9	40.1944	764.213	0.642612	85.29	0.380982
YFR048W	RMD8	1.07073	1.02273	0.938753	39105.1	41.0516	728.156	0.446602	87.93	0.40366
YFR049W	YMR31	1.03497	1.02345	0.96453	38957.5	39.6296	906.529	0.376761	84.92	0.320531
YFR053C	HXK1	0.925151	0.906329	1.15616	39108.9	38.7924	882.324	0.368771	84.24	0.326399
YFR054C		0.988383	1	0.999445	38819.2	39.6296	849.692	0.399267	84.01	0.328613
YFR055W		0.96989	0.986102	1.04788	38960.9	40.1944	866.515	0.41716	85.91	0.352418
YFR056C		0.997566	1.07367	0.944891	38664.3	40.1944	865.882	0.38	85.45	0.339873
YFR057W		0.946041	1.05741	0.998334	39132	40.1944	782.006	0.521605	86.86	0.378525
YGL002W	ERP6	0.898393	0.782748	1.31026	39330.9	40.1944	707.481	0.584112	92.55	0.267551
YGL003C	CDH1	0.763908	1.06642	1.12588	38946.8	39.6296	833.648	0.363636	88.15	0.307964
YGL004C	RPN14	0.975003	1	1.02136	39190.1	42.5071	766.656	0.416393	98.23	0.361308
YGL005C	COG7	0.899756	0.9566	1.12837	39287	40.1944	806.519	0.331967	92.42	0.234492
YGL006W	PMC1	1.03909	1.01506	0.953002	39583.1	40.1944	784.016	0.427609	82.11	0.399869
YGL007W	BRP1	1.11732	0.942702	0.963915	39020.9	38.7924	832.57	0.335849
YGL009C	LEU1	1.0205	0.91125	1.07623	38901.1	39.6296	739.465	0.382838
YGL010W		1.05482	0.930481	1.02802	39052.1	38.7924	744.418	0.44964	86.8	0.385989
YGL012W	ERG4	0.733127	0.681748	1.44281	39382.1	38.7924	800.805	0.454545	79.3	0.343892
YGL013C	PDR1	1.04708	1.04085	0.919619	38895.3	43.0989	721.716	0.573123	83.89	0.395991
YGL014W	PUF4	1.03642	1.00239	0.968377	38939.8	40.1944	831.336	0.521645	84.5333	0.428577
YGL015C		0.835459	0.835478	1.30718	39666.6	42.5071	756.753	0.529138	88.5667	0.451917
YGL016W	KAP122	0.943082	1.17254	0.868193	38736.4	36.0869	690	0.471875	78.33	0.408595
YGL017W	ATE1	1.00911	1.00904	0.983907	39158.2	42.5071	809.886	0.5	95.68	0.282647
YGL019W	CKB1	0.909684	1.2116	0.855043	39105.4	40.1944	805.926	0.267606	88.01	0.338347
YGL020C	GET1	0.978242	0.947361	1.07343	39273.3	42.5071	754.099	0.415541	101.17	0.272344
YGL021W	ALK1	0.987274	0.960424	1.05242	38931.3	43.0989	821.462	0.424561	86.97	0.389558
YGL023C	PIB2	1.19567	1.04173	0.84711	38856.1	40.1944	750.692	0.502874	94.23	0.347695
YGL024W		1.01432	0.829441	1.1177	39998	43.9967	805.527	0.280576
YGL025C	PGD1	0.88953	1.0054	1.08603	39529.1	46.1401	758.98	0.414729	97.8267	0.382581
YGL026C	TRP5	1	1.00077	1	39155.2	41.6297	771.796	0.44591
YGL027C	CWH41	1.07743	0.851473	1.09158	39316.8	39.6296	781.689	0.475096	85.41	0.361432
YGL028C	SCW11	0.728667	0.669808	1.56727	40684.1	47.3955	752.918	0.462585	94.16	0.336559
YGL029W	CGR1	1.23339	0.918939	0.893178	38669.8	35.3006	723.169	0.487013
YGL031C	RPL24A	1.29183	0.875901	0.889873	38339.7	37.4233	745.631	0.4926	80.95	0.301531
YGL032C	AGA2	0.91101	0.934837	1.12996	39097.1	41.0516	734.712	0.5141	85.51	0.369983
YGL033W	HOP2	0.909233	0.91738	1.12622	39167.3	72.7759	1108.21	0.491289	96.21	0.394103
YGL034C		0.864609	1.03466	1.0761	39309.6	42.5071	790.286	0.492788	83.11	0.342887
YGL035C	MIG1	0.833596	1.01875	1.11815	39422.6	43.9967	684.936	0.564179	96.38	0.377231
YGL036W		1.0015	1.01481	0.965182	39125.1	40.1944	750.708	0.501449	98.37	0.390779
YGL037C	PNC1	0.973269	0.954617	1.06998	39276.9	41.0516	800.123	0.411911	96.75	0.334468
YGL039W		1.04166	0.9958	0.970912	39011.1	40.1944	864.381	0.347403	84.89	0.366466
YGL041C		1.07683	1.06997	0.864865	38898.2	42.5071	755.01	0.543011	86.65	0.352402
YGL042C		1.09876	1.08055	0.835843	38892.9	41.0516	761.065	0.503145	100	0.354922
YGL043W	DST1	0.929088	1.05185	1.00521	38737.5	38.7924	738.709	0.316547	86.61	0.21188
YGL045W	RIM8	0.885173	1.18058	0.940373	39490.1	38.7924			76.35	0.398387
YGL046W		0.878826	1.13709	0.957895	38972.6	38.2408			81.915	0.380707
YGL049C	TIF4632	1.0328	0.984778	0.989664	39139.4	42.5071	868.22	0.303249	94.01	0.39962
YGL050W	TYW3	1.0717	1.0135	0.927813	38894.6	41.6297	778.509	0.393443	84.1	0.295803
YGL051W	MST27	0.999847	1.02778	0.972047	39604.5	41.0516	810.959	0.480556	96.53	0.39752
YGL053W	PRM8	0.962405	1.04721	0.982626	39366.5	40.1944	762.331	0.402685	88.62	0.294628
YGL054C	ERV14	0.821836	1.01146	1.1354	39496.7	41.0516	820.969	0.418006	84.7425	0.342105
YGL056C	SDS23	1.04269	1.05051	0.913176	38838.5	42.5071	765	0.346154	92.06	0.280138
YGL057C		1.17932	1.00183	0.851447	38932.2	42.5071	709.121	0.469136	97.44	0.394767
YGL058W	RAD6	0.866538	0.92089	1.19281	39327.3	41.6297	912.292	0.375	117.86	0.294125
YGL059W		0.975175	0.944284	1.07915	38988.1	41.6297	749.65	0.413194	90.85	0.230581
YGL060W	YBP2	0.786614	0.99494	1.18154	39502.5	50.3031	812.984	0.391045	102.78	0.278274
YGL062W	PYC1	0.945447	1.00102	1.0446	39461.3	42.5071	762.642	0.481132	89.73	0.239525
YGL063W	PUS2	0.928742	0.991416	1.06833	39112.5	41.6297	795.71	0.495468	96.44	0.398957
YGL064C	MRH4	0.997522	1.02301	0.978919	39344.9	41.6297	795.696	0.427822
YGL066W	SGF73	1.09817	1.03613	0.882506	39041.2	37.4233	823.833	0.341737	81.5	0.378861
YGL067W	NPY1	0.989167	0.992489	1.01752	38889.5	41.6297	754.449	0.277666	92.39	0.269029
YGL071W	AFT1	1.14438	0.886305	1.00031	39169.3	36.6176	872.938	0.32549
YGL072C		1.10862	0.965599	0.947256	40255.2	50.3031	962.558	0.350133	98.56	0.280151
YGL076C	RPL7A	1.01986	1.01171	0.972299	39016.6	33.0101	736.473	0.445434	71.4425	0.508457
YGL077C	HNM1	1.16118	1.02001	0.847467	38989.1	43.0989	771.709	0.38764	94.45	0.324466
YGL078C	DBP3	1.36322	0.832433	0.876371	38421.7	36.0869	790.545	0.363395	83.54	0.38763
YGL079W		1.00228	1.08458	0.910976	38743.2	42.5071	749.324	0.424855	86.47	0.40026
YGL080W		1.0386	1.01746	0.950911	39315.1	42.5071	742.894	0.352941	91.59	0.361996
YGL081W		1.09982	0.99306	0.92448	38147.6	42.5071	826.142	0.356725
YGL082W		0.957477	1.0001	1.03567	39642.6	42.5071	738.921	0.477941	81.7	0.341362
YGL083W	SCY1	0.979428	0.938627	1.08154	39561.8	41.6297	828.364	0.389549	95.02	0.393319
YGL084C	GUP1	0.519218	0.644797	1.7655	41276.2	42.5071	840.3	0.198113	83.625	0.369552
YGL085W		0.881639	1.03376	1.03242	39668.8	41.6297	810.253	0.292419	82.8	0.342503
YGL086W	MAD1	1.17587	0.918014	0.941435	38561.7	40.1944	734.433	0.377522	94.79	0.270431
YGL087C	MMS2	0.947543	0.975888	1.06901	39303	41.6297	819.272	0.353474	95.24	0.249209
YGL088W		1.08045	0.931382	1.006	38877.3	37.4233	809.371	0.386525	83.16	0.400883
YGL089C	MF(ALPHA)2	1.02447	0.986661	0.994554	39605.3	45.2132	755.84	0.639053	90.67	0.301474
YGL090W	LIF1	1.02336	0.948563	1.03508	39636.4	39.6296	791.746	0.392857	89.4	0.310304
YGL094C	PAN2	1.02094	1.01348	0.96957	39386.3	43.9967	828.523	0.263566	104.22	0.370467
YGL095C	VPS45	1.10787	1.0279	0.883095	39497.1	43.9967	737.987	0.436314
YGL096W	TOS8	0.964407	0.953882	1.07803	39153.9	39.6296	755.179	0.526667	97.28	0.375904
YGL100W	SEH1	1.0496	0.83877	1.08144	39025.4
YGL101W		0.882529	0.943511	1.16403	39248.6	41.6297	755.521	0.440141	94.88	0.31931
YGL104C	VPS73	1	1.03091	0.986363	38564.2	41.0516	757.366	0.428571
YGL105W	ARC1	1.02341	1.06234	0.932573	38927.9	44.6022	800.583	0.537994	94.99	0.369227
YGL107C	RMD9	0.699288	0.782081	1.47086	39526.3	34.5257	737.074	0.391167
YGL108C		0.835066	0.901344	1.2438	39398.5	40.1944	838.646	0.400778	94.92	0.29772
YGL109W		1.20042	1.0648	0.782657	39235.9	40.1944	796.954	0.557325
YGL110C	CUE3	0.929164	0.952317	1.11312	39301.9	40.1944	768.138	0.493865	95.5	0.239437
YGL114W		1.01341	1.07675	0.929778	39042.2	40.1944	796.912	0.580442	97.6	0.293577
YGL115W	SNF4	1.11997	0.93977	0.945716	39104.8	38.7924	780.065	0.607038	93.5767	0.396504
YGL117W		0.897855	0.936139	1.15594	39209.1	42.5071	796.147	0.424883	91.87	0.393702
YGL118C		1.05565	1.02037	0.937849	39325.4	41.0516	732.728	0.496183	91.085	0.28618
YGL119W	ABC1	1.21656	0.830687	0.963019	39114.6
YGL121C	GPG1	0.969501	1.07351	0.936411	40040.6	40.1944	787.081	0.35514	97.26	0.313958
YGL124C	MON1	0.820433	0.941834	1.22336	39067.8	36.6176	761.863	0.587814	93.61	0.255259
YGL125W	MET13	1.02555	0.963839	1.01352	38844.7	40.1944	728.169	0.377358	93.78	0.348555
YGL126W	SCS3	1.00708	1.08246	0.930871	39098	40.1944	824.828	0.354331	93.61	0.278953
YGL127C	SOH1	0.666679	0.910725	1.39296	40400.3	38.2408	873.547	0.374046	103.37	0.275093
YGL129C	RSM23	0.905853	0.923023	1.15953	39046	35.3006	714.325	0.540984	96.8	0.263931
YGL131C	SNT2	0.955709	0.923852	1.11233	39146.2	38.7924	774.673	0.354232	93.74	0.26338
YGL132W		0.737085	0.83691	1.38945	39539.4	39.6296	775.403	0.644654	93.03	0.298779
YGL133W	ITC1	0.724709	1.13522	1.05368	39590.8	38.7924	790.125	0.454545	91.01	0.27822
YGL134W	PCL10	1.018	0.979218	1.00089	38973
YGL136C	MRM2	1.04475	0.874001	1.07125	38981.2	52.645	802.185	0.603774	93.43	0.338135
YGL138C		1.02584	1.03942	0.949614	39043.8	41.6297	739.464	0.579882	95.23	0.270474
YGL139W	FLC3	1.03373	1.01314	0.964371	39088.2	39.6296	766.322	0.449848	94.22	0.339521
YGL140C		1.04508	1.01482	0.952372	39001.8	41.0516	743.289	0.449198	93.95	0.310497
YGL141W	HUL5	0.970103	1.04197	0.999452	39195	41.6297	807.586	0.434084	99.48	0.232069
YGL143C	MRF1	1.04685	0.949357	1.00585	38763.9	29.4167	719.404	0.493548
YGL144C	ROG1	0.89262	0.841337	1.24065	39648.5	39.6296	757.956	0.385042	94.55	0.240157
YGL146C		0.946065	1.03474	1.02796	39120.4	40.1944	794.169	0.411429	92.56	0.237987
YGL147C	RPL9A	1.42092	0.697228	0.869237	38351.9	34.5257	758.853	0.456233
YGL148W	ARO2	0.915023	1.07298	0.995294	38573	42.5071	787.667	0.389205	93.54	0.393487
YGL149W		1.08867	0.988929	0.933517	39030.2	41.6297	849.466	0.41875	97.97	0.284238
YGL151W	NUT1	0.981003	1.02924	1	38726.1	35.3006	720.218	0.424561	85.43	0.222885
YGL152C		1.07309	0.982014	0.953869	39087.5	41.6297	801.103	0.373041	99.36	0.286297
YGL153W	PEX14	1.02872	1.01336	0.968864	39156.6	42.5071	794.52	0.625874	98.48	0.248675
YGL154C	LYS5	0.994178	1.01086	1.0053	39055.3	40.1944	814.436	0.330383	93.06	0.281084
YGL156W	AMS1	0.828006	0.859094	1.28596	39380.4	41.0516	737.182	0.503876	93.58	0.268669
YGL157W		1.00001	0.963731	1.01072	39232.6	39.6296	776.04	0.373529	93.86	0.289503
YGL158W	RCK1	0.925844	1.09524	0.99588	39064.6	40.1944	757.459	0.442897	92.92	0.285171
YGL159W		0.959045	1.02859	1.02103	39317	40.1944	792.645	0.453674	92.795	0.398864
YGL160W		1	1.09584	0.926204	38892.1	38.7924	769.876	0.587549	93.3	0.340312
YGL161C	YIP5	1.04933	1.02219	0.942208	39006.5	41.0516	803.345	0.414773	93.06	0.2897
YGL162W	SUT1	1.00822	1.09155	0.922153	38738.7	40.1944	851.705	0.354305	91.52	0.332462
YGL163C	RAD54	0.795848	1.05149	1.15396	39877.1	42.5071	781.35	0.254032
YGL164C	YRB30	1.0237	1.0093	0.976965	39163.8	40.1944	761.646	0.458716	93.71	0.301407
YGL165C		1.04004	1.06294	0.916562	39232.3	40.1944	767.419	0.452514	93	0.293961
YGL166W	CUP2	1.03053	1.02679	0.955869	38939.5	39.6296	802.455	0.367742	95.01	0.243768
YGL167C	PMR1	0.568836	1.11673	1.31077	39760.6	45.2132	917.671	0.23224	66.85	0.268088
YGL168W	HUR1	0.520108	1.09343	1.37584	40505.5	44.6022	878.327	0.368078	58.72	0.254222
YGL170C	SPO74	1.05445	0.995886	0.959581	38989.8	40.1944	800.957	0.38141	94.68	0.324546
YGL173C	KEM1	0.828023	0.753282	1.37504	41177.5	68.2373	1028.89	0.449744
YGL174W	BUD13	1.25806	0.742453	0.983057	39272.6	43.9967	901.157	0.563934
YGL175C	SAE2	0.9673	1.02115	1.01959	39581	43.0989	864.688	0.366197	100.09	0.249312
YGL176C		1.06742	1	0.944015	39056.8	40.1944	787.984	0.433447	94.43	0.268101
YGL177W		1.04206	1.00047	0.967271	39355.4	41.0516	779.426	0.482234	91.29	0.294738
YGL178W	MPT5	1.06775	1.02329	0.93115	39896.1
YGL179C	TOS3	0.91672	0.93569	1.13873	39267.8	39.6296	763.721	0.532628	92.68	0.327542
YGL180W	ATG1	0.847929	0.895625	1.23662	39475.9	41.6297	781.026	0.467456	92.76	0.323656
YGL181W	GTS1	0.973627	1.03956	0.963096	39434.2	41.0516	829.203	0.288809	94.09	0.288684
YGL184C	STR3	0.997533	1.01929	0.986439	38900
YGL185C		0.992327	1.03705	0.977157	38841.7
YGL190C	CDC55	1.33699	0.813963	0.885669	39660.9
YGL191W	COX13	0.913455	1.04156	1.03259	39023.6
YGL192W	IME4	0.9469	0.929589	1.09993	39371.4
YGL194C	HOS2	1.04761	0.963797	0.992219	39274.7	41.0516	840.667	0.324841	87.14	0.368348
YGL195W	GCN1	1.27774	0.981775	0.831336	38565.1	38.7924	731.308	0.483204	84.37	0.352557
YGL196W		0.973533	1.00714	1.02484	38630	38.7924	818.393	0.416667	86.97	0.386334
YGL197W	MDS3	1.00787	1.02815	0.967693	38892.6	41.6297	831.468	0.39196	87.1	0.355247
YGL198W	YIP4	1.01579	0.995416	0.988018	39072	38.7924	783.237	0.405172	86.39	0.375953
YGL199C		1.03814	1.13124	0.860722	38659	40.1944	834.646	0.48227	91.12	0.35744
YGL202W	ARO8	0.981652	0.951655	1.06832	38971.1	39.6296	777.117	0.407202	85.62	0.37923
YGL203C	KEX1	1.00034	0.92731	1.05069	38754.1	41.6297	742.059	0.496063	79.62	0.356488
YGL205W	POX1	0.927437	1	1.04088	39205.3	39.6296	749.005	0.609827	85.05	0.342412
YGL208W	SIP2	0.933988	1.00214	1.03504	39126.7	40.1944	797.091	0.380952	85.42	0.359132
YGL209W	MIG2	0.959662	1.06867	0.967053	39018	40.1944	823.326	0.422222	85.38	0.387303
YGL210W	YPT32	0.957873	1.0132	1.01121	39606	39.6296	782.376	0.486111	85.29	0.393683
YGL211W	NCS6	1.35168	0.750682	1	39037.3	43.9967			90.82	0.405874
YGL212W	VAM7	0.997893	0.980105	1.01132	38760.8	40.1944	764.379	0.511299	83.5	0.334258
YGL213C	SKI8	0.964573	0.816118	1.15976	38999.9	41.0516	887.87	0.435424	85.32	0.359661
YGL214W		1.07596	1.00818	0.950951	38946.6	41.6297	957.817	0.281899	94.77	0.379527
YGL215W	CLG1	1.08734	0.918625	1.00188	39089.9	38.2408	758.475	0.404826	91.26	0.401028
YGL216W	KIP3	0.995711	0.942822	1.04447	38921.7	39.6296	734.031	0.51746	88.22	0.403441
YGL217C		1.24073	0.969573	0.879659	39052.5	38.7924	774.606	0.520548	93.37	0.337881
YGL218W		2.18185	0.584597	0.625984	38052	36.6176	809.909	0.439286	80.7133	0.599478
YGL219C	MDM34	1.24173	0.762264	1.05656	38676.2	38.7924	733.341	0.459547	94.03	0.343388
YGL220W		1.06708	0.918866	1.01463	38897	36.0869	730.946	0.463612	83.99	0.37624
YGL221C	NIF3	0.980727	1.04797	0.969653	38873.3	40.1944	834.017	0.392739	87.5	0.391492
YGL222C	EDC1	1	1.0142	0.983534	39096.6	40.1944	759.512	0.5	87.38	0.406135
YGL224C	SDT1	1.08812	0.956616	0.993367	40380.2	40.1944	781.866	0.440367	87.81	0.370053
YGL226C-A	OST5	0.991121	0.892981	1.0832	38850.9	40.1944			88.12	0.374656
YGL226W		0.955449	1.02516	1.00348	39084.7	39.6296	799.335	0.447273	86.42	0.35642
YGL227W	VID30	1.06934	0.962226	0.979563	39196.8	39.6296	771.672	0.423567	90.26	0.403489
YGL228W	SHE10	0.959262	0.956413	1.05436	38867.6	40.1944	752.743	0.367876	86.73	0.366197
YGL229C	SAP4	1.00589	0.983478	1.02214	38713.1	40.1944	851.452	0.283582	87.55	0.365257
YGL230C		0.948695	1.05073	0.987967	39069.9	40.1944	760.098	0.597561	86.13	0.378406
YGL231C		1.00277	0.996675	0.995356	39030.5	39.6296	766.938	0.4	88.54	0.406339
YGL232W	TAN1	1.02639	0.941552	1.02302	38783.1	38.7924	837.453	0.389892	83.09	0.390357
YGL234W	ADE5,7	1.22404	1.03807	0.821973	38729.6	38.7924	809.518	0.457792
YGL235W		1.52598	0.81139	0.841506	38749	40.1944	802.847	0.464444	92.96	0.308492
YGL236C	MTO1	1.09083	1.10724	0.853392	39136.2	38.7924	775.933	0.532319
YGL237C	HAP2	1.04187	0.939085	1.03947	38301.9	38.2408	703.765	0.52	84.53	0.392821
YGL241W	KAP114	1.12861	0.996378	0.93977	38797.3	39.6296	830.766	0.421652	92.69	0.249107
YGL242C		0.932261	0.995214	1.04151	39400.4	40.1944	751.147	0.591837	92.56	0.332213
YGL243W	TAD1	1.03338	1.09193	0.901943	38840	38.7924	747.959	0.639205	89.9	0.253979
YGL244W	RTF1	0.840124	0.907348	1.16848	39703.7	49.647	810.545	0.394231	104.575	0.362137
YGL248W	PDE1	1.15146	1.05369	0.856208	39086.6	39.6296	820.853	0.392027	86.225	0.382301
YGL251C	HFM1	0.980274	0.994808	1.01117	39002.6	40.1944	717.768	0.483333
YGL252C	RTG2	1.01593	0.935208	1.03462	39125.5	38.2408	791.85	0.490909	86.175	0.382953
YGL253W	HXK2	0.949922	1.05779	0.995471	38421.1	33.7622	674.723	0.444785	75.45	0.333841
YGL254W	FZF1	0.994633	1.0031	0.995568	39249.4	38.7924	787.574	0.436364	83.45	0.385406
YGL255W	ZRT1	0.932042	0.964867	1.06518	39373.2	39.6296	748.162	0.533808	85.05	0.378567
YGL256W	ADH4	1.03605	1.0413	0.939502	38860.1	39.6296	788.777	0.543081	89.12	0.404324
YGL257C	MNT2	1.09061	1.06371	0.887283	38827.2	39.6296	765.955	0.471204	86.4	0.390548
YGL258W	VEL1	1.11093	1.11971	0.830888	38957.5	39.6296	732.61	0.548596	89.9	0.404001
YGL259W	YPS5	1.03827	1.01582	0.957846	38989.1	39.6296	796.609	0.400685	87.445	0.369806
YGL260W		1.17177	1.06321	0.835853	38930.9	39.6296	784.316	0.450142	91.37	0.385413
YGL261C		1.08598	1.11002	0.854327	38694.2	38.2408	709.067	0.569024
YGL262W		1.02675	0.970945	1	38974.1	38.7924	755.478	0.508734	83.43	0.37756
YGL263W	COS12	0.930473	1.00027	1.03873	39241.1	39.6296	740.005	0.683135	83.01	0.306727
YGR001C		1.00298	0.981156	1.00726	39125	40.1944	760.924	0.645545	90.2	0.378413
YGR003W	CUL3	0.99203	1.02948	0.976777	39072.3	40.1944	787.673	0.465169	89.28	0.405714
YGR004W	PEX31	1.06356	0.8993	1.03205	38893.4	40.1944	832.221	0.359773	80.82	0.348249
YGR007W	MUQ1	0.855805	0.995357	1.09022	39669.7	41.0516	858.571	0.420233	91.79	0.346107
YGR008C	STF2	0.976991	1.02322	0.991232	39185.8	38.7924	844.372	0.534759	94.63	0.406848
YGR010W	NMA2	0.981326	1.04143	0.974346	38994.8	42.5071	682.257	0.698182	91.94	0.387808
YGR011W		1.06486	0.999472	0.966309	38846.1	39.6296	757.996	0.564315	91.82	0.347774
YGR012W		1.0393	0.977584	0.986836	39202.1	41.0516	726.86	0.63964	86.86	0.405209
YGR014W	MSB2	1.11452	1.0765	0.88387	38396	41.0516	787.793	0.258475	94.93	0.317704
YGR015C		0.980265	1.00276	1.00501	39529.5	41.6297	794.92	0.479675	90.81	0.356815
YGR016W		0.937208	1.02156	1.01792	39252.9	42.5071	838.841	0.477707	91.22	0.359843
YGR017W		0.98799	0.98968	1.01022	39106.9	41.6297	779.926	0.389937	91.32	0.370896
YGR018C		1.00126	1.01058	0.997374	38684.2	40.1944	852.399	0.434783	95.71	0.383011
YGR019W	UGA1	0.888227	1.0681	1.0131	39210.8	42.5071	972.646	0.537791	90.23	0.372857
YGR021W		1.02239	0.98527	0.99167	39132	40.1944	743.941	0.40407	86.43	0.364666
YGR022C		1.07943	0.903042	1.04683	38862.8	40.1944	821.958	0.410615	89.8	0.356947
YGR023W	MTL1	0.912862	0.975294	1.06934	39166.8	41.0516	747.757	0.430233	88.98	0.383241
YGR025W		1.00024	0.981677	1.02501	38808.3	38.7924	813.966	0.411765	92.3	0.343316
YGR026W		1.01141	0.936001	1.05693	38801.9	41.6297	763.431	0.475728	89.22	0.407417
YGR027C	RPS25A	1.17717	0.909629	0.966056	38239.9	43.0989	789.389	0.633218	82.2425	0.433077
YGR028W	MSP1	1.2062	1.05129	0.826447	38804.8	41.0516	725.456	0.450704	94.68	0.290468
YGR031W		0.957955	1.03731	0.995025	38705.2	39.6296	755.438	0.486486	84.4	0.360723
YGR032W	GSC2	1.10392	0.902521	1.03844	39335.6	41.6297	744.297	0.496021	93.73	0.368367
YGR033C	TIM21	1.02992	0.96282	1.01352	38376.6	40.1944	751.198	0.60929	84.17	0.361343
YGR034W	RPL26B	1.0686	0.958559	0.992701	38628.8	38.2408	838.958	0.401993	78.54	0.402549
YGR035C		0.853984	1.04359	1.05542	39259.6	40.1944	769.991	0.322129	82.87	0.387945
YGR038W	ORM1	1.18921	0.907429	0.967885	39366.2	45.2132	741.454	0.425824	94.24	0.267826
YGR039W		0.948923	1.02093	1.01482	39058.1	43.0989	757.046	0.482192	82.43	0.318202
YGR040W	KSS1	1.07739	0.969031	0.999734	39182.8	41.6297	756.534	0.482249	91.45	0.33871
YGR041W	BUD9	1.06611	1.01824	0.942977	38457.4	42.5071	735.783	0.537356	81.13	0.318613
YGR042W		0.915911	1.10525	0.963236	39106.4	41.6297	763.454	0.539726	81.79	0.329322
YGR043C		0.922191	1	1.04973	39296.9	41.6297	748.86	0.446237	82.64	0.333664
YGR044C	RME1	1.08131	0.955151	0.987591	39107.5	43.0989	819.845	0.394673	82.46	0.303904
YGR045C		0.93023	1.02835	1.02027	39526.2	42.5071	831.856	0.324324	87.6233	0.400731
YGR049W	SCM4	1.01097	0.912896	1.06842	38663.1	41.6297	794.832	0.451299	79.31	0.272362
YGR050C		0.818207	1.07087	1.04441	39712.2	41.6297	701.525	0.480549	91.57	0.311656
YGR051C		1.22854	1.0451	0.817106	38817	41.0516	832.802	0.414013	78.87	0.251074
YGR052W		0.908884	1.02501	1.03665	39189.9	41.6297	804.652	0.345588	77.65	0.319826
YGR053C		0.992712	1.17159	0.884845	39284.9	42.5071	713.238	0.435811	91.36	0.356591
YGR054W		1.32442	0.913599	0.86946	38236.7	40.1944	781.273	0.530744	74.4	0.353636
YGR055W	MUP1	1.4961	0.93211	0.744913	38572.1	40.1944	827.104	0.421788	78.9267	0.336049
YGR056W	RSC1	0.659954	1.17517	1.06511	39039.5	63.8915	979.843	0.489712	146.822	0.451075
YGR057C	LST7	0.712335	1.11865	1.08054	39709.3	50.3031	857.052	0.268852	99.1175	0.387491
YGR058W		1.17384	0.946712	0.936291	38772.3	43.9967	766.919	0.517241	80.86	0.362664
YGR059W	SPR3	1	1.00057	1	39269.9	41.6297	763.623	0.428947	82.6425	0.418143
YGR061C	ADE6	1.13923	1.05516	0.864971	38477	40.1944	755.344	0.576577
YGR062C	COX18	0.962872	0.923383	1.10567	38841.5	41.0516	728.81	0.4811
YGR066C		0.995155	0.990589	1.01165	38674.5	41.6297	775.814	0.41195	75.76	0.408122
YGR067C		0.996711	0.989147	1.0119	38814.3	41.0516	773.358	0.414966	77.64	0.376079
YGR068C		1.00706	1.07102	0.934982	38808.6	41.0516	738.512	0.471264	82.58	0.287069
YGR069W		1.09985	0.999187	0.938006	38716.4	41.0516	759.379	0.455414	81.8333	0.408251
YGR070W	ROM1	0.966219	1.08563	0.948263	39630.5	42.5071	762.299	0.47557	77.65	0.332918
YGR071C		0.839762	1.06793	1.04351	39105	41.6297	701.333	0.565693	87.86	0.312909
YGR072W	UPF3	0.986536	0.896418	1.09804	39466.3	48.3519	907.042	0.476923	114.32	0.335229
YGR076C	MRPL25	1.01305	1.00389	0.988894	38665.1	39.6296	747.832	0.468944
YGR077C	PEX8	0.820517	1.06428	1.05881	39335	43.9967	775.835	0.525836	97.87	0.361023
YGR078C	PAC10	0.687545	1.09205	1.11909	39256.6	55.4092	938.786	0.357143	110.08	0.292515
YGR079W		1.09849	0.999231	0.93883	38793.6	39.6296	806.766	0.505837	100.4	0.312765
YGR080W	TWF1	0.932579	1.047	1.00275	38868.7	41.0516	788.107	0.533512	90.63	0.354122
YGR081C	SLX9	1.47528	0.894553	0.790368	38513.4	42.5071	820.293	0.477333	85.5	0.399825
YGR084C	MRP13	0.979877	0.991457	1.02057	38885.9	42.5071	733.618	0.496774	88.48	0.329541
YGR085C	RPL11B	1.40896	0.837817	0.881105	38294.1	46.1401	773.257	0.429752	68.01	0.380049
YGR086C	PIL1	0.903312	1.07881	1.03693	39491.1	42.5071	782.294	0.356164	90.14	0.301365
YGR087C	PDC6	0.975377	1.01888	0.999844	38979.8	41.6297	788.113	0.365729	75.67	0.297556
YGR088W	CTT1	1.06642	1.09797	0.87425	38686.3	41.0516	711.984	0.504043	86.65	0.395354
YGR089W	NNF2	1.02536	1.16824	0.862502	38999.5	42.5071	768.29	0.443452	91.46	0.34986
YGR093W		0.975447	0.963627	1.08365	39396.5	45.2132	769.7	0.375	95.4	0.334185
YGR096W	TPC1	0.939279	0.99875	1.03999	38910.6	41.6297	760.444	0.585859	87.49	0.349887
YGR097W	ASK10	0.837438	1.01678	1.08894	39635.8	45.2132	749.108	0.443636	85.15	0.328164
YGR100W	MDR1	1.04854	1.05931	0.918798	38747.8	43.0989	762.956	0.403448	92.21	0.312654
YGR101W	PCP1	1.06089	0.91227	1.03737	38808.3	32.2693	748.173	0.544776
YGR102C		0.952263	1.07668	0.964789	38627.7	33.0101	774.092	0.549689
YGR105W	VMA21	1.40608	0.756642	0.952697	38231	41.0516	919.725	0.443463	88.05	0.317654
YGR106C		0.885399	0.967959	1.14966	40174.7	41.6297	690.221	0.579158	133.98	0.300592
YGR107W		0.829819	1.02851	1.08368	39484.6	42.5071	721.335	0.707692	96.5333	0.347304
YGR108W	CLB1	0.919903	0.970335	1.07668	39318.4	42.5071	732.989	0.534535	100.11	0.338456
YGR109C	CLB6	1.01568	0.949762	1.03375	39304.8	46.1401	800.741	0.346457	68.73	0.385959
YGR110W		0.775618	1.06153	1.15142	39592.4	42.5071	759.153	0.474026	90.29	0.335767
YGR111W		1.46852	0.927379	0.766429	38811.2	38.2408	728.725	0.594286	88.33	0.3763
YGR112W	SHY1	1.01779	0.944506	1.03693	38800.8	43.0989	650.996	0.657534	86.4933	0.453391
YGR117C		0.879564	0.955174	1.16558	39770.1	40.1944	702.94	0.65	92.15	0.282516
YGR118W	RPS23A	1.59532	0.754715	0.834603	37919.9	40.1944	816.735	0.53288	78.9533	0.482915
YGR121C	MEP1	0.998315	0.994925	1.00592	38767.9	42.5071	733.075	0.52819	95.53	0.303196
YGR122W		1.17133	1.16577	0.77965	38855.6	38.2408	741.241	0.559859	77.64	0.38209
YGR123C	PPT1	0.936118	1.0333	1.01569	39832.4	40.1944	727.633	0.401709	87.26	0.319843
YGR124W	ASN2	1.0072	0.991044	0.994902	39458.2	42.5071	808.371	0.490085	87.16	0.340231
YGR125W		0.985708	1.01104	0.996224	39285.2	40.1944	743.341	0.45515	89.67	0.375959
YGR129W	SYF2	0.944639	1.00252	1.03087	39210.4	42.5071	805.644	0.479769	89.31	0.347042
YGR130C		0.921334	1.04564	1.01757	39199	42.5071	741.739	0.451791	88.36	0.303139
YGR131W		0.965263	0.976252	1.03447	39176.8	41.0516	702.681	0.538265	90.77	0.318707
YGR132C	PHB1	0.983315	1.02099	0.991061	39217.5	42.5071	715.039	0.534014	89.49	0.343175
YGR133W	PEX4	1.03372	1.00857	0.964264	39288.9	43.0989	807.534	0.444816	93.54	0.335048
YGR134W	CAF130	1.02456	0.841672	1.10852	39027.8	41.6297	791.438	0.415617	87.94	0.385436
YGR135W	PRE9	0.687875	1.00848	1.20678	39743.8	46.1401	773.888	0.516779	93.56	0.313522
YGR136W	LSB1	0.981188	1.00902	1.00078	39224.5	43.0989	764.253	0.552239	89.81	0.31144
YGR137W		0.980072	0.992229	1.0131	39243.1	41.6297	752.508	0.424749	90.32	0.335859
YGR138C	TPO2	0.965974	1.0459	0.986091	39372.2	43.9967	722.446	0.53317	92.52	0.301604
YGR139W		1.16298	1.07813	0.825817	38975.8	39.6296	757.633	0.473846	89.63	0.375109
YGR141W	VPS62	1.11067	1.11314	0.838426	38991.9	42.5071	800.347	0.450249	90.42	0.253327
YGR142W	BTN2	0.960687	1.03652	0.996243	39330.7	42.5071	742.566	0.44012	92.35	0.330627
YGR143W	SKN1	0.959487	0.937443	1.0652	39193.5	41.0516	828.535	0.382789	89.44	0.3202
YGR144W	THI4	1.03921	0.934343	1.01144	39073.3	41.6297	713.656	0.48227	86.86	0.31278
YGR148C	RPL24B	0.961062	0.664344	1.25184	38899.5	37.4233	778.545	0.437956	82.975	0.360039
YGR149W		0.989532	0.976822	1.01706	39267	41.0516	781.451	0.381098	86.94	0.337515
YGR150C		0.971256	0.940768	1.05466	39229.8	35.3006	737.132	0.528736
YGR151C		0.845232	1.07403	1.0514	38650	39.6296	762.283	0.375	78.25	0.303551
YGR152C	RSR1	1.05699	1.12548	0.867579	38339.3	40.1944	691.514	0.534591	78.97	0.337269
YGR153W		1.01759	1	0.981463	39107.5	41.0516	777.46	0.44127	86.3	0.400307
YGR154C	GTO1	1.21821	1.02965	0.820434	38823	41.0516	833.125	0.314381	85.67	0.369722
YGR155W	CYS4	1.25517	0.94278	0.928395	38561.2	36.6176	749.278	0.501845	80.5867	0.420024
YGR157W	CHO2	0.968131	0.955619	1.04664	39124	40.1944	774.189	0.464945	83.1	0.368642
YGR159C	NSR1	1.08491	1.08558	0.875431	38908.7	36.0869	710.745	0.59507	81.71	0.490445
YGR160W		1.26414	0.652817	1.04729	38781.7	36.6176	852.449	0.537538	78.44	0.490445
YGR161C	RTS3	0.928484	0.931281	1.09117	39296.3	40.1944	849.157	0.289116	87.69	0.326525
YGR162W	TIF4631	1.27062	0.826966	0.96637	38631.6	37.4233	813.803	0.414013
YGR163W	GTR2	0.975383	1.2355	0.849148	38863.2	51.9686	821.089	0.298701	95.45	0.361969
YGR164W		1.13509	1.09505	0.833745	38847.8	41.0516	768.839	0.556231	108.31	0.329316
YGR165W	MRPS35	1.19161	0.951661	0.892695	38921.9	38.2408	772.2	0.61326	81.7333	0.576159
YGR166W	KRE11	1.25035	0.974847	0.835572	38847	40.1944	777.513	0.412533	79.375	0.322791
YGR167W	CLC1	0.938025	0.624063	1.29568	39935.1	79.283	800.532	0.251553	124.45	0.28535
YGR168C		1	0.984646	1.00435	39409.8	40.1944	859.47	0.373418	85.55	0.30446
YGR169C	PUS6	1.0103	0.923114	1.03943	39144.1	41.6297	813.317	0.373913	85.39	0.347061
YGR171C	MSM1	1.04927	1.05098	0.924208	39029.6	35.3006	718.953	0.491909
YGR173W	RBG2	1.0523	1.11011	0.881434	39073.1	41.6297	773.472	0.519084	84.11	0.33238
YGR174C	CBP4	1.02133	0.942714	1.01822	39227.4	58.9983	807.315	0.389205	83.39	0.467378
YGR176W		1.12254	1.10645	0.834703	38828	40.1944	835.671	0.316547	84.66	0.388842
YGR177C	ATF2	1.22746	1.11016	0.7586	38877.8	41.6297	783.062	0.643258	85.01	0.335247
YGR178C	PBP1	1.02115	1.08523	0.920372	38865.3	42.5071	763.789	0.523659	82.07	0.397711
YGR180C	RNR4	1.04475	1.47891	0.610578	39927.5	67.8344	1190.7	0.254438
YGR181W	TIM13	0.976226	0.971749	1.02988	39218.9	41.0516	750.331	0.566154	82.92	0.340675
YGR183C	QCR9	0.930961	1.03134	1.02065	39312.3	42.5071	790.603	0.607629	83.9725	0.435906
YGR184C	UBR1	0.981946	1.02325	0.990467	38985.1	41.0516	830.904	0.572581	86.685	0.387763
YGR187C	HGH1	1.21424	0.982253	0.855794	38687.3	43.0989	832.746	0.534574	87.3	0.382471
YGR188C	BUB1	0.831135	0.674444	1.39291	39664.2	45.2132	839.193	0.348519	113.18	0.292672
YGR189C	CRH1	1.23937	1.0657	0.78081	38690.4	41.0516	753.992	0.558891	88.52	0.380934
YGR192C	TDH3	1.06268	0.92705	1	39356.6	41.6297	860.465	0.384328	84.3	0.370429
YGR193C	PDX1	0.78666	0.788987	1.28842	39675.9	41.0516	883.775	0.3125	83.96	0.368599
YGR196C	FYV8	0.995361	0.889775	1.07282	39487	46.1401	823.208	0.490421	87.92	0.331699
YGR197C	SNG1	1.23256	0.848405	0.934969	39535.4	46.1401	818.221	0.372611	82.73	0.37093
YGR199W	PMT6	0.941557	0.961269	1.06139	39073.7	41.0516	755.622	0.503448	82.01	0.32533
YGR200C	ELP2	1.28051	0.963422	0.822288	38854.1	44.6022	782.345	0.57197	86.87	0.392925
YGR201C		0.990201	0.968713	1.04176	39130.5	42.5071	722.333	0.458438	92.84	0.294386
YGR202C	PCT1	1.00718	0.883276	1.069	39284.4	42.5071	809.443	0.529148	85.12	0.341652
YGR203W		0.983201	0.977269	1.02119	39218	41.0516	766.398	0.498008	85.4	0.341244
YGR204W	ADE3	1.12707	0.959445	0.964326	38650.8	40.1944	724.675	0.423823
YGR205W		0.978841	0.926168	1.05938	39124.1	41.6297	733.378	0.573066	83.99	0.351943
YGR207C		1.12748	1.04743	0.871814	38849.9	37.4233	772.212	0.510703	81.15	0.364048
YGR208W	SER2	0.969388	0.961425	1.04177	39245.4	38.7924	821.829	0.382637	80.56	0.36793
YGR209C	TRX2	0.907115	1.05814	1.01894	39043.7	40.1944	778.217	0.528351	83.13	0.289416
YGR210C		0.970884	0.957754	1.05186	38689.1	41.6297	743.66	0.359903	94.53	0.246835
YGR212W	SLI1	1.09595	1.13241	0.835496	38849	38.7924	789.615	0.498551	82.88	0.349408
YGR213C	RTA1	1.13542	1.13144	0.808498	39077.8	38.7924	774.239	0.521246	83.41	0.327901
YGR214W	RPS0A	1.45111	0.722808	0.868098	38362.5	38.7924	807.333	0.288288	85.5467	0.430688
YGR215W	RSM27	1.12893	1.0406	0.8755	38941.7	27.3913	806.852	0.519022
YGR217W	CCH1	0.885356	0.937747	1.11696	39447.1	39.6296	846.037	0.374663	81.53	0.348964
YGR219W		0.992856	1.07847	0.94385	39283.9	33.7622	835.989	0.39916
YGR220C	MRPL9	1.01562	1.00588	0.995401	38787.2	25.8819	856.202	0.40991
YGR221C	TOS2	0.970642	1.06196	0.975845	38895.2	39.6296	773.493	0.433022	83.7	0.341943
YGR222W	PET54	1.08716	0.975069	0.971504	38924.3	35.3006	734.236	0.420233
YGR223C	HSV2	0.803131	0.992168	1.16556	39262.7	41.6297	973.136	0.276423	85.08	0.3036
YGR224W	AZR1	1.17237	1.05654	0.831686	38964.9	40.1944	771.461	0.507317	85.78	0.356207
YGR226C		0.955618	0.952523	1.09008	38830.4	39.6296	832.788	0.460751	86.08	0.348519
YGR227W	DIE2	0.931771	0.978269	1.04279	39395.8	41.0516	877.084	0.39314	82.8	0.335904
YGR228W		1.05351	0.972637	0.998692	38628.7	37.4233	843.56	0.349265	80.97	0.342131
YGR229C	SMI1	1.12102	0.790391	1.12047	38534.8	36.6176	774.752	0.429799	78.09	0.381162
YGR230W	BNS1	0.99755	1.02201	0.993575	38894.3	40.1944	757.138	0.565957	84.12	0.404252
YGR231C	PHB2	1.00569	0.998313	1.00989	38934.8	40.1944	649.639	0.63964	89.6725	0.395563
YGR232W	NAS6	0.984035	1.00269	1.02178	38818.6	41.0516	930.309	0.414938	87.27	0.33002
YGR233C	PHO81	1.23969	1.01036	0.825383	39415.9	38.7924	795.623	0.428916	90.14	0.398756
YGR234W	YHB1	1.03175	1.02056	0.969642	39007.3	41.0516	797.701	0.495868	89.2067	0.385373
YGR235C		0.945818	0.982073	1.06949	39022.3	41.0516	816.886	0.464	86.25	0.354571
YGR236C	SPG1	1.02091	0.999231	0.997756	39000.8	39.6296	814.151	0.565693	84.72	0.339403
YGR237C		0.99731	0.982367	1.03111	38935.2	41.0516	814.418	0.392996	85.91	0.320183
YGR238C	KEL2	0.999993	0.959209	1.01467	39609.9	39.6296	764.856	0.576208	93.11	0.305385
YGR239C	PEX21	0.775325	1.12556	1.09456	39138.7	40.1944	705.102	0.559557	91	0.291469
YGR240C	PFK1	1.34711	0.965835	0.787857	38664.6	38.7924	785.01	0.437247	87.85	0.326944
YGR241C	YAP1802	0.973654	0.97808	1.05265	38992	38.7924	863.238	0.472477	85.49	0.315598
YGR242W		1.03872	1.00117	0.982748	38810.3	38.7924	786.965	0.463492	84.84	0.301995
YGR243W		1.01918	0.971354	1.02531	39117.9	40.1944	813.075	0.424107	85.94	0.333465
YGR244C	LSC2	1.13883	1.03256	0.892866	38765.8	40.1944	760.01	0.413655	86.34	0.354505
YGR247W	CPD1	0.975812	0.973934	1.05496	38916.3	39.6296	759.969	0.486726	86.2	0.318523
YGR248W	SOL4	1	1.10893	0.935054	39209.8	41.6297	735.491	0.479412	90.4	0.308254
YGR249W	MGA1	1.00447	0.957352	1.04939	38956.4	40.1944	925.042	0.396825	84.65	0.356247
YGR250C		0.710424	0.970423	1.28323	39828.9	40.1944	747.052	0.382353	90.63	0.294171
YGR252W	GCN5	0.974173	1.13001	0.929388	38569.2	46.1401	683.673	0.498328	95	0.363708
YGR254W	ENO1	0.890968	0.947943	1.11836	39290.6	40.1944	774.281	0.516605	90.24	0.34802
YGR256W	GND2	0.988309	1.00764	0.992029	38703.7	41.6297	790.128	0.394366	83.52	0.353402
YGR257C	MTM1	1.0039	1	1.00875	39009.2	42.5071	739.571	0.400685
YGR258C	RAD2	0.972197	1.09489	0.957064	39063.9	43.0989	760.503	0.47432	91.24	0.348724
YGR259C		1.23222	1.01157	0.82488	38625.4	41.0516	826.607	0.368421	86.57	0.350241
YGR260W	TNA1	1.20013	1.04298	0.81955	38833.7	42.5071	742.853	0.48	85.65	0.309548
YGR261C	APL6	0.830389	0.950001	1.14739	38878.6	40.1944	751.254	0.454198	78.24	0.334938
YGR263C		0.948649	1.00882	1.01766	38697.2	41.6297	800.01	0.480899	84.23	0.356309
YGR266W		0.99269	0.961926	1.0282	38744.8	40.1944	857.948	0.472222	91.6567	0.326861
YGR268C	HUA1	1.1315	0.990208	0.910786	38750.5	41.6297	794.144	0.51083	88.63	0.334477
YGR269W		1.17342	0.996703	0.877084	39089.9	42.5071	769.745	0.414365	89.81	0.323165
YGR270W	YTA7	1.12955	1.0919	0.825097	38357.1	45.2132	660.919	0.595745	80.3675	0.475038
YGR271W	SLH1	1.10109	0.961565	0.977086	38878.7	41.0516	777.78	0.588448	89.83	0.394216
YGR273C		1.00398	1.00283	1.00656	38919	41.0516	781.07	0.578397	85.14	0.373424
YGR275W	RTT102	0.998435	0.932119	1.04984	38978.6	42.5071	808.157	0.467577	85.07	0.34555
YGR276C	RNH70	1.02537	1.02196	0.978828	39192.5	40.1944	790.124	0.354839	89.29	0.416061
YGR279C	SCW4	0.97391	0.942518	1.05742	38597.8	42.5071	746.321	0.568	82.81	0.291672
YGR281W	YOR1	1.14855	1.03306	0.86268	38816.5	42.5071	755.564	0.394805	87.44	0.391952
YGR282C	BGL2	1.16719	1.04848	0.836963	39179	41.0516	820.364	0.487903	85.94	0.372309
YGR283C		1.09877	1.0536	0.878531	39670.1	42.5071	882.177	0.54065	84.12	0.319589
YGR284C	ERV29	1.02457	0.953487	1.01401	39053	42.5071	817.344	0.422727	85.42	0.305739
YGR285C	ZUO1	1.3628	0.969537	0.77315	38457.5	35.3006	698.102	0.567251	78.9467	0.525197
YGR286C	BIO2	0.931743	1.00317	1.03384	38800	40.1944	826.321	0.384259	87.59	0.345237
YGR287C		0.959136	0.995119	1.02233	39114.8	41.0516	829.571	0.427966	85.2	0.351629
YGR288W	MAL13	1.06284	0.994097	0.971217	38980.5	41.6297	820.864	0.413194	85.22	0.351574
YGR289C	MAL11	0.983871	0.893876	1.10114	39070.2	41.0516	721.617	0.464539	79.1767	0.477603
YGR290W		0.981666	0.969359	1.02924	38840.4	40.1944	868.721	0.358871	82.95	0.336033
YGR291C		0.96431	0.944399	1.0753	39125.9	41.0516	714.115	0.547486	84.11	0.376884
YGR292W	MAL12	0.939611	0.99575	1.07922	39236.4	41.0516	740.386	0.624365	98.9367	0.409856
YGR295C	COS6	1.12937	1.1323	0.830895	38735.2	48.3519	763.544	0.538265	92.46	0.244581
YHL001W	RPL14B	1.24801	0.923974	0.916116	38650.3
YHL002W	HSE1	1.00114	0.985845	1.02027	38858.1	42.5071	742.301	0.454172	96.23	0.279979
YHL003C	LAG1	1.01195	1.00579	0.991494	38811.1	37.4233	786.482	0.464427	79.13	0.310727
YHL004W	MRP4	1.10835	0.941134	0.993594	38576
YHL005C		1.02252	1.02637	0.949107	38338.5	38.7924	628.98	0.704787	84.5475	0.428225
YHL006C	SHU1	0.833258	1.05765	1.02997	38990.4	41.0516	732.09	0.45	84.36	0.306893
YHL007C	STE20	0.536539	0.977797	1.26944	41313.5	38.7924	689.041	0.311321	84.68	0.39809
YHL008C		1.24519	1.0368	0.812683	38925.4	39.6296	836.932	0.396194	78.15	0.34372
YHL009C	YAP3	1.10116	1.02545	0.904953	38766	39.6296	749.895	0.497199	117.9	0.32841
YHL010C		1.08474	0.98942	0.945847	38132	40.1944	753.064	0.473684	79	0.356108
YHL011C	PRS3	0.888913	0.953037	1.11835	38903.2	32.2693	635.233	0.410811	77.3325	0.51661
YHL012W		0.816138	1.03652	1.05823	39205	39.6296	733.04	0.542998	82.55	0.331109
YHL013C	OTU2	0.995586	0.919946	1.05758	39181.3	37.4233	810.254	0.460784	76.26	0.346578
YHL014C	YLF2	0.944992	0.996327	1.01971	38641.1	39.6296	775.61	0.374134	83.22	0.383239
YHL016C	DUR3	0.853222	1.0164	1.05462	39031	38.7924	793.449	0.522807	80.63	0.3167
YHL017W		1.01564	1.03242	0.947753	38010.6	38.7924	734.16	0.481994	78.85	0.357214
YHL019C	APM2	1.00197	0.977208	1.00385	39025.9	39.6296	739.588	0.30662	82.22	0.335894
YHL020C	OPI1	1.10012	0.947383	0.973819	38118.4	43.0989	739.5	0.426174	80.8	0.308486
YHL021C		1.27283	1.04922	0.786012	38575.7	38.7924	712.877	0.625	80.8	0.33125
YHL022C	SPO11	0.935315	1.00158	1.02064	38996.9	40.1944	793.773	0.423729	81.44	0.323823
YHL023C	RMD11	1.22512	0.902456	0.941636	38349.9	38.7924	907.228	0.370107	78.89	0.303375
YHL024W	RIM4	0.996102	0.962016	1.02945	39430.2	42.5071	750.782	0.466346	94.22	0.309424
YHL026C		0.998027	1.00049	0.985747	39482.6	38.7924	737.245	0.481481	81.03	0.394358
YHL027W	RIM101	0.919493	1.04388	1.01168	40019.1	37.4233	699.713	0.559603	79.21	0.393059
YHL028W	WSC4	0.818951	1.0241	1.06749	39436.8	39.6296	766.614	0.404959	80.5	0.364098
YHL029C		1.08053	0.94892	0.983673	39157	37.4233	653.489	0.678526	76.58	0.370488
YHL030W	ECM29	1.05115	0.949363	1.00008	38644	38.7924	775.724	0.322464	81.36	0.303987
YHL031C	GOS1	1.0813	0.97659	0.959033	38576.2	38.7924	721.042	0.516509
YHL032C	GUT1	1.29899	1.04683	0.773149	38102.9	38.7924	861.656	0.242308	79.51	0.308477
YHL033C	RPL8A	1.70409	0.833975	0.727682	37878.4	36.6176	677.514	0.534979	86.7267	0.454606
YHL034C	SBP1	1.12681	1.10772	0.818342	38760.1	38.2408	792.512	0.29932	84.475	0.40056
YHL035C	VMR1	1.09457	0.980439	0.948081	38559.7	38.7924	720.177	0.533546	79.23	0.343523
YHL036W	MUP3	0.887672	1.02303	1.02913	40218.7	39.6296	840.274	0.29097	77.89	0.363896
YHL037C		0.949049	0.999512	1.0146	38352.3	39.6296	783.979	0.430636	81.41	0.329058
YHL039W		1	1.01797	0.993474	38974.3	42.5071	773.983	0.417051	94.78	0.294309
YHL040C	ARN1	0.801466	1.00864	1.091	38890.6	39.6296	786.169	0.498403	79.23	0.357613
YHL041W		0.855504	1.01089	1.05813	39059.3	39.6296	746.058	0.471028	91.89	0.354135
YHL042W		0.852252	1.01	1.06077	38605.8	43.0989	820.49	0.384615	80.35	0.31481
YHL043W	ECM34	0.828346	0.981897	1.09902	39226.2	40.1944	785.821	0.387324	81.99	0.348019
YHL045W		0.964038	0.960177	1.04043	39908.8	38.7924	776.793	0.328829	82.72	0.339715
YHL046C		0.949535	0.9937	1.01941	38907.9	40.1944	805.939	0.379421	80.97	0.379639
YHL047C	ARN2	0.848748	1.07709	1.00411	38460.6	39.6296	789.304	0.33945	82.82	0.334883
YHR001W	OSH7	1.13981	1	0.920895	38925.2
YHR003C		1.11041	0.933973	1.0002	38846.3	43.9967	767.57	0.474777	94.68	0.316588
YHR004C	NEM1	1.01839	0.944291	1.04508	38518.8	41.6297	794.917	0.444079	98.15	0.292894
YHR005C	GPA1	0.491574	1.22656	1.132	39738.4	46.765	732.23	0.566586
YHR006W	STP2	0.92502	1.05813	1.00586	39638.1	41.6297	782.462	0.349845	96.95	0.249433
YHR008C	SOD2	1.00941	1.02866	0.978455	38884.3	41.0516	808.382	0.346626
YHR009C		0.445308	1.85156	0.625768	40249.3	55.4092	763.353	0.443077
YHR011W	DIA4	1.00488	0.71632	1.23033	42661.9	37.4233	894.292	0.354839
YHR012W	VPS29	1.21712	1.03566	0.829725	38466.4	42.5071	735.629	0.47541	81.39	0.300013
YHR013C	ARD1	0.812753	0.974186	1.11468	39124.8	42.5071	912.945	0.43346
YHR014W	SPO13	1.00431	0.993019	0.988687	38910.7	38.2408	776.874	0.431298	80.94	0.341319
YHR015W	MIP6	1.1107	1.13713	0.801837	38453.4	39.6296	767.082	0.410931	87.32	0.268771
YHR016C	YSC84	0.968643	0.986436	1.03106	38890.2	41.6297	759.826	0.364706	92.65	0.305688
YHR017W	YSC83	0.998776	0.999477	1.00236	39135.1	44.6022	733.185	0.524158	102.7	0.344976
YHR018C	ARG4	0.938969	1.05776	0.969427	37975.7	41.0516	832.018	0.358166	91.55	0.350738
YHR021C	RPS27B	1.83982	0.53824	0.913568	38485.6	48.9966	909.333	0.454829	91.5533	0.41946
YHR022C		0.861065	1.01937	1.04754	39503	39.6296	735.902	0.379562	86.28	0.335148
YHR025W	THR1	0.908321	0.997504	1.06818	38886.2	42.5071	792.194	0.34471
YHR026W	PPA1	1.0851	0.562161	1.33064	39296.9	46.765	918	0.534375
YHR028C	DAP2	0.938663	0.979193	1.03831	38312.9	38.2408	772.561	0.521368	86.89	0.324553
YHR029C	YHI9	1.04444	0.983576	0.974003	38448.8	38.2408	793.031	0.311321	89.56	0.372636
YHR030C	SLT2	0.928487	0.992345	1.03263	38464.8	39.6296	782.453	0.351598	89.45	0.33431
YHR031C	RRM3	0.423256	1.75775	0.652141	40766.8	47.3955	1291.55	0.107843
YHR032W		0.963903	1.00691	1.01814	39005.8	41.6297	760.745	0.338983	90.84	0.328283
YHR034C	PIH1	1.40195	0.975225	0.776905	38078.4	34.5257	776.233	0.440678	88.22	0.410068
YHR035W		1.03628	0.929532	1.02593	38542	40.1944	744.757	0.367133	89.25	0.338096
YHR037W	PUT2	1.04316	1.02096	0.942046	37966.9	40.1944	818.878	0.327402	85.54	0.329572
YHR038W	RRF1	1.30372	0.919904	0.88144	38997.2	39.6296	746.629	0.479239	83.8467	0.528175
YHR039C	MSC7	1.02485	0.966745	0.999919	38413.3	40.1944	707.502	0.541475	86.85	0.336743
YHR041C	SRB2	0.679028	0.660725	1.49952	40916.1	44.6022	826.368	0.504202	119.81	0.34627
YHR044C	DOG1	0.95422	1.07889	0.942228	38230	39.6296	734.85	0.442971	85.03	0.366738
YHR045W		1.18529	1.01481	0.875353	38909.6	42.5071	776.554	0.401408	90.34	0.28468
YHR046C	INM1	0.884854	1.19356	0.914867	41337.2	39.6296	765.009	0.342262	89.08	0.308069
YHR047C	AAP1	1.02064	1.09737	0.900643	39152.2	41.0516	750.408	0.434368	88.11	0.325494
YHR048W		1.05696	1.0136	0.949196	39291.8	40.1944	760.957	0.463687	87.66	0.272539
YHR049W	FSH1	0.951756	1.02876	1.01374	39195.4	40.1944	769.072	0.420505	85.73	0.342398
YHR050W	SMF2	0.996859	1.00617	1.00058	38647.1	41.0516	771.752	0.356522	86.9	0.291823
YHR051W	COX6	1.12515	0.970127	0.937687	39291.6	38.7924	689.627	0.400552
YHR057C	CPR2	0.943277	1.14005	0.919685	38554.5	40.1944	772.515	0.365854	85.11	0.373401
YHR059W	FYV4	0.967355	1.05378	0.983178	38919.4	42.5071	734.951	0.434992
YHR060W	VMA22	1.37533	0.658789	1.03244	38195.5	43.9967	760.723	0.384858	81.445	0.448707
YHR061C	GIC1	1.06227	1.04402	0.917809	39307.3	42.5071	711.042	0.552721	82.63	0.372096
YHR063C	PAN5	1.11988	1.00114	0.933103	38721.2
YHR064C	SSZ1	1.488	0.97418	0.719894	38204.2	33.7622	733.899	0.637771	82.86	0.519665
YHR066W	SSF1	1.34852	0.91969	0.817081	38107.3	36.0869	750.736	0.444234	77.635	0.397878
YHR067W	HTD2	1.28719	0.86893	0.941956	38434.3	40.1944	707.737	0.601831	86.9633	0.51555
YHR071W	PCL5	1.13911	0.987274	0.932568	38876.3
YHR073W	OSH3	0.945051	0.999498	1.04512	39282.6	40.1944	861.466	0.337374	89.64	0.302481
YHR075C	PPE1	0.843235	1.10183	1.02855	39609.5	43.9967	775.955	0.375887	93.61	0.293603
YHR076W	PTC7	1.22215	0.914829	0.91543	38845.6	40.1944	753.395	0.440252	89.05	0.269865
YHR077C	NMD2	1.04847	0.906089	1.05247	39752.1	47.3955	794.606	0.347967	96.16	0.331513
YHR079C	IRE1	1.07518	1.05596	0.897432	38877	41.0516	753.216	0.485714	90.01	0.3557
YHR080C		0.955831	1.01386	1.01893	39010.9	40.1944	812.015	0.477509	88.15	0.30983
YHR087W		1.28017	0.889879	0.894788	38612.7	42.5071	791.106	0.363636	84.91	0.392781
YHR091C	MSR1	1.05839	0.917275	1.01671	38695	38.7924	642.805	0.449187
YHR092C	HXT4	1.22265	1.0303	0.832916	38875.3	39.6296	775.779	0.429022	85.38	0.328679
YHR093W	AHT1	0.918333	1.0397	1.02873	39817.1	40.1944	750.695	0.478481	83.67	0.339244
YHR094C	HXT1	0.946591	0.973863	1.0671	39003.1	39.6296	715.664	0.389439	84.22	0.323859
YHR095W		1.08631	0.97352	0.963512	39428.3	39.6296	796.604	0.382456	88.62	0.295723
YHR096C	HXT5	1.06166	0.973966	0.981439	38819.7	40.1944	741.667	0.372294	87.27	0.321512
YHR097C		1.07751	0.954137	0.987536	38951.7	40.1944	719.778	0.507289	84.32	0.309436
YHR098C	SFB3	1.05212	0.836495	1.12302	38892.5
YHR103W	SBE22	0.86077	0.926653	1.17349	38905	38.2408	737.163	0.352014	85.51	0.297228
YHR104W	GRE3	1.0087	1.01367	0.984716	38830.8	39.6296	813.612	0.364865	94.37	0.278671
YHR105W	YPT35	0.899119	1.12353	0.967418	38867.9	40.1944	815.378	0.400576	86.1	0.290109
YHR106W	TRR2	0.930701	1.062	0.999421	39285.6	38.7924	809.534	0.430657	86.6	0.326681
YHR108W	GGA2	1.1064	1.01187	0.913986	38999.8	41.6297	865.571	0.352761	89	0.284615
YHR109W	CTM1	1.17252	0.940635	0.929067	38674.4	38.7924	766.857	0.408163	82.49	0.276249
YHR110W	ERP5	0.922782	1.05409	1.01245	39040	40.1944	793.677	0.3125	83.75	0.247529
YHR111W	UBA4	1.38957	0.784451	0.908521	38761.4	47.3955	840.407	0.365931	94.315	0.370422
YHR113W		1.17708	0.983406	0.887096	38120.6	39.6296	796.264	0.513201	82.63	0.36567
YHR114W	BZZ1	1.0173	0.959366	1.0276	39089.9	40.1944	830.76	0.296651	79.69	0.350033
YHR115C	DMA1	1.03156	0.863278	1.10365	40001.1	38.7924	760.521	0.399351	82.63	0.326364
YHR116W	COX23	1.19358	0.998798	0.875919	38779.3	40.1944	711.335	0.548105	76.814	0.495162
YHR117W	TOM71	0.746069	1.09454	1.10738	39245.5	38.7924	746.228	0.346667	82.2	0.319853
YHR120W	MSH1	1.21663	0.982536	0.858478	38319.7	39.6296	689.877	0.46831
YHR123W	EPT1	1.14583	0.96853	0.923749	38451.4	39.6296	757.79	0.529595	80.59	0.298555
YHR124W	NDT80	0.97874	0.784736	1.21376	39103	40.1944	797.98	0.385	79.6	0.344796
YHR125W		1.14063	0.9579	0.937208	38832.5	41.0516	790.63	0.635417	81.6	0.335311
YHR126C		0.945544	0.943639	1.09514	38795.8	38.7924	784.863	0.481229	81.68	0.33063
YHR127W		0.989593	0.978366	1.03387	38671.5	41.0516	668.378	0.664872	94.76	0.250588
YHR129C	ARP1	0.788707	1.15525	1.02092	39059.7	41.0516	754.289	0.363248	130.8	0.328526
YHR130C		0.767681	1.07498	1.10894	39264.6	38.7924	781.794	0.539634	82.69	0.316097
YHR131C		1.02428	0.965907	1.02291	38641.6	45.2132	738.347	0.324561	91.4	0.277125
YHR132C	ECM14	0.880815	1.03601	1.05996	38818.6	38.7924	801.737	0.394402	80.2	0.328877
YHR133C	NSG1	0.920574	1.07461	0.995584	39054.8	38.7924	734.388	0.377143	81.15	0.330435
YHR134W	WSS1	0.874121	1.00592	1.09208	39134.9	42.5071	819.21	0.337398	94.79	0.251856
YHR135C	YCK1	1.00314	1.0005	1.00102	39189.7	38.7924	787.647	0.492877	83.75	0.293138
YHR136C	SPL2	0.913938	0.955845	1.10763	39303.4	38.7924	832.959	0.372549	86.95	0.29936
YHR137W	ARO9	0.932809	0.98123	1.0707	39019.6	38.7924	802.531	0.490066	79.74	0.35971
YHR138C		0.892422	1.03847	1.04911	39644.6	38.2408	810.985	0.461806	87.34	0.313663
YHR139C	SPS100	0.894284	1.08059	1.00974	38657.1	39.6296	812.86	0.355401	87.43	0.400536
YHR140W		1.03247	1.02409	0.962524	39200	43.0989	790.385	0.398671	88.32	0.405277
YHR141C	RPL42B	0.678419	1.01791	1.211	42614.4
YHR142W	CHS7	1.21181	0.908503	0.92989	38819.9	41.0516	803.634	0.421751
YHR143W	DSE2	0.909707	0.661696	1.33614	40110.4	43.0989	751.558	0.162791	92.1267	0.204916
YHR146W	CRP1	0.984715	0.960253	1.04122	39102.4	40.1944	883.402	0.392857	81.02	0.317688
YHR147C	MRPL6	1.05111	0.928881	1.01548	38679	37.4233	773.022	0.43871
YHR149C	SKG6	1.11144	1.0517	0.894174	38983.7
YHR150W	PEX28	0.916447	1.07395	0.973088	39359.8	40.1944	793.885	0.432056	87.26	0.328701
YHR151C		0.936919	1	1.02755	39441.2	40.1944	841.882	0.359504	89.645	0.244486
YHR152W	SPO12	0.652007	1.14622	1.08455	39361.4	42.5071	775.627	0.535316	104.72	0.295278
YHR153C	SPO16	1.02118	1.01834	0.957701	38984.5	41.0516	790.248	0.414179	89.26	0.341721
YHR154W	RTT107	0.932441	0.922176	1.0974	39525.3	43.0989	915.851	0.207469	113.645	0.266849
YHR155W	YSP1	0.933658	1.03035	1.00353	39065.6	38.7924	812.282	0.431818	86.98	0.33837
YHR156C	LIN1	1.26301	1.03274	0.790124	38616.8	39.6296	813.399	0.392694	85.94	0.268835
YHR157W	REC104	0.982765	0.979278	1.01596	39156.5	39.6296	777.907	0.475703	87.63	0.297357
YHR158C	KEL1	1.31653	0.779908	0.973354	41525.2	36.0869	771.625	0.331897	91.11	0.268572
YHR159W		0.838666	0.818556	1.24674	39233.8	39.6296	746.548	0.479905	93.1767	0.34295
YHR160C	PEX18	0.997543	0.917179	1.05992	38916.3	38.7924	758.247	0.563758
YHR161C	YAP1801	0.963856	0.972462	1.03396	39171.8	38.2408	714.575	0.5	91.4633	0.398004
YHR162W		1	1.00001	1.0012	38901.7	41.6297	714.366	0.456456	89.65	0.346468
YHR163W	SOL3	1.02645	0.985559	0.982531	39059.3	39.6296	855.127	0.44591	96.08	0.385171
YHR167W	THP2	0.854142	0.938564	1.13354	39001.9	43.9967	957.932	0.438953
YHR168W	MTG2	0.898379	1.06579	1.01305	39189.1	41.0516	711.629	0.429091
YHR176W	FMO1	1.10063	1.0113	0.912773	38760.3	39.6296	828.125	0.361878	96.27	0.274418
YHR177W		0.944849	0.954463	1.08649	38973.6	40.1944	786.068	0.417949	95.1767	0.351515
YHR178W	STB5	1.3263	1.03465	0.747866	38234.8	39.6296	813.675	0.548387	90.66	0.281032
YHR179W	OYE2	1.03183	1.07107	0.905493	38986.5	41.0516	823.426	0.404545	104.32	0.366301
YHR180W		0.972303	0.967358	1.05408	38798.7	42.5071	794.843	0.48072	96.88	0.301281
YHR181W	SVP26	1	0.956669	1.03071	38532.7	43.0989	707.805	0.4375	94.76	0.343654
YHR182W		1.02392	0.954017	1.01129	38836	38.7924	920.355	0.332432	92.1267	0.364135
YHR184W	SSP1	0.96323	1.04956	0.968024	39008.2	38.7924	830.353	0.37574	78.53	0.318593
YHR185C	PFS1	1.02791	1.02902	0.966606	39033.4	42.5071	793.033	0.429012	92.68	0.254276
YHR187W	IKI1	1.346	0.878909	0.890838	38229.3
YHR189W	PTH1	1.16181	1.04541	0.844165	38496.1	42.5071	878.888	0.450658	77.205	0.333496
YHR191C	CTF8	0.614458	1.21091	1.07607	41134.6	59.7343	1106.21	0.214286	122.185	0.251229
YHR192W		1.12665	0.994541	0.93443	38812.7
YHR194W	MDM31	0.909945	0.848483	1.19475	38502.3	41.0516	758.298	0.55414	75.405	0.654235
YHR195W	NVJ1	0.993983	1.06833	0.932134	38952.6	40.1944	788.669	0.478261	81.52	0.295741
YHR198C		0.825517	1.03659	1.06916	39492.6	39.6296	773.34	0.445455	76.82	0.292794
YHR199C		1.02015	1.04751	0.933258	38813.9	41.0516	869.17	0.414986	76.09	0.308873
YHR200W	RPN10	0.877652	1.02524	1.04386	38993.3	41.6297	901.611	0.279621	80.23	0.26622
YHR202W		1.22207	1.12461	0.737342	38513.2	39.6296	834.623	0.411985	78.43	0.300804
YHR203C	RPS4B	1.49193	0.925072	0.735881	38360.8	41.0516	851.253	0.50134	86.5667	0.383587
YHR204W	MNL1	1.03807	1.01862	0.946623	38900.6	39.6296	881.587	0.407547	89.11	0.317165
YHR205W	SCH9	1.45353	0.752306	0.931046	38656.6	27.3913
YHR206W	SKN7	1	0.984978	1	39268.5	41.0516	857.347	0.584718	86.16	0.349152
YHR207C	SET5	0.94689	1.00035	1.02086	39185.3	41.6297	879.716	0.413502	91.4	0.315761
YHR209W		0.880173	0.937386	1.11785	39147.7	40.1944	946.341	0.373333	77.27	0.306161
YHR210C		0.833382	1.04846	1.05333	39489.5	39.6296	868.626	0.35206	77.13	0.295572
YIL001W		1.27623	1.05787	0.78252	38681.1	39.6296	700.327	0.629091	91.04	0.302132
YIL005W	EPS1	0.914856	1.07902	0.990818	38897.8	40.1944	730.413	0.344538	93.23	0.343726
YIL006W	YIA6	0.857563	1.06678	1.03702	39005.1	40.1944	772.406	0.385749	91.66	0.333167
YIL007C	NAS2	0.923499	1.07252	0.990904	38886.1	40.1944	753.909	0.259542	96.18	0.299314
YIL008W	URM1	1.57654	0.690484	0.905083	38716.6	41.0516	851.335	0.455607	89.88	0.343007
YIL009W	FAA3	0.879406	0.847205	1.20894	38945.8	68.2373	1129.81	0.322835	100.11	0.35579
YIL010W	DOT5	1.05778	0.941732	1.0174	38689.9	41.0516	777.176	0.412888	94.41	0.279717
YIL011W	TIR3	0.897636	0.942094	1.11733	38806.4	54.7093	1220.55	0.449045	93.65	0.3187
YIL012W		0.998878	0.963021	1.03886	39017.2	44.6022	842.268	0.507246	92.07	0.350264
YIL013C	PDR11	1	1.04485	0.966408	38562.6	43.0989	788.274	0.381107	88.13	0.336759
YIL014W	MNT3	1.02731	0.966141	1.01584	38607.2	40.1944	689.981	0.557143	91.84	0.347432
YIL015W	BAR1	1.05177	0.94306	1.02004	39057.7	41.0516	894.594	0.504478	87.45	0.353402
YIL016W	SNL1	1.02121	0.99638	0.994104	39177.9	39.6296	750.978	0.408824	87.05	0.351123
YIL018W	RPL2B	1.25964	0.961977	0.873953	38709.5	34.5257	785.164	0.413994
YIL020C	HIS6	1.00235	0.983288	1.01697	38563.4	41.6297	718.76	0.546125	95.13	0.311146
YIL023C	YKE4	0.915026	1.03219	1.03225	39782.5	43.0989	750.746	0.561453	92.59	0.290488
YIL024C		0.888316	0.851414	1.1998	39176.5	38.7924	752.97	0.47619	89.69	0.269002
YIL025C		0.98404	0.983956	1.02787	38980.6	40.1944	802.273	0.44186	88.76	0.316897
YIL027C	KRE27	1.05732	0.999028	0.969266	38900.6	39.6296	761.2	0.554566	87.15	0.339446
YIL028W		0.863336	1.13246	0.977892	39305.3	40.1944	868.342	0.40636	89.11	0.305192
YIL029C		0.829545	1.13133	1	39467.2	40.1944	832.252	0.348837	93.15	0.318033
YIL032C		0.944961	1.01159	1.02897	38847.1	43.0989	811.885	0.524017	90.28	0.363286
YIL034C	CAP2	0.685107	0.871781	1.30977	38845.3	47.3955	675.251	0.625	90.64	0.296475
YIL035C	CKA1	0.970596	1.07769	0.94869	39765.1	44.6022	727.862	0.392	96.98	0.295891
YIL036W	CST6	0.907185	1.05432	1.01649	39114.7	46.1401	723.91	0.58908	89.66	0.333838
YIL037C	PRM2	1.08487	0.911645	1.02588	39473.5	42.5071	790.333	0.485934	89.7	0.292472
YIL038C	NOT3	0.855531	1.09625	1.01339	39662.2	40.1944	844.389	0.317406	83.03	0.407601
YIL039W		1.02577	0.918287	1.05725	39259.1	41.0516	803.447	0.421829
YIL040W	APQ12	0.365505	0.999204	1.4021	43029.5	54.0153	1291.88	0.17053	89.83	0.278431
YIL041W	GVP36	0.942955	0.956522	1.08969	38645.7	41.6297	748.554	0.540816	89.66	0.300027
YIL043C	CBR1	0.92883	1.07132	0.988581	39408.8	44.6022	762.203	0.559284	96.21	0.317959
YIL044C	AGE2	1.02144	1	0.990899	39007	39.6296	732.422	0.441472	89.32	0.339332
YIL045W	PIG2	0.994984	0.991169	1.01492	38821.1	40.1944	802.052	0.47043	92.82	0.313961
YIL047C	SYG1	1.01381	1.11921	0.8778	39205	65.4498	1146.78	0.383275	86.58	0.406339
YIL050W	PCL7	0.834569	1.11819	1.00796	39956.9	40.1944	706.647	0.545455	88.02	0.369188
YIL052C	RPL34B	0.829075	1.17554	0.962923	38242.5	37.4233	629.945	0.507599	90.0133	0.222849
YIL053W	RHR2	0.996588	1.10209	0.920166	39606.6	40.1944	896.758	0.48	88.72	0.332046
YIL055C		1.0168	1.06254	0.940945	39145.7	43.9967	785.868	0.39939	101.45	0.354948
YIL056W	VHR1	1.04396	0.992318	0.983298	39268.5	40.1944	711.277	0.595679
YIL057C		0.880953	1.01997	1.06195	39071.4	43.9967	752.412	0.633238	96.72	0.307631
YIL058W		1.09862	1.04789	0.913627	38557.1	40.1944	720.13	0.497585	91.34	0.264542
YIL059C		1.01941	1.04688	0.943433	39084	40.1944	713.055	0.521127	97.41	0.376378
YIL060W		1.27246	1.11576	0.735944	38775.1	41.0516	832.969	0.386905	85.8733	0.408968
YIL064W		0.88662	1.06769	1.01806	39160.2	41.0516	818.442	0.342756	90.02	0.310595
YIL065C	FIS1	0.96791	0.973638	1.04668	39449.3	41.0516	779.778	0.334661	89.58	0.351913
YIL066C	RNR3	0.978785	0.952228	1.05797	39068.2	44.6022	808.717	0.588785	102.86	0.402231
YIL067C		1.16553	1.02935	0.875914	38701.7	39.6296	747.85	0.570946	85.24	0.403084
YIL069C	RPS24B	1.241	0.929551	0.913029	38405.5	42.5071	913.036	0.507143	97.97	0.365431
YIL070C	MAM33	0.972622	0.967163	1.04921	39382.9	40.1944	741.319	0.547368	92.82	0.384582
YIL071C	PCI8	1.10302	1.0736	0.857907	38791.7	40.1944	738.081	0.546485	96.85	0.343954
YIL072W	HOP1	1.18452	1.08236	0.819223	38527.7	41.0516	749.908	0.548476	85.14	0.336084
YIL073C	SPO22	0.911622	1.12201	0.956509	39174.3	41.0516	767.762	0.452381	89.27	0.32978
YIL074C	SER33	1.08711	1.02816	0.925995	38718.8	41.0516	788.271	0.371158	96.47	0.379427
YIL076W	SEC28	1.14403	1.00457	0.91031	38609.4	44.6022	785.635	0.444867	89.68	0.316785
YIL079C	AIR1	0.951469	0.973084	1.05744	38946.7	41.0516	751.933	0.357414	91.64	0.318673
YIL084C	SDS3	0.701438	1.03233	1.16385	38980.3	44.6022	772.045	0.383372	87.89	0.313979
YIL086C		1.09123	1.05909	0.897278	38698.5	37.4233	738.521	0.571429	90.47	0.30278
YIL087C		1.017	1.03363	0.965255	38753.7	40.1944	757.076	0.550265	88.68	0.32642
YIL088C	AVT7	1.07332	1.01176	0.948489	38658.5	39.6296	779.453	0.366102	86.34	0.332141
YIL089W		1.0592	1.01289	0.956368	38663.7	41.0516	718.532	0.495798	97.66	0.371012
YIL090W	ICE2	1.02564	0.951171	1.02954	38790.2	39.6296	770.913	0.468085	92.66	0.376873
YIL092W		0.987007	1.07999	0.959048	38879.8	38.2408	786.78	0.371429	98.16	0.303112
YIL094C	LYS12	1.08141	0.975462	0.974105	38521.6	40.1944	766.621	0.490506
YIL095W	PRK1	1.04231	0.934784	1.03296	38600.9	38.7924	766.866	0.494764	88.2	0.329501
YIL096C		1.06745	0.963917	0.992599	38664.6	43.0989	745.776	0.56962	93.27	0.320281
YIL097W	FYV10	0.912185	0.967056	1.09699	40302.7	43.9967	808.19	0.387681
YIL098C	FMC1	0.750914	0.980234	1.19759	39240.3	38.2408	710.688	0.655072	98.18	0.390768
YIL099W	SGA1	1.05158	0.965703	0.997497	40683.4	39.6296	756.594	0.544081	95.45	0.357252
YIL100W		1.04012	0.958598	1.01092	38246	40.1944	719.56	0.581395	96	0.345255
YIL101C	XBP1	0.958647	1.0223	1.0199	40217.9	42.5071	766.929	0.584127	101.02	0.279571
YIL102C		1.00255	0.983907	1.01814	39009.8	66.2383	780.901	0.493103	97.24	0.329524
YIL103W	DPH1	0.992268	0.916204	1.07661	39181.3	41.0516	824.52	0.315789
YIL105C	SLM1	1.06415	0.995757	0.965921	36364.5	39.6296	807.24	0.402353	100.33	0.35308
YIL107C	PFK26	0.826369	1.06823	1.078	38529.6	43.0989	788.303	0.429348	110.41	0.317577
YIL108W		0.910265	0.936766	1.11862	38562.4	38.7924	742.185	0.533333	96.12	0.316006
YIL110W		1.18786	0.887425	0.961072	39340.6	32.2693	725.226	0.467363	82.75	0.392699
YIL111W	COX5B	0.957045	1.10364	0.95945	39717.7	41.0516	782.208	0.493363	102.32	0.273115
YIL112W	HOS4	0.938566	1.02268	1.03371	39096.9	38.7924	731.962	0.52766	98.22	0.348961
YIL113W	SDP1	0.972728	1.00222	1.02521	38585.1	39.6296	708.161	0.59058	99.23	0.345885
YIL114C	POR2	0.911394	1.02282	1.05268	41855.3	38.7924	701.895	0.577103	94.63	0.341335
YIL116W	HIS5	0.96962	1.03191	1.00492	37914.2	43.0989	849.038	0.368564	99.02	0.320134
YIL117C	PRM5	1	0.973872	1.02753	39878.8	40.1944	745.164	0.504702	95.2	0.328199
YIL119C	RPI1	0.97747	0.884454	1.11104	37508.1	39.6296	763.651	0.599537	99.04	0.32671
YIL120W	QDR1	0.926292	0.907613	1.12944	40437.3	40.1944	749.12	0.439114	98.04	0.305076
YIL122W	POG1	0.973036	1.09083	0.957916	39311.2	41.0516	808.252	0.39782	101.54	0.322087
YIL123W	SIM1	0.904531	1.10201	0.997553	39291.3	45.2132	715.148	0.638889	101.19	0.36638
YIL124W	AYR1	0.884436	1.07865	1.02934	39433.2	43.0989	738.143	0.533333	102	0.371366
YIL125W	KGD1	0.843917	1.02001	1.10218	40696.2	69.8652	802.05	0.431937	103.79	0.35192
YIL127C		1.15538	0.92384	0.936899	39005.3
YIL128W	MET18	1.17451	0.991218	0.891876	37659.8	46.1401	762.557	0.392405	95.7	0.332839
YIL130W	ASG1	1.09226	1.00346	0.940347	36994.1	41.6297	752.954	0.362745	96.42	0.305392
YIL131C	FKH1	1.03997	1.04863	0.942867	38624.6	41.0516	695.559	0.65859	96.77	0.276429
YIL132C	CSM2	0.796611	1.04872	1.11366	40976.9	39.6296	754.045	0.428191	100.68	0.241415
YIL133C	RPL16A	1.21169	0.893072	0.945047	38783	34.5257	708.092	0.618267	85.88	0.316708
YIL135C	VHS2	1.03388	1.02258	0.966863	38782.1	44.6022	811.675	0.398671	106.9	0.341551
YIL136W	OM45	1.0684	0.987881	0.968899	38609.3	40.1944	792.595	0.394256	89.46	0.348517
YIL137C	TMA108	0.923817	1.03578	1.03415	39726.7	38.7924	791.774	0.494975	99.35	0.344786
YIL138C	TPM2	1.06018	0.965108	0.991908	38610	40.1944	762.644	0.539615	95.34	0.346741
YIL139C	REV7	1.05367	0.964655	0.996819	41059.1	41.0516	712.804	0.574803	95.58	0.29447
YIL140W	AXL2	1.00562	1.03248	0.979216	39651.9	40.1944	812.468	0.345205	98.72	0.349658
YIL141W		1.04841	0.952408	1.00979	41135.3	42.5071	798.648	0.400438	98.4	0.344446
YIL145C	PAN6	0.906623	1.02999	1.03858	39362.6	37.4233	792.642	0.344353	97.05	0.347142
YIL146C	ECM37	0.953401	1.01736	1.02732	38255.7	41.0516	757.963	0.537396	94.38	0.29548
YIL148W	RPL40A	1.07609	1	0.954327	38287.2	41.6297	864.492	0.501832	104.66	0.352141
YIL149C	MLP2	1.07314	1.01975	0.941447	38766.8	41.0516	735.729	0.593168	98.14	0.333561
YIL152W		1.03527	1.03656	0.955305	36752.6	40.1944	802.85	0.471042	97.67	0.292091
YIL153W	RRD1	1.03069	1.16381	0.862192	39652.7	41.6297	848.434	0.509653	100.78	0.370772
[truncated: 2,563 more rows]

## Sheet: small
ORF	Name	Normalized G1	Normalized S	Normalized G2	Median FSC	Jorgensen median volume	Ohya mean volume	Ohya G1	Hoose FSC	Hoose G1
YAL024C	LTE1	0.882522	1.11897	1.01047	40503.8	40.1944	804.342	0.349776	105.64	0.268724
YAL048C	GEM1	1.57351	1.15913	0.508682	38658.5	48.9966	726.79	0.502778	85.14	0.367801
YBL015W	ACH1	1.15262	1.14079	0.800525	38613.4	41.0516	762.947	0.494505	83.93	0.303425
YBL019W	APN2	1.10831	1.06733	0.87605	39355.9	40.1944	829.05	0.395288	83.56	0.373192
YBL021C	HAP3	1.13562	1.04274	0.873261	39154	38.7924	666.131	0.607509
YBL027W	RPL19B	1.02417	1.50761	0.656348	39381.8	36.6176	758.973	0.429104	75.14	0.333505
YBL072C	RPS8A	1.14957	1.11652	0.81776	38516.7	37.4233	765.893	0.4613	72.1	0.390477
YBR082C	UBC4	0.746314	0.703997	1.46915	42399.3	45.2132	902.69	0.302548
YBR095C	RXT2	0.877654	0.998557	1.08586	41248.4	43.9967	750.156	0.551471
YBR125C	PTC4	1.09814	1.01233	0.906416	39968.3	39.6296	766.876	0.442857	90.71	0.303066
YBR132C	AGP2	1.87241	0.834164	0.614309	37801.2	28.7309	687.46	0.5
YBR164C	ARL1	1.09245	0.970749	0.965269	39983.6	41.6297	744.028	0.296443	93.77	0.290489
YBR181C	RPS6B	1.48698	0.607078	1.05436	39310	38.7924	804.11	0.44918	78.74	0.493618
YBR191W	RPL21A	1.29068	0.874907	0.845547	38285.3	38.2408	732.035	0.428152	70.33	0.391764
YBR255W		1.15592	1.04112	0.85155	40021.8	42.5071	768.674	0.50134	80.51	0.432764
YBR263W	SHM1	1.12374	0.998385	0.916222	40153.3	38.7924	809.861	0.418231	92.24	0.316509
YBR273C	UBX7	0.887579	0.804571	1.24488	42012.8	40.1944	775.291	0.425044	91.86	0.237877
YBR282W	MRPL27	0.832164	0.778139	1.3125	41068.6	48.3519	888.016	0.467337
YBR288C	APM3	1.12959	1.17845	0.75328	38735	40.1944	805.857	0.35906	84.77	0.296763
YCL001W	RER1	1.10918	0.989258	0.935335	40708	41.6297	814.516	0.434211	77.63	0.306949
YCL032W	STE50	0.688571	1.29597	0.92083	40679.5	50.965	838.252	0.370492	91.46	0.382565
YCL034W	LSB5	0.846813	0.798897	1.30551	40869.1	41.6297	788.365	0.514469	91.16	0.359006
YCL035C	GRX1	1.24194	0.926825	0.847947	39516.6	42.5071	776.596	0.436893	84.57	0.299308
YCL039W	GID7	1.17239	0.969933	0.910916	41035.6	41.6297	842.555	0.35014	89.83	0.263917
YCL042W		0.849632	0.773759	1.32854	40832.9	42.5071	867.319	0.380645	92.8	0.294868
YCL044C	MGR1	1.23854	0.953676	0.881421	40086	41.6297	727.684	0.436725	89.21	0.272883
YCL055W	KAR4	1.1589	1.01698	0.873479	40309	41.0516	757.465	0.485564	95.04	0.333426
YCL069W	VBA3	1.30459	1.09463	0.695794	39670.5	41.6297	854.687	0.392027	93.93	0.411188
YCR019W	MAK32	1.05474	0.99939	0.96283	40955	46.765	824.464	0.525424	94.5	0.378772
YCR034W	FEN1	0.601657	1.0152	1.33029	39534.6	46.1401	1026.11	0.495677	88.28	0.270672
YCR061W		1.19472	1.05729	0.789397	39243.2	50.3031			96	0.351113
YCR090C		1.1156	1.01713	0.887795	40094.8	41.6297	758.758	0.445946	85.26	0.336185
YCR098C	GIT1	1.10857	1.00646	0.901929	40210.6	41.6297	755.585	0.474522	106.13	0.295991
YCR105W	ADH7	1.12414	1.02169	0.876998	39714.1	40.1944	735.616	0.580049	84.97	0.300108
YCR106W	RDS1	1.09919	1.04439	0.881173	39937.8	40.1944	777.434	0.476562	85.91	0.365736
YDL063C		1.32521	1.08372	0.751105	39284.3	33.7622	664.672	0.506266	80.15	0.32692
YDL071C		0.97713	1.16927	0.8476	41049.7	39.6296	707.248	0.540154	92.75	0.238312
YDL077C	VAM6	0.838235	1.1303	1.03987	38555.1	42.5071	754.018	0.338109	85.65	0.279913
YDL082W	RPL13A	1.59497	0.783221	0.804829	38489.2	33.7622	811.895	0.383495	79.25	0.356641
YDL085W	NDE2	1.11071	0.951584	0.971713	40477.9	41.6297	771.909	0.403893	90.58	0.265432
YDL096C	OPI6	0.95518	0.614296	1.41415	42326.8	38.7924	794.863	0.346995	90.11	0.284582
YDL099W	BUG1	1.04952	0.965407	1.0002	40185.5	39.6296	780.569	0.288462	90.54	0.292177
YDL104C	QRI7	1.02694	0.894602	1.08613	40832	37.4233	756.766	0.429429	87.94	0.319456
YDL106C	PHO2	1.91566	0.787121	0.579664	38529.3	41.0516	743.972	0.408922	126.177	0.382539
YDL130W	RPP1B	1.75705	0.79215	0.684117	38573.6	36.6176	678.02	0.587571	83.42	0.377926
YDL181W	INH1	0.92369	1.13233	0.921176	40398.5	41.6297	719.411	0.556995
YDL191W	RPL35A	1.62464	0.750865	0.816504	38496.6	38.7924	732.291	0.405405	99.52	0.395197
YDL213C	NOP6	1.22121	0.974343	0.872852	39770.4	41.6297	775.651	0.5	116.857	0.405474
YDR025W	RPS11A	1.71007	0.721028	0.787203	38438.7	38.2408	904.702	0.240816	72.7667	0.403155
YDR026C		1.23717	1.06635	0.770418	39768.4	40.1944	798.522	0.459821	91.99	0.400615
YDR027C	VPS54	1.3775	0.566668	1.17005	37891.2	36.0869	736.92	0.348348	82.315	0.392518
YDR058C	TGL2	0.97231	1.01523	1.01219	40210.5	41.0516	722.812	0.506211	94.68	0.245398
YDR071C	PAA1	0.990258	0.994324	1.01267	40501.8	41.0516	799.028	0.360656	85.75	0.294209
YDR080W	VPS41	1.26788	1.04982	0.765654	38651.6	41.0516	772.763	0.467647	80.65	0.409896
YDR083W	RRP8	1.75714	0.74297	0.73292	38312.5	35.3006	733.919	0.441718	78.7533	0.459137
YDR084C	TVP23	1.1436	1.05006	0.851173	41018.9	41.0516	757.343	0.410569	91.97	0.401884
YDR114C		0.937736	1.04203	1.0012	41154.5	32.2693	696.019	0.387681
YDR137W	RGP1	1.12795	0.820458	1.0901	39484.5	40.1944	811.824	0.438735
YDR140W	MTQ2	2.20199	0.532861	0.634711	38078.7	34.5257	702.752	0.59542	67.2267	0.582169
YDR205W	MSC2	1.03304	1.10309	0.893361	39629.2	43.9967	763.915	0.412935	95.22	0.216357
YDR230W		1.22355	0.991651	0.854039	39436.1	39.6296	783.585	0.466867
YDR239C		1.24995	1.04005	0.787728	39364.9	42.5071	773.379	0.474531	88.85	0.37981
YDR247W	VHS1	1.17011	1.07144	0.811638	40302.9	45.2132	727.909	0.477273	89.23	0.310087
YDR268W	MSW1	1.07964	1.06196	0.883477	40874.2	41.6297	835.301	0.315565
YDR271C		1.11708	1.15167	0.822615	40169.7	38.7924	816.94	0.452229	92.15	0.357107
YDR281C	PHM6	1.16	1.04775	0.84215	39922.3	41.0516	806.788	0.604167
YDR304C	CPR5	1.13283	0.987403	0.920861	40144.2	41.6297	916.485	0.342373	85.61	0.405551
YDR312W	SSF2	1.09484	1.02092	0.913767	40214.6	50.965	856.328	0.315789	83.65	0.397723
YDR332W		1.16983	0.926027	0.956309	40247.6	38.7924	775.557	0.419492
YDR351W	SBE2	1.36929	1.01138	0.733867	39116.2	40.1944	788.504	0.345205	96.12	0.290476
YDR363W	ESC2	1.09041	0.799947	1.13638	40938	45.2132	770.075	0.482315	110.73	0.246249
YDR377W	ATP17	1.16407	1.04367	0.843396	40254.4	36.0869	809.125	0.384615
YDR382W	RPP2B	1.29241	0.58135	1.21418	38443.1	35.3006	662.686	0.505967	94.42	0.344748
YDR393W	SHE9	1.29038	0.86651	0.932256	39723.2	41.0516	863.577	0.473934	92.78	0.385407
YDR418W	RPL12B	0.847651	1.08032	1.02533	39276.1	34.5257	718.756	0.304498	72.5933	0.419806
YDR424C	DYN2	1.01342	0.954639	1.02293	41063.6	42.5071	774.312	0.301818	96.77	0.214829
YDR436W	PPZ2	1.04953	1.01499	0.950925	39839.3	40.1944	742.225	0.39726	88.74	0.328625
YDR441C	APT2	1.18611	1.05395	0.81797	39550.2	38.7924	722.308	0.503731	88.12	0.273947
YDR442W		1.08343	1.0253	0.917291	39229.9	47.3955	957.06	0.402256	114.24	0.366159
YDR443C	SSN2	1.3083	1.0088	0.778521	38612.2	38.2408	766.298	0.34252	89.01	0.356381
YDR484W	VPS52	1.16855	0.88401	0.998939	39681.5	36.0869	717.949	0.434426	89.29	0.39598
YDR500C	RPL37B	1.40348	0.897607	0.731515	37783.1	34.5257	745.504	0.46129	78.1967	0.377181
YEL050C	RML2	1.46334	0.781261	0.897612	40649.5	38.2408	744.736	0.4081
YEL071W	DLD3	1.07606	0.965431	0.981864	39895.3	40.1944	816.691	0.477663	82.665	0.350191
YEL072W	RMD6	1.07879	0.991339	0.95424	39866.2	39.6296	754.018	0.412811
YER005W	YND1	0.911029	0.886178	1.17448	41316.4	42.5071	820.956	0.46748	71.64	0.34762
YER011W	TIR1	1.19604	1.01242	0.852384	39689	41.6297	823.224	0.420613	87.74	0.349802
YER014W	HEM14	2.20079	0.535959	0.63943	37848.4	36.0869	1020.71	0.407643
YER019W	ISC1	1.10623	1.08643	0.840823	40230.6	38.2408	832.902	0.333333	71.86	0.30919
YER030W	CHZ1	1.18103	0.953928	0.920855	41016.5	40.1944	789.103	0.452471	69.26	0.365582
YER031C	YPT31	1.0556	0.971927	0.973608	39614.8	42.5071	804.445	0.375691	86.93	0.237438
YER032W	FIR1	0.901893	0.783247	1.28306	40583.4	38.7924	841.474	0.368821
YER033C	ZRG8	1.08747	0.930415	1.00878	40095.5	39.6296	804.685	0.514019	70.37	0.406734
YER056C	FCY2	0.793338	0.75448	1.38655	40445.4	39.6296	784.839	0.507463	92.51	0.370788
YER065C	ICL1	1.10602	1.02095	0.906029	40034	39.6296	764.113	0.5	94.28	0.346224
YER087W		2.03126	0.626398	0.672336	37221	35.3006	805.25	0.39196
YER101C	AST2	1.0179	1.03103	0.961076	40854.8	43.9967	895.533	0.550279	91.8	0.30089
YER103W	SSA4	0.998945	1.0107	0.992778	40122.6	35.3006	858.436	0.41791	91.38	0.27048
YER122C	GLO3	0.68059	0.765771	1.45197	41279.2	36.0869	741.699	0.401929	105.89	0.263674
YER123W	YCK3	0.979248	1.01428	1.00696	40365.7	46.765	838.033	0.312292	91.44	0.303661
YER149C	PEA2	0.884115	0.960234	1.12964	39764.8	42.5071	803.444	0.343416	83.97	0.297388
YER183C	FAU1	1.03011	0.963959	1.00153	40046.6	41.0516	848.773	0.333333	94.66	0.266193
YER186C		1.08132	0.965955	0.956072	39789.4	41.0516	819.687	0.403423	96.21	0.313953
YFL011W	HXT10	1.11062	1.01022	0.913514	40726.8	48.9966	811.144	0.373016	86.9	0.366084
YFL031W	HAC1	1.18106	0.992781	0.850108	39706.5	41.0516	846.454	0.356643	85.2	0.358645
YGL031C	RPL24A	1.16234	0.708931	1.17718	40109.9	37.4233	745.631	0.4926	80.95	0.301531
YGL043W	DST1	1.04859	0.996942	0.969511	39956.9	38.7924	738.709	0.316547	86.61	0.21188
YGL046W		1.02767	1.11517	0.866481	41349.5	38.2408			81.915	0.380707
YGL081W		1.1234	0.993445	0.899083	39672.4	42.5071	826.142	0.356725
YGL124C	MON1	0.936405	1.00336	1.04054	40855.8	36.6176	761.863	0.587814	93.61	0.255259
YGL129C	RSM23	1.14701	0.935569	0.962573	40225.1	35.3006	714.325	0.540984	96.8	0.263931
YGL196W		1.17794	0.943533	0.890181	39560.3	38.7924	818.393	0.416667	86.97	0.386334
YGL237C	HAP2	1.11306	0.890457	0.986167	40066	38.2408	703.765	0.52	84.53	0.392821
YGL253W	HXK2	1.08475	1.08268	0.859372	40154.4	33.7622	674.723	0.444785	75.45	0.333841
YGR027C	RPS25A	1.29439	0.869889	0.926135	39767.4	43.0989	789.389	0.633218	82.2425	0.433077
YGR033C	TIM21	1.06966	0.984623	0.967206	41110.4	40.1944	751.198	0.60929	84.17	0.361343
YGR041W	BUD9	1.08537	1.03703	0.904303	40835.3	42.5071	735.783	0.537356	81.13	0.318613
YGR061C	ADE6	1.1187	1.02205	0.896182	40358.6	40.1944	755.344	0.576577
YGR118W	RPS23A	1.29507	0.578722	1.21496	39601	40.1944	816.735	0.53288	78.9533	0.482915
YGR148C	RPL24B	1.2554	0.883133	0.939877	39730.3	37.4233	778.545	0.437956	82.975	0.360039
YGR151C		0.971961	1.01608	1.00337	39086.8	39.6296	762.283	0.375	78.25	0.303551
YGR210C		0.697008	1.51104	0.871941	41814.8	41.6297	743.66	0.359903	94.53	0.246835
YGR214W	RPS0A	1.64463	0.710991	0.842328	38780.7	38.7924	807.333	0.288288	85.5467	0.430688
YGR229C	SMI1	1.16707	0.837507	0.98002	39182	36.6176	774.752	0.429799	78.09	0.381162
YGR252W	GCN5	0.855208	1.32384	0.878337	40051.2	46.1401	683.673	0.498328	95	0.363708
YHL005C		0.814406	0.781201	1.34546	41635.9	38.7924	628.98	0.704787	84.5475	0.428225
YHL010C		1.07789	0.993513	0.952701	40798.6	40.1944	753.064	0.473684	79	0.356108
YHL011C	PRS3	0.996938	1.27507	0.793741	38823.8	32.2693	635.233	0.410811	77.3325	0.51661
YHL017W		0.976855	1.08888	0.927663	40882	38.7924	734.16	0.481994	78.85	0.357214
YHL020C	OPI1	1.16497	1.07048	0.853509	40078.6	43.0989	739.5	0.426174	80.8	0.308486
YHL023C	RMD11	1.12586	1.13638	0.828573	40331.8	38.7924	907.228	0.370107	78.89	0.303375
YHL047C	ARN2	1.25086	1.27923	0.652969	39808	39.6296	789.304	0.33945	82.82	0.334883
YHR018C	ARG4	1.10843	1.2443	0.760723	40621.2	41.0516	832.018	0.358166	91.55	0.350738
YHR028C	DAP2	1.19691	1.24646	0.707895	40456.9	38.2408	772.561	0.521368	86.89	0.324553
YHR037W	PUT2	1.28339	1.23789	0.663978	39718.1	40.1944	818.878	0.327402	85.54	0.329572
YHR044C	DOG1	1.49183	1.23924	0.542242	38700.4	39.6296	734.85	0.442971	85.03	0.366738
YHR060W	VMA22	1.84704	0.705673	0.721815	39472	43.9967	760.723	0.384858	81.445	0.448707
YHR066W	SSF1	1.30322	0.728555	1.02037	38852.5	36.0869	750.736	0.444234	77.635	0.397878
YHR079C	IRE1	1.13836	1.19304	0.780404	40395.1	41.0516	753.216	0.485714	90.01	0.3557
YHR098C	SFB3	0.964969	1.01085	1.02182	39514.1
YHR103W	SBE22	1.08317	1.18673	0.816937	39839.1	38.2408	737.163	0.352014	85.51	0.297228
YHR120W	MSH1	0.910179	0.942704	1.09343	40447.5	39.6296	689.877	0.46831
YHR132C	ECM14	1.1522	1.24088	0.737832	39811.8	38.7924	801.737	0.394402	80.2	0.328877
YHR139C	SPS100	1.21263	1.12056	0.789729	39535	39.6296	812.86	0.355401	87.43	0.400536
YHR181W	SVP26	1.10701	1.13104	0.854172	40969.2	43.0989	707.805	0.4375	94.76	0.343654
YHR187W	IKI1	0.931479	0.742128	1.25462	40736.5
YHR194W	MDM31	1.01408	0.924458	1.04528	39457.8	41.0516	758.298	0.55414	75.405	0.654235
YIL013C	PDR11	1.04255	1.1778	0.846927	40139.1	43.0989	788.274	0.381107	88.13	0.336759
YIL014W	MNT3	1.1884	1.1889	0.754404	40371.6	40.1944	689.981	0.557143	91.84	0.347432
YIL020C	HIS6	1.31878	0.94383	0.855871	39160.9	41.6297	718.76	0.546125	95.13	0.311146
YIL034C	CAP2	0.754234	0.971003	1.16334	40321.8	47.3955	675.251	0.625	90.64	0.296475
YIL041W	GVP36	0.993992	1.07995	0.944446	39876.1	41.6297	748.554	0.540816	89.66	0.300027
YIL052C	RPL34B	0.859911	1.48717	0.729294	37984.2	37.4233	629.945	0.507599	90.0133	0.222849
YIL069C	RPS24B	1.41498	1.0426	0.728793	39483	42.5071	913.036	0.507143	97.97	0.365431
YIL076W	SEC28	1.27281	0.641997	1.10051	40996.7	44.6022	785.635	0.444867	89.68	0.316785
YIL084C	SDS3	0.753884	1.15285	1.0322	41424.4	44.6022	772.045	0.383372	87.89	0.313979
YIL089W		1.1096	1.11643	0.852407	39590.5	41.0516	718.532	0.495798	97.66	0.371012
YIL094C	LYS12	1.15625	1.19322	0.769911	39898.8	40.1944	766.621	0.490506
YIL095W	PRK1	1.26722	1.10961	0.766008	39397.7	38.7924	766.866	0.494764	88.2	0.329501
YIL100W		1.24477	1.21538	0.702617	40418	40.1944	719.56	0.581395	96	0.345255
YIL105C	SLM1	1.18334	1.16433	0.775086	39556.1	39.6296	807.24	0.402353	100.33	0.35308
YIL107C	PFK26	1.00048	1.13408	0.902879	40902.2	43.0989	788.303	0.429348	110.41	0.317577
YIL116W	HIS5	0.967635	1.14895	0.911166	41347.5	43.0989	849.038	0.368564	99.02	0.320134
YIL128W	MET18	1.44039	1.26988	0.549913	38185.4	46.1401	762.557	0.392405	95.7	0.332839
YIL130W	ASG1	1.21942	1.13698	0.773931	40089.5	41.6297	752.954	0.362745	96.42	0.305392
YIL146C	ECM37	1.20524	1.16932	0.758786	39738.8	41.0516	757.963	0.537396	94.38	0.29548
YIL148W	RPL40A	1.19896	1.07309	0.83193	41333.5	41.6297	864.492	0.501832	104.66	0.352141
YIL152W		1.01623	1.26385	0.80002	40959.8	40.1944	802.85	0.471042	97.67	0.292091
YIL155C	GUT2	1.15014	1.17445	0.787009	40009.1	41.0516	777.852	0.482625	93.85	0.345752
YIL173W	VTH1	1.27687	1.22057	0.680264	39350.7	39.6296	819.649	0.442197	94.39	0.370473
YIR001C	SGN1	0.919989	1.2857	0.840003	40608.5	38.2408	842.489	0.573171	94.42	0.311016
YIR004W	DJP1	1.15221	1.20021	0.7672	39222.2	69.8652	813.806	0.429936
YIR007W		0.835272	0.756094	1.27161	41730.8	40.1944	729.939	0.511538	96.04	0.337085
YIR013C	GAT4	1.2768	1.23679	0.668596	39151.3	38.7924	686.994	0.547231	94.33	0.272533
YJL020C	BBC1	1.05437	0.9448	0.995262	39723.8	42.5071			81.25	0.363203
YJL038C		1.15122	1.10351	0.841876	39841.8		737.356	0.466667	96.95	0.269856
YJL049W		1.26505	1.18656	0.71984	39220.2	41.6297	764.862	0.471631	93.82	0.277062
YJL055W		1.20999	1.12868	0.789266	39763	41.6297	805.133	0.429185	99.27	0.252145
YJL068C		1.18385	1.11877	0.811914	40003.1	41.0516	669.391	0.617371	96.17	0.288953
YJL071W	ARG2	0.755923	2.1075	0.506889	41720	45.2132	821.395	0.579288	101.45	0.290572
YJL073W	JEM1	1.16059	1.06732	0.857097	39681.2	42.5071	785.216	0.395349	138.19	0.286727
YJL077C	ICS3	1.16288	1.15896	0.801819	39277.9	46.1401	826.732	0.400621	91.56	0.301884
YJL084C		1.11815	1.10738	0.860899	40388.5	41.6297	755.179	0.685185	92.05	0.315799
YJL089W	SIP4	1.14496	1.1118	0.84104	39652.1	43.9967	776.156	0.436997	95.12	0.314726
YJL093C	TOK1	1.27488	1.14494	0.73795	39356.9	41.0516	826.277	0.47931	89.78	0.261312
YJL099W	CHS6	0.996731	0.784399	1.12869	40865.6	38.7924	791.897	0.293769	91.94	0.301562
YJL108C	PRM10	1.22	1.09927	0.800087	39867.2	40.1944	795.064	0.369942	93.58	0.276957
YJL117W	PHO86	1.19772	1.1225	0.80079	39711.4	42.5071	760.512	0.537961	93.96	0.380753
YJR056C		0.907475	0.756717	1.26414	40815.4	44.6022	731.049	0.477387	81.54	0.319733
YJR058C	APS2	1.02983	0.987382	0.983985	39550.9	41.0516	717.391	0.534005	79.425	0.294797
YJR073C	OPI3	1.01311	0.942909	1.02508	40276.8	41.0516	743.181	0.553846	92.62	0.292134
YJR082C	EAF6	1.18454	1.18829	0.770649	38996.4	40.1944	787.863	0.458874	87.5	0.356911
YJR088C		1.38721	1.17811	0.646158	38752.5	44.6022	740.376	0.556962	88.86	0.237962
YJR118C	ILM1	0.840219	0.644106	1.40737	41705	41.0516	735.72	0.506803	79.08	0.247285
YJR145C	RPS4A	1.52222	0.696687	0.782187	38745.8	44.6022	827.823	0.433584	82.6475	0.481709
YKL007W	CAP1	0.857696	0.988039	1.09863	38504.3	41.6297	801.944	0.297189	88.32	0.297708
YKL020C	SPT23	1.22795	1.27119	0.694036	38825.3	39.6296	830.594	0.461988	89.85	0.4102
YKL034W	TUL1	1.26948	1.19197	0.713806	39447.5	39.6296	725.342	0.482143	88.89	0.352259
YKL037W		0.890898	0.83579	1.16665	41325.1	37.4233	683.497	0.5	81.93	0.378151
YKL046C	DCW1	0.915183	0.830547	1.15409	41910.3	39.6296	685.765	0.563089	84.31	0.290331
YKL055C	OAR1	1.10708	1.02194	0.918184	40025.5	38.7924	754.85	0.44898	86.3967	0.517339
YKL056C	TMA19	1.11639	1.08974	0.872387	38954.3	38.2408	922.08	0.288462	83.43	0.353091
YKL081W	TEF4	1.08808	1.27559	0.781497	39565.9	36.0869	763.106	0.45173	92.66	0.311516
YKL085W	MDH1	1.14563	1.10824	0.842703	39191.1	41.6297	711.011	0.444444	93.83	0.2701
YKL090W	CUE2	1.15878	1.142	0.814415	39752.7	41.0516	753.577	0.420063	93.97	0.293867
YKL092C	BUD2	1.32402	1.20018	0.673876	37714	41.0516	741.799	0.431169	83.52	0.326162
YKL134C	41548	1.39131	1.17728	0.644007	39261.4	38.7924	800.43	0.478102
YKL140W	TGL1	1.09014	1.11763	0.872912	40037.2	39.6296	845.82	0.310811	89.33	0.33654
YKL142W	MRP8	1.12225	1.11811	0.851957	40172.5	38.7924	756.189	0.40942	91.48	0.263294
YKL143W	LTV1	1.89243	0.582047	0.670882	37836.6	36.6176	853.398	0.431579	89.95	0.377592
YKL155C	RSM22	0.934924	1.17779	0.937511	40264	41.6297	819.812	0.424479
YKL166C	TPK3	1.21705	1.151	0.771617	38681.7	37.4233	780.942	0.447581	76.72	0.304147
YKL167C	MRP49	1.16098	1.07431	0.852741	39389.7	39.6296	809.761	0.531599	79.74	0.389786
YKL169C		1.3194	0.670483	0.987847	39634.2	36.0869	767.149	0.381974
YKL174C	TPO5	1.22957	1.0174	0.841996	38940.2	41.0516	746.045	0.450855	76.54	0.38165
YKL187C		1.20833	0.949043	0.895803	38904.8	41.6297	721.955	0.565625	77.33	0.296097
YKL214C	YRA2	1.02951	1.14959	0.893173	40156.7	41.0516	756.584	0.350923	84.08	0.320708
YKR001C	VPS1	1.06673	0.720491	1.12115	40995.7	42.5071	764.615	0.561905
YKR003W	OSH6	1.27492	1.21406	0.697341	39377.9	41.0516	755.259	0.493124	86.48	0.327144
YKR024C	DBP7	1.9625	0.780685	0.509146	37965.4	49.647	924.093	0.421818	96.43	0.399965
YKR057W	RPS21A	1.62859	0.880915	0.665256	38071.7	38.2408	757.466	0.683938	89.0667	0.3876
YKR087C	OMA1	0.866395	0.807469	1.26086	64980.4	45.2132	809.924	0.419048	88.55	0.310752
YKR092C	SRP40	1.207	0.94628	0.863158	38475.5	36.6176	744.086	0.521978	78.03	0.404369
YKR097W	PCK1	1.15032	1.11976	0.780061	40466.7	40.1944	765.049	0.461111	89.26	0.328052
YLL005C	SPO75	0.969536	0.920372	1.08301	39154.9	41.6297	774.12	0.409207	100.47	0.3059
YLL009C	COX17	0.882305	0.887044	1.16779	40502.5	39.6296	698.741	0.5
YLL019C	KNS1	0.944373	0.968737	1.06747	39354.9	41.0516	782.873	0.405405	96.545	0.269045
YLL023C		0.927751	0.976731	1.07373	40458.2	38.7924	836.579	0.430642	105.05	0.268139
YLL024C	SSA2	0.977358	0.972824	1.04129	38958.6	41.0516	778.116	0.496644	93.68	0.334791
YLL029W		0.93204	1.03651	1.02946	40315.9	40.1944	770.414	0.555891	90.405	0.283296
YLL032C		1.01342	0.990791	1.00335	39683	39.6296	823.368	0.413613	98.85	0.305336
YLL038C	ENT4	1.05325	0.962344	0.994755	39196.4	38.7924	785.727	0.358277	95.13	0.290267
YLL045C	RPL8B	1.2756	0.719206	1.00497	39270.3	34.5257	692.82	0.576923	78.215	0.418787
YLL051C	FRE6	1.0875	1.00232	0.942924	39145.8	41.0516	837.549	0.478161	94.885	0.381965
YLR001C		1.09138	1.02694	0.923191	39816	38.7924	849.294	0.439189	108.435	0.303879
YLR003C		1.01995	0.940508	1.03341	39716.6	39.6296	847.664	0.408451	107.63	0.267116
YLR011W	LOT6	0.972689	0.984036	1.03686	40312.1	40.1944	926.352	0.378049	106.875	0.347658
YLR023C	IZH3	0.971202	1.08452	0.968604	40115.6	38.7924	905.764	0.489051	103.625	0.394895
YLR056W	ERG3	0.90293	1.15086	0.971202	39346.4	40.1944	783.134	0.352459	92.445	0.372558
YLR061W	RPL22A	1.22521	0.975354	0.863978	39056.7	40.1944	669.582	0.583106	76.0433	0.501788
YLR062C	BUD28	1.25243	0.902449	0.894982	39363.3	38.7924	730.298	0.444828	77.0033	0.48307
YLR065C		1.01525	0.852697	1.09731	40423.3	43.0989	804.626	0.517375	94.365	0.40104
YLR067C	PET309	1.08831	1.09717	0.876924	40551	41.0516	733.06	0.620438
YLR072W		1.14688	0.960775	0.929514	39488.3	41.0516	873.899	0.289308	94.06	0.327418
YLR074C	BUD20	1.36268	0.834156	0.863998	39838	25.2524	755.39	0.530466	78.9033	0.406968
YLR087C	CSF1	1.0147	1.02576	0.978323	40564.7	42.5071	874.222	0.423453	122.325	0.349004
YLR089C		0.988435	0.954983	1.04575	39767.2	40.1944	762.718	0.431159	93.49	0.358689
YLR104W		1.07153	1.01553	0.945126	40199.4	40.1944	730.529	0.3	97.295	0.362107
YLR107W	REX3	1.03345	1.04418	0.952335	39316.1	39.6296	840.318	0.469751	96.465	0.364691
YLR108C		1.03681	1.0205	0.966291	40257.1	40.1944	828.593	0.487421	95.785	0.399021
YLR130C	ZRT2	1.17271	1.00788	0.878729	39905.6	40.1944	860.374	0.313817	89.5633	0.366905
YLR142W	PUT1	1.22028	0.968761	0.872019	39762	39.6296	794.978	0.357895	94.53	0.334468
YLR164W		1.15522	1.01319	0.887455	40864	40.1944	774.151	0.487085	74.49	0.32311
YLR184W		1.53394	0.848899	0.732511	38950.4	33.7622	654.905	0.607383	73.35	0.346139
YLR185W	RPL37A	1.30902	0.730354	0.973606	38789.8	33.7622	739.902	0.542208	72.545	0.408603
YLR192C	HCR1	1.34007	0.64719	0.976086	38416.6	36.6176	740.36	0.504155	74.68	0.370267
YLR209C	PNP1	1.05997	1.47712	0.634914	38860.1	41.0516	723.412	0.560748	88.94	0.388136
YLR213C	CRR1	1.10862	1.09457	0.864336	39969.2	40.1944	778.216	0.451327	88.37	0.384402
YLR224W		1.12266	1.04815	0.886399	39053	40.1944	736.268	0.477178	89.84	0.307942
YLR232W		1.15402	0.999383	0.897827	40196.1	39.6296	732.684	0.440909	85.03	0.397253
YLR237W	THI7	1.06918	0.993817	0.945333	39790.6	42.5071	759.047	0.348101	86.47	0.263218
YLR239C	LIP2	1.14769	1.10839	0.827125	39310.1	38.2408	720.099	0.524462
YLR325C	RPL38	1.32104	0.894513	0.851859	39480.5	39.6296	755.733	0.457213	87.66	0.391216
YLR342W	FKS1	1.14056	1.02231	0.891552	40979.9	40.1944	765.891	0.35061
YLR395C	COX8	1.11281	1.00678	0.921917	39381.7	40.1944	763.522	0.48184	76.43	0.382581
YLR403W	SFP1	2.06429	0.651186	0.493221	37786.2	25.2524	579.743	0.677612	59.9533	0.703383
YLR421C	RPN13	1.20459	1.08504	0.802923	37958	41.0516	658.018	0.611307	77.34	0.399033
YLR431C	ATG23	1.03382	0.973006	0.99148	41115.3	41.0516	715.481	0.461095	86.71	0.385755
YLR443W	ECM7	1.13813	0.902103	0.955809	40919	40.1944	733.71	0.519288	82.31	0.334799
YML008C	ERG6	1.11929	1.08592	0.86274	39424.8	39.6296	807.263	0.446429	99.85	0.309046
YML019W	OST6	1.12576	1.02891	0.897477	39881.1	41.0516	798.566	0.388715	100.48	0.259757
YML026C	RPS18B	1.18816	1.00545	0.869461	38870.8	38.2408	845.168	0.483636	78.1333	0.428406
YML030W		1.0586	1.21734	0.815078	40818.5	40.1944	750.543	0.434959	100.53	0.323507
YML070W	DAK1	1.21494	1.10302	0.801142	40891.9	39.6296	778.37	0.443333	91.18	0.352799
YML086C	ALO1	1.09162	0.966666	0.946689	39939.4	41.6297	656.626	0.587432	87.08	0.344957
YML099C	ARG81	1.16673	1.13067	0.815947	39792.7	41.0516	842.156	0.369369	95.28	0.241525
YML106W	URA5	1.2678	1.10742	0.764531	39223.3	38.2408	752.684	0.554386	95.3	0.211514
YML131W		1.03321	0.907621	1.03286	41036.5	40.1944	830.5	0.40202	80.6833	0.431265
YMR006C	PLB2	1.55596	0.833182	0.72776	38124.1	43.0989	730.682	0.520362	92.04	0.241468
YMR009W	ADI1	1.15001	1.0922	0.836641	39436.5	40.1944	795.867	0.347403	97.64	0.330019
YMR029C	FAR8	1.15465	1.01375	0.887473	39452.3	43.0989	745.941	0.56	95.45	0.343438
YMR031C		1.20904	1.13069	0.768288	39497.8	41.0516	712.123	0.466431	97.29	0.251268
YMR034C		1.13496	1.04299	0.881251	39142.3	42.5071	927.515	0.367133	96.41	0.396307
YMR048W	CSM3	0.833786	1.22248	0.973691	43020	48.9966	726.785	0.467085	107.79	0.330024
YMR054W	STV1	1.05323	0.898386	1.03148	40220.2	43.0989	709.342	0.515235	92.73	0.321726
YMR055C	BUB2	0.856332	0.783923	1.28737	41473.7	41.6297	707.088	0.405914	98.25	0.299597
YMR056C	AAC1	1.06943	0.981833	0.954213	40318.9	42.5071	797.179	0.443662	96.72	0.285731
YMR057C		0.76982	0.738018	1.39647	44447.7	41.6297	811.474	0.432177	96.1	0.281203
YMR063W	RIM9	0.912838	1.11047	0.990912	40579.9	39.6296	684.488	0.521429	82.3533	0.54694
YMR065W	KAR5	1.05087	0.988406	0.96515	40645.6	40.1944	742.194	0.429825	89.64	0.373045
YMR069W	NAT4	0.947867	1.03105	1.02116	40071.5	40.1944	745.718	0.549828	89.86	0.351616
YMR077C	VPS20	0.836687	1.23246	0.963623	40981	39.6296	781.449	0.510345	93.05	0.335027
YMR095C	SNO1	1.27987	1.05309	0.788663	39871.5	41.6297	785.331	0.546154	84.84	0.350471
YMR107W	SPG4	1.20157	1.05378	0.838662	40231.8	41.0516	842.275	0.445783	82.4	0.313269
YMR109W	MYO5	1.20258	1.01744	0.859346	39689.7	41.0516	823.182	0.387534	81.2	0.309206
YMR129W	POM152	1.11927	1.11558	0.85536	40118.8	40.1944	753.589	0.394667	81.29	0.287622
YMR136W	GAT2	0.762057	0.665198	1.45843	44006	40.1944	832.632	0.369668	93.97	0.333629
YMR137C	PSO2	1.11464	1.07783	0.84252	39640.6	42.5071	811.378	0.421538	90.05	0.230791
YMR158W	MRPS8	1.19252	1.01728	0.865922	40147.6	32.2693	768.806	0.448661
YMR237W	BCH1	1.24621	0.980644	0.845454	39113.7	44.6022	876.878	0.408497	88.7	0.390611
YMR241W	YHM2	1.1464	1.0325	0.880385	38659	41.6297	781.317	0.447447
YMR253C		1.20309	0.978615	0.877398	39036.8	41.0516	815.347	0.396154	84.305	0.353391
YMR254C		1.20875	1.04647	0.82658	39460.9	41.6297	771.345	0.419929	86.65	0.325847
YMR261C	TPS3	1.09499	1.07245	0.889244	39627.7	42.5071	814.385	0.334755	86.87	0.293997
YMR269W	TMA23	1.26385	0.659963	1.03179	38599.3	38.2408			73.2767	0.472594
YMR272C	SCS7	1.18804	1.0505	0.838469	39992.2	41.6297	797.746	0.450549	84.85	0.367943
YMR280C	CAT8	1.18631	1.10442	0.802502	39994.5	42.5071	782.273	0.483108	88.95	0.357767
YMR282C	AEP2	1.05424	0.984022	0.979101	40506.9	36.6176	792.714	0.497475
YMR283C	RIT1	1.1857	1.08861	0.813841	40030.9	40.1944	810.932	0.503731	88.64	0.335443
YMR289W		1.12933	1.07848	0.860758	39535.8	40.1944	813.549	0.485246	90.33	0.38703
YNL001W	DOM34	1.11361	0.970175	0.933362	39056.6	38.2408	835.722	0.336735	91.91	0.320979
YNL003C	PET8	1.3005	1.0141	0.781362	39755.5	36.0869	702.934	0.652568	86.33	0.458527
YNL005C	MRP7	0.963073	0.985603	1.02398	40049.6	28.7309	747.056	0.507788	81.7433	0.403838
YNL012W	SPO1	1.18497	0.916954	0.919159	38428.7	39.6296	751.505	0.474359	92.92	0.28406
YNL016W	PUB1	1.22156	0.802794	0.966285	37904.8	38.2408	779.772	0.421189	90.72	0.321116
YNL056W	OCA2	1.12925	0.953281	0.924559	39990.1	41.0516	733.506	0.538462	92.35	0.390079
YNL090W	RHO2	1.10686	0.988892	0.916738	39607	41.0516	765.819	0.405333	91.81	0.339819
YNL099C	OCA1	0.814593	0.877402	1.2522	40687.8	43.0989	781.814	0.442308	92.47	0.410969
YNL162W	RPL42A	0.871346	1.12594	1.01477	42550.9	41.0516	818.781	0.425982
YNL235C		1.19098	0.944237	0.898068	38237.5	38.7924	809.397	0.335135	76.2	0.312573
YNL237W	YTP1	1.04426	0.987436	0.968745	39622.4	42.5071	758.172	0.451754	93.61	0.378596
YNL242W	ATG2	0.848325	1.00369	1.08908	41013.8	41.0516	802.528	0.428994	85.89	0.359844
YNL248C	RPA49	1.0912	1.05708	0.902529	39349.2	36.0869	970.888	0.348123	70.6	0.462847
YNL249C	MPA43	0.95329	1.17094	0.921682	40168.2	40.1944	692.529	0.588727	103.97	0.353143
YNL253W	TEX1	0.902796	0.913359	1.13512	40312.2	29.4167	760.009	0.468354	100.33	0.368024
YNL259C	ATX1	0.877235	1.22519	0.938131	41287.2	40.1944	744.416	0.396985	88.525	0.392045
YNL266W		1.18965	1.0741	0.821049	39591.7	40.1944	787.221	0.289902	91.17	0.352132
YNL278W	CAF120	1.04364	1.1058	0.902612	40523.1	41.0516	773.26	0.442177	88.33	0.371259
YNL283C	WSC2	1.12244	0.997473	0.921518	40325	43.0989	689.959	0.682648	124.687	0.410038
YNR057C	BIO4	1.02888	0.97767	0.992172	39408.6	41.6297	755.439	0.543611	97.34	0.315339
YOL023W	IFM1	1.18241	0.90093	0.930903	40203.6	35.3006	660.3	0.614618
YOL076W	MDM20	0.801184	1.04683	1.09347	40035.6	54.0153	891.281	0.29393
YOL084W	PHM7	1.16126	1.08348	0.830663	39070.5	41.0516	837.462	0.537162	93.61	0.304503
YOL114C		1.01477	0.958964	1.01849	40240.1	41.6297	867.565	0.375839	92.68	0.361472
YOL121C	RPS19A	1.45357	0.697149	0.840754	38159.1	41.0516	806.044	0.435088	85.56	0.361174
YOL137W	BSC6	1.06239	0.982539	0.959717	40434.4	42.5071	853.788	0.488024	91.55	0.299974
YOR008C	SLG1	1.08154	1.21799	0.799521	38155.4	37.4233	816.808	0.504762	68.21	0.368738
YOR070C	GYP1	1.00345	0.903633	1.04842	39253.2	38.7924	870.921	0.29368	86.49	0.396831
YOR078W	BUD21	1.83209	0.788818	0.568361	38712.5	38.2408	820.417	0.664083	75.96	0.573133
YOR082C		0.595188	1.47857	0.96029	39496.5	33.7622	721.65	0.334416	85.35	0.329424
YOR083W	WHI5	0.673883	1.33269	0.999232	38156.7	32.2693	643.672	0.313636	77.8325	0.256909
YOR085W	OST3	0.802395	0.812391	1.23948	39919.4	43.0989	654.654	0.525253	82.95	0.352132
YOR096W	RPS7A	1.60649	0.389891	0.967776	38057.4	43.9967	768.861	0.584229	73.9633	0.559583
YOR106W	VAM3	0.88663	1.15798	0.96694	38488.1	46.1401	747.491	0.443359	91.31	0.342921
YOR147W	MDM32	1.40257	1.19477	0.626074	39079	39.6296	710.513	0.533333
YOR188W	MSB1	1.01585	0.89468	1.04576	38387.6	41.0516	787.055	0.238494	89.54	0.370233
YOR221C	MCT1	0.956096	1.01637	1.00935	40621.8	38.2408	815.286	0.356932	82.38	0.35011
YOR275C	RIM20	0.945597	1.14472	0.936785	39590.4	40.1944	716.698	0.621564	89.68	0.324306
YOR279C	RFM1	0.877189	1.14678	0.980243	39716.4	42.5071	764.339	0.366316	94.84	0.258279
YOR295W	UAF30	1.79113	0.785491	0.597727	39083.3	32.2693	717.913	0.450847	84.9467	0.432432
YOR296W		1.12862	1.0259	0.888466	39737.2	41.0516	750.906	0.437681	53.21	0.359964
YOR298W	MUM3	1.20319	1.06249	0.815878	38830.4	42.5071	815.113	0.319693	90.16	0.340565
YOR299W	BUD7	1.13981	0.996659	0.899323	38561.8	41.6297	797.042	0.488665
YOR311C	HSD1	0.970082	0.789648	1.14203	40762	40.1944	763.423	0.457831
YOR312C	RPL20B	1.18857	1.00464	0.861848	40153.7	53.3272	754.11	0.492063	77.47	0.451151
YOR318C		1.15114	1.02076	0.876685	39806.4	41.6297	800.046	0.337121	89.94	0.314432
YOR320C	GNT1	1.19347	1.01185	0.854071	39470.3	39.6296	836.522	0.32	90.44	0.316165
YOR324C	FRT1	0.833919	0.722958	1.2745	40694.5	42.5071	755.035	0.44
YOR330C	MIP1	1.01369	1.06158	0.942677	40614.5	34.5257	766.302	0.515707
YOR337W	TEA1	1.11648	1.02309	0.898308	38879.5	39.6296	720.008	0.398058	89.17	0.328607
YOR342C		1.16565	1.08767	0.825115	38923.2	41.6297	771.482	0.435252	90.52	0.263421
YOR347C	PYK2	1.20291	1.01518	0.845698	39639.4	40.1944	791.566	0.436508	89.97	0.229588
YOR354C	MSC6	1.13288	1.02754	0.884603	39111.9	39.6296	752.11	0.493308	90.07	0.39004
YOR363C	PIP2	1.08213	0.913516	0.989817	40360	41.0516	769.458	0.522634	88.9	0.291585
YOR364W		1.16912	1.20064	0.757098	39669	42.5071	777.44	0.382746	91.36	0.322842
YOR365C		1.17675	1.05342	0.839168	40156.3	40.1944	792.99	0.377358	89.11	0.268495
YPL003W	ULA1	1.24898	0.959522	0.849866	39159.7	40.1944	810.806	0.491071	94.55	0.320679
YPL005W	AEP3	1.1159	1.05232	0.880391	39863.7	36.6176	692.99	0.656667
YPL013C	MRPS16	0.911614	1.20702	0.919582	40770	38.7924	802.542	0.463878
YPL015C	HST2	1.12897	1.0427	0.877713	39186.4	38.2408	740.176	0.421875	86.48	0.39233
YPL019C	VTC3	1.16625	0.993016	0.883992	39462.6	42.5071	805.899	0.495868	91.78	0.297033
YPL030W		0.965323	1.12023	0.938161	40089.1	40.1944	773.855	0.484615	87.67	0.222475
YPL035C		1.18768	0.991997	0.870359	39655.3	41.0516	723.543	0.479624	91.54	0.272288
YPL036W	PMA2	1.12479	1.00396	0.889907	39706.9	40.1944	874.793	0.569733	93.95	0.393096
YPL061W	ALD6	0.822681	0.850828	1.2019	41754.2	39.6296	823.265	0.4375	88.9	0.362166
YPL062W		1.08315	0.994311	0.938537	39540.3	39.6296	693.891	0.478261	91.17	0.342705
YPL080C		1.42605	0.772148	0.849267	38798.4	36.6176	774.076	0.493113	75.1267	0.404881
YPL086C	ELP3	1.32781	0.986965	0.780166	39400	46.765	779.356	0.5	92.52	0.392686
YPL148C	PPT2	1.16696	1.00824	0.850468	39905.4	37.4233	762.452	0.45614
YPL195W	APL5	1.06618	1.12756	0.866386	38190.2	41.6297	741.778	0.479021	84.07	0.282288
YPR002W	PDH1	1.18243	0.974704	0.884689	39620.2	40.1944	864.892	0.351648	91.9	0.291266
YPR004C		1.22096	0.948052	0.875711	39522.1	39.6296	711.821	0.492063	92.21	0.262369
YPR029C	APL4	1.06677	1.02836	0.92812	38722.8	42.5071	792.263	0.476471	100.3	0.272621
YPR070W	MED1	0.953315	1.14961	0.927758	40055.8	37.4233	772.053	0.494662	113.31	0.259714
YPR114W		0.988658	1.06689	0.956022	39099.6	39.6296	717.673	0.46748	90.58	0.282957
YPR152C		1.10962	0.907067	0.975546	39948.1	41.6297	785.13	0.425466	91.99	0.32953
YPR164W	MMS1	0.913096	1.21428	0.914046	40758	48.3519	855.483	0.248963	128.23	0.192107
YPR188C	MLC2	1.24805	0.99342	0.829256	38939.9	39.6296	741.818	0.421384	90.58	0.369009
YPR200C	ARR2	1.25203	1.01167	0.815169	39659.3	39.6296	763.231	0.532513	83.69	0.355916
YER007C-A	TMA20	1.25376	0.9231	0.901299	39680.3	39.6296			85.4967	0.36381
YMR031W-A		1.15702	1.04636	0.863298	40161.6	42.5071			97.3	0.346494
YML117WA		0.972339	0.899185	1.077	40971.5	41.0516			81.72	0.366398
YHR001W-A	QCR10	1.03931	1.22342	0.815852	40611.4	34.5257			81.23	0.291355
YER044C-A	MEI4	1.12285	1.02369	0.891688	39877.8	39.6296			84.465	0.334248
YBL091C-A	SCS22	1.03344	1.09332	0.900444	39441.7	42.5071			90.71	0.34794
YDL130W-A	STF1	1.2029	1.08286	0.762963	38821.6	41.0516			89.74	0.275819
YPR159C-A		1.13354	1.01536	0.873741	39562.8
YBR058C-A	TSC3	0.677131	1.4202	0.957979	39349.9
YDR245W	MNN10	0.853212	0.568883	1.52963	40536.7	56.8268	1311.3	0.255556	93.67	0.341819
YER038W-A		1.11262	1.00354	0.918771	41151.6	41.0516			87.4167	0.354641

## Sheet: large
ORF	Name	Normalized G1	Normalized S	Normalized G2	Median FSC	Jorgensen median volume	Ohya mean volume	Ohya G1	Hoose FSC	Hoose G1
YAL027W		0.907935	1.01826	1.05648	39662.6	39.6296	702.914	0.574499	97.29	0.307729
YAL055W	PEX22	0.915677	0.980411	1.08677	39660.8	40.1944	744.438	0.29927	89.1725	0.401563
YAR014C	BUD14	0.615932	0.586918	1.70773	48052.2	48.3519	840.622	0.37859	99.1733	0.220295
YAR018C	KIN3	0.542883	0.567259	1.7855	46422.8	46.1401	935.265	0.173469	117.17	0.232575
YBL002W	HTB2	0.8752	1.02038	1.08078	39728.8	36.6176	742.108	0.426573	85.31	0.298389
YBL003C	HTA2	0.752078	0.81068	1.38223	40093	39.6296	787.529	0.406162	83.56	0.307932
YBL008W	HIR1	0.997515	0.955041	1.04538	39592.5	41.0516	863.526	0.457792	84.29	0.306765
YBL013W	FMT1	0.880428	1.00233	1.09399	39809.7	40.1944	775.248	0.434402	82.58	0.345431
YBL016W	FUS3	0.57686	1.09577	1.24816	46193	48.9966	930.688	0.264775
YBL017C	PEP1	0.86271	0.97284	1.13671	40005	41.0516	781.973	0.512195	83.51	0.33702
YBL025W	RRN10	0.7283	1.09678	1.12529	43422.1	47.3955	1014.92	0.49892
YBL032W	HEK2	0.74998	1.00451	1.19688	42610.5	43.0989	933.279	0.541899	88.91	0.316768
YBL038W	MRPL16	0.864947	0.968568	1.13903	40209.1	38.2408	767.146	0.520286
YBL043W	ECM13	0.884052	1.02685	1.06741	40219.3	40.1944	805.897	0.331104	84.36	0.334113
YBL048W		0.878977	1.03804	1.0607	40278.6	41.6297	796.732	0.409091	80.72	0.310713
YBL061C	SKT5	1.0577	1.14401	0.836595	38951.7	41.6297	666.169	0.533333	78.74	0.345106
YBL064C	PRX1	1.04514	0.867981	1.07356	42548.3	43.0989	876.758	0.344737	81.69	0.379474
YBL065W		0.918055	1.061	1.01351	40766.8	40.1944	770.523	0.452381	85.8	0.376289
YBL081W		1.0977	0.951181	0.964213	41208.2	44.6022	930.561	0.501587	98.21	0.374078
YBL090W	MRP21	1.26883	0.884492	0.88603	39622.3	38.2408	798	0.48494
YBR007C	DSF2	0.800849	0.806976	1.31374	41993.2	40.1944	792.031	0.369004	89.57	0.297652
YBR010W	HHT1	1.03952	1.3384	0.690724	41028	41.0516	842.601	0.281369	93.3	0.326939
YBR014C		0.988201	0.992242	1.01556	40260.6	39.6296	769.946	0.384874	87.35	0.307161
YBR021W	FUR4	0.829857	1.3019	0.883802	41385.9	40.1944	772.418	0.278302
YBR026C	ETR1	1.16432	0.928181	0.931341	39314.6	39.6296	757.711	0.494662	83.25	0.501633
YBR037C	SCO1	0.929224	1.01645	1.0415	40877.2	34.5257	694.333	0.641732
YBR047W		0.972871	1.07397	0.960211	40456.1	41.6297	784.292	0.435484	98.04	0.331771
YBR053C		0.951917	1.06183	0.986493	40164.9	41.0516	802.988	0.575342	98.77	0.315688
YBR073W	RDH54	0.999981	1.06438	0.947026	40745.4	38.7924	814.707	0.409091	98.99	0.317736
YBR114W	RAD16	1.13037	1.1418	0.799869	39372.3	44.6022	815.803	0.376263	91.825	0.410236
YBR134W		0.43589	1.11272	1.26845	42625.3	41.0516	1078.97	0.261324	135.4	0.212963
YBR159W		1.03566	0.967012	1.0063	40392.9	45.2132	769.757	0.432648	96.54	0.265999
YBR228W	SLX1	1.07677	1.11188	0.858807	38994.6	39.6296	815.25	0.331104	94.01	0.348733
YBR232C		1.14296	1.05543	0.819067	39034	41.6297	764.381	0.284314	92.43	0.351328
YBR278W	DPB3	0.474732	2.27013	0.3797	45438.9	61.9787	936.9	0.325095
YCL008C	STP22	0.95082	1.15575	0.903354	39865.9	41.6297	810.693	0.52648	76.91	0.372521
YCL028W	RNQ1	0.822863	0.850252	1.23661	39841.4	42.5071	811.384	0.433846	77.94	0.331074
YCL037C	SRO9	0.668228	0.657408	1.49427	41897.1	48.3519	977.955	0.498489	94.33	0.322853
YCL048W	SPS22	1.12497	1.11172	0.828076	39125	40.1944	764.104	0.5199	88.7	0.319864
YCL051W	LRE1	0.774352	0.866181	1.25456	40093.5	42.5071	850.171	0.356209	94.91	0.365353
YCL061C	MRC1	0.469336	0.472381	1.95227	42821.3	63.5059			144.87	0.288988
YCL063W	VAC17	0.788202	0.66923	1.40772	41700.5	44.6022	777.03	0.413897	88.21	0.399071
YCR008W	SAT4	0.766445	1.13421	1.03913	40229	40.1944	818.25	0.355114	90.3267	0.389485
YCR010C	ADY2	0.79905	0.834133	1.26512	39698.4	42.5071	792.9	0.474708	91.0267	0.380945
YCR015C		1.06748	1.05941	0.907918	39066.3	40.1944	767.298	0.626506	92.59	0.330156
YCR017C	CWH43	0.643246	0.661554	1.50685	42691.3	42.5071	840.644	0.317857	90.9867	0.351758
YCR033W	SNT1	1.19491	1.04941	0.776133	39290.7	41.6297	739.198	0.679521	88.53	0.298224
YCR046C	IMG1	1.29818	0.898159	0.812231	39101.1	40.1944	825.466	0.306452
YCR083W	TRX3	1.25018	1.05715	0.718113	38907.6	41.6297	755.53	0.550265	90.54	0.269257
YCR094W	CDC50	0.76768	1.08167	1.14427	46542.7	48.9966	1001.83	0.34542	117.8	0.307775
YDL041W		0.571435	1.11799	1.17733	41073.4	45.2132	943.394	0.333333
YDL042C	SIR2	0.533109	1.15685	1.1699	42018.9	41.6297	919.254	0.393536
YDL057W		1.08174	1.0228	0.928908	39133.8	36.6176	686.32	0.616438
YDL074C	BRE1	1.06818	0.885892	1.06064	42100.1	49.647	991.242	0.436314	106	0.362196
YDL081C	RPP1A	1.18605	1.03253	0.854117	40369.4	42.5071	862.673	0.37799	92.85	0.404293
YDL094C		0.991977	1.03986	0.972349	39063.7	40.1944	691.777	0.533333	89.35	0.281417
YDL115C	IWR1	1.30628	0.770791	0.992465	41952.7	41.0516	1006.18	0.328386
YDL117W	CYK3	0.493174	0.500982	1.73503	46150	48.9966	917.55	0.288952
YDL125C	HNT1	0.918202	1.08774	0.980193	40740	46.1401	916.614	0.28754	97.07	0.265666
YDL155W	CLB3	1.02761	1.0221	0.964138	39536.9	40.1944	823.261	0.468208	93.45	0.302994
YDL168W	SFA1	1.01317	1.1155	0.896544	39299.4	40.1944	806.866	0.393491	91.45	0.368496
YDL199C		1.04607	1.02823	0.947279	38716.6	40.1944	769.509	0.481481	93.63	0.406232
YDL211C		1.04711	1.01968	0.953643	38953.8	41.6297	806.838	0.399602	95.24	0.393168
YDR034C	LYS14	1.11253	1.07974	0.862356	38461.7	41.0516	795.965	0.503937	90.04	0.34398
YDR049W		0.556916	0.950277	1.3246	45324	43.0989	880.258	0.348592	104.73	0.332933
YDR074W	TPS2	0.922674	1.07421	1.00702	40908.7	41.6297	811.618	0.364384	104.05	0.31499
YDR130C	FIN1	0.985086	1.09454	0.931772	39105.1	41.6297	809.756	0.508039	84.55	0.354659
YDR147W	EKI1	1.13713	1.01156	0.862722	39379.3	41.6297	706.276	0.481356	74.52	0.299248
YDR151C	CTH1	1.27043	1.0116	0.817309	38549.7	41.0516	827.743	0.384892	74.71	0.333477
YDR154C		0.933219	1.09817	0.961997	39414.9	41.0516	733.642	0.613793	76.39	0.343558
YDR157W		1.13974	1.08095	0.84393	38850	40.1944	905.104	0.382979	71.15	0.377703
YDR179C	CSN9	1.09588	1.06049	0.888844	38972.4	41.6297	754.403	0.492401	88.91	0.359333
YDR221W	GTB1	0.773053	0.792447	1.31606	39743	41.0516	800.021	0.3391	84.45	0.333672
YDR257C	SET7	1.17913	0.803141	1.04726	38120.7	36.6176	685.708	0.55914	83.33	0.369331
YDR285W	ZIP1	1.12293	1.07868	0.856567	38880.7	41.0516	830.476	0.422392	86.61	0.363366
YDR298C	ATP5	0.968292	1.14876	0.897917	39759.9	41.0516	773.957	0.490814
YDR305C	HNT2	1.0234	1.09278	0.908689	39212.9	43.0989	878.517	0.469231	83.13	0.401231
YDR316W	OMS1	1.09538	1.09102	0.864054	39231	41.0516	896.655	0.495781	87.77	0.344712
YDR321W	ASP1	1.05095	1.10114	0.884172	38759.4	41.0516	825.196	0.401544	87.36	0.319308
YDR322W	MRPL35	1.07187	1.13395	0.843784	39246.1	39.6296	831.902	0.402402
YDR335W	MSN5	0.783988	0.984895	1.15073	40536.9	52.645	1055.16	0.589474	109.38	0.303608
YDR432W	NPL3	1.22114	0.800791	1.0223	38738.1	48.9966	863.815	0.439474	101.17	0.391603
YDR466W	PKH3	1.03241	1.01117	0.970063	40344.3	42.5071	805.11	0.361868	98.29	0.271916
YDR467C		1.10731	1.10712	0.843162	39740.6	41.0516	789.111	0.496815	97.56	0.237535
YDR485C	VPS72	0.908749	0.80415	1.25541	45831.8	38.7924	771.389	0.539683	101.96	0.273626
YDR486C	VPS60	1.06337	0.973613	0.981133	39697	43.0989	820.576	0.521236	92	0.352125
YDR507C	GIN4	0.871646	0.952509	1.12125	42522.6	43.0989	699.343	0.346154
YDR530C	APA2	1.07318	1.13131	0.845115	38932.2	41.0516	818.776	0.367647	91.8633	0.303187
YEL001C		1.1235	0.649425	1.20934	38351.2	38.7924	807.175	0.507003
YEL006W	YEA6	0.741005	0.781941	1.34522	41262.7	41.0516	722.815	0.482759	90.9	0.305717
YEL007W		1.52216	0.864553	0.777107	39648.2	47.3955	928.628	0.326613	91.73	0.332421
YEL009C	GCN4	1.05333	1.07114	0.907335	39149.6	40.1944	798.287	0.40708	82.63	0.390729
YEL011W	GLC3	1.19997	1.06628	0.756723	38859.7	41.6297	787.116	0.34507	98.25	0.30327
YEL033W		1.00309	0.685653	1.25663	43052.5	48.3519	821.304	0.652439	85.325	0.37987
YEL061C	CIN8	0.0767145	0.367272	2.11168	50329.6	69.8652	945.3	0.308824	108.325	0.254814
YER034W		0.804497	0.836034	1.26007	39555	39.6296	797.785	0.551821	68.52	0.339894
YER040W	GLN3	0.75595	1.6884	0.589924	39148.8	41.6297	799.225	0.409429
YER057C	HMF1	0.844479	0.839197	1.23186	39133.1	39.6296	907.67	0.440945	94.24	0.338102
YER059W	PCL6	0.910634	0.800609	1.22125	39324	38.7924	849.943	0.382456	94.55	0.360784
YER068W	MOT2	1.10483	0.99287	0.938746	38854.6	48.3519	754.831	0.487805
YER072W	VTC1	1.08908	1.01926	0.927119	39295.7	40.1944	812.083	0.447273	122.857	0.645284
YER075C	PTP3	1.04885	1.08497	0.89882	39724.9	40.1944	771.043	0.384409	97	0.362084
YER081W	SER3	1.27828	1.15584	0.693615	38385.2	40.1944	761.582	0.37963	93.21	0.385138
YER085C		0.998089	1.08057	0.934942	39692.4	40.1944	749.612	0.610354	93.51	0.342289
YER097W		1.25025	1.0145	0.755237	38646.2	41.6297	690.969	0.583333	91.38	0.335376
YER120W	SCS2	1.11549	1.068	0.833586	42468.7	40.1944	851.464	0.429553	100.08	0.273709
YER139C		0.974445	1.15659	0.887166	41045	42.5071	797.628	0.360902	112.11	0.22825
YER140W		1.13331	1.11624	0.774996	38771.4	41.0516	834.061	0.28	92.03	0.298482
YER141W	COX15	0.964991	1.16315	0.890213	40918.7	43.9967	826.652	0.396061	91.26	0.363613
YER150W	SPI1	1.25503	1.01909	0.746805	38571.1	41.0516	838.238	0.493377	94.54	0.315814
YER153C	PET122	1.1325	0.999283	0.877725	40242.5	38.7924	733.198	0.534483	96.79	0.323705
YER163C		1.19962	1.05235	0.769202	39018.1	42.5071	783.784	0.362205
YER167W	BCK2	1.33843	0.941623	0.737003	40669.6	56.8268	1021.96	0.437908	115.07	0.361371
YFL056C	AAD6	1.12487	1.05206	0.877219	39101.6	41.6297	710.157	0.61991	84.28	0.365265
YFR019W	FAB1	0.839333	0.755734	1.35164	42037.2	54.0153	954.949	0.360269
YGL072C		1.11934	0.852332	1.04507	41196.4	50.3031	962.558	0.350133	98.56	0.280151
YGL095C	VPS45	1.12272	0.984019	0.934575	39409	43.9967	737.987	0.436314
YGL109W		1.07031	1.03846	0.923343	39310.5	40.1944	796.954	0.557325
YGL121C	GPG1	1.03809	1.07989	0.909887	39300.2	40.1944	787.081	0.35514	97.26	0.313958
YGL173C	KEM1	0.611136	0.352894	1.78134	47029.6	68.2373	1028.89	0.449744
YGL174W	BUD13	1.02113	0.990288	0.994458	39182.8	43.9967	901.157	0.563934
YGL178W	MPT5	1.12834	1.0379	0.847915	40287.9
YGR038W	ORM1	1.16988	1.08086	0.771926	38729.3	45.2132	741.454	0.425824	94.24	0.267826
YGR072W	UPF3	1.10964	0.959386	0.963214	40022.2	48.3519	907.042	0.476923	114.32	0.335229
YGR097W	ASK10	0.786597	1.06616	1.08221	40865.6	45.2132	749.108	0.443636	85.15	0.328164
YGR106C		1.23615	1.03077	0.754133	38900	41.6297	690.221	0.579158	133.98	0.300592
YGR108W	CLB1	0.982517	1.00218	1.0094	41176.4	42.5071	732.989	0.534535	100.11	0.338456
YGR111W		1.20539	1.01487	0.856267	39471.9	38.2408	728.725	0.594286	88.33	0.3763
YGR123C	PPT1	0.953744	1.09084	0.954885	39224.3	40.1944	727.633	0.401709	87.26	0.319843
YGR180C	RNR4	0.362523	2.2423	0.508038	44772.7	67.8344	1190.7	0.254438
YGR188C	BUB1	0.7518	0.875292	1.33895	40192.8	45.2132	839.193	0.348519	113.18	0.292672
YGR197C	SNG1	1.31638	0.98216	0.812108	39212.3	46.1401	818.221	0.372611	82.73	0.37093
YGR224W	AZR1	1.19192	1.08019	0.75207	38580.7	40.1944	771.461	0.507317	85.78	0.356207
YGR233C	PHO81	1.27784	1.06757	0.683375	38845.1	38.7924	795.623	0.428916	90.14	0.398756
YGR238C	KEL2	1.14727	0.985404	0.876129	40311.9	39.6296	764.856	0.576208	93.11	0.305385
YHL007C	STE20	0.529091	1.15479	1.17417	40386.5	38.7924	689.041	0.311321	84.68	0.39809
YHL008C		0.756042	0.795906	1.3241	40004.2	39.6296	836.932	0.396194	78.15	0.34372
YHL024W	RIM4	1.16925	1.07034	0.781682	38866.4	42.5071	750.782	0.466346	94.22	0.309424
YHL027W	RIM101	1.09082	1.18441	0.790142	38820.3	37.4233	699.713	0.559603	79.21	0.393059
YHL028W	WSC4	0.810496	1.08735	1.04948	40548.7	39.6296	766.614	0.404959	80.5	0.364098
YHL036W	MUP3	0.843935	1.08215	1.03234	40620.6	39.6296	840.274	0.29097	77.89	0.363896
YHL045W		1.08214	0.990168	0.955496	38989.2	38.7924	776.793	0.328829	82.72	0.339715
YHR006W	STP2	1.13173	1.04728	0.83659	39105.4	41.6297	782.462	0.349845	96.95	0.249433
YHR009C		0.891678	1.63554	0.546304	39772.1	55.4092	763.353	0.443077
YHR011W	DIA4	0.775891	0.722051	1.37215	46442.6	37.4233	894.292	0.354839
YHR031C	RRM3	0.670976	0.153709	1.90689	41276.7	47.3955	1291.55	0.107843
YHR041C	SRB2	0.773252	1.00424	1.20662	42891.6	44.6022	826.368	0.504202	119.81	0.34627
YHR046C	INM1	1.04181	1.19247	0.787266	39530.6	39.6296	765.009	0.342262	89.08	0.308069
YHR077C	NMD2	1.07666	0.974784	0.97001	40464.8	47.3955	794.606	0.347967	96.16	0.331513
YHR093W	AHT1	1.06881	1.01919	0.933259	39219.9	40.1944	750.695	0.478481	83.67	0.339244
YHR095W		1.2472	1.09325	0.737063	39370.2	39.6296	796.604	0.382456	88.62	0.295723
YHR115C	DMA1	1.20062	1.09242	0.770671	38968.5	38.7924	760.521	0.399351	82.63	0.326364
YHR135C	YCK1	0.819965	0.746322	1.36839	40961	38.7924	787.647	0.492877	83.75	0.293138
YHR138C		1.07319	1.06054	0.890795	39154.7	38.2408	810.985	0.461806	87.34	0.313663
YHR158C	KEL1	1.02733	1.02861	0.952112	43407.7	36.0869	771.625	0.331897	91.11	0.268572
YIL035C	CKA1	0.895267	1.02311	1.05177	40747.2	44.6022	727.862	0.392	96.98	0.295891
YIL037C	PRM2	1.11558	0.939086	0.976591	39352.4	42.5071	790.333	0.485934	89.7	0.292472
YIL038C	NOT3	0.795292	1.06132	1.08581	40907.7	40.1944	844.389	0.317406	83.03	0.407601
YIL040W	APQ12	0.311713	1.02433	1.46167	49079.5	54.0153	1291.88	0.17053	89.83	0.278431
YIL043C	CBR1	0.93391	1.01509	1.03218	40617.9	44.6022	762.203	0.559284	96.21	0.317959
YIL050W	PCL7	0.760055	1.05911	1.11273	41159.5	40.1944	706.647	0.545455	88.02	0.369188
YIL053W	RHR2	0.85198	1.13589	0.974866	40644.7	40.1944	896.758	0.48	88.72	0.332046
YIL097W	FYV10	0.862201	0.857011	1.23323	41615	43.9967	808.19	0.387681
YIL099W	SGA1	1.05092	1.00809	0.956426	39234.3	39.6296	756.594	0.544081	95.45	0.357252
YIL101C	XBP1	0.905345	0.983967	1.08194	40389.8	42.5071	766.929	0.584127	101.02	0.279571
YIL103W	DPH1	0.945381	1.00184	1.03673	40175.6	41.0516	824.52	0.315789
YIL110W		1.39569	0.806793	0.905253	38919.8	32.2693	725.226	0.467363	82.75	0.392699
YIL111W	COX5B	0.88283	0.993306	1.08891	40731.7	41.0516	782.208	0.493363	102.32	0.273115
YIL114C	POR2	0.99528	0.986544	1.01614	39743.1	38.7924	701.895	0.577103	94.63	0.341335
YIL117C	PRM5	1.11798	1.00943	0.907918	40004.2	40.1944	745.164	0.504702	95.2	0.328199
YIL120W	QDR1	0.790928	0.829814	1.30934	39749.3	40.1944	749.12	0.439114	98.04	0.305076
YIL132C	CSM2	0.813859	1.01733	1.11462	41419	39.6296	754.045	0.428191	100.68	0.241415
YIL137C	TMA108	0.981744	0.99643	1.01626	39744.9	38.7924	791.774	0.494975	99.35	0.344786
YIL139C	REV7	1.05309	0.95344	1.00694	39290	41.0516	712.804	0.574803	95.58	0.29447
YIL140W	AXL2	0.915473	0.694346	1.35061	42698.5	40.1944	812.468	0.345205	98.72	0.349658
YIL141W		0.91578	0.726504	1.31977	42460.6	42.5071	798.648	0.400438	98.4	0.344446
YIL159W	BNR1	0.901892	1.00605	1.06334	40820.9	40.1944	822.438	0.25	100.19	0.339921
YIL161W		0.89728	0.980623	1.09081	39734.6	43.0989	850.606	0.389513	99.93	0.306263
YIL163C		1.073	0.959377	0.987259	39427.7	41.0516	719.737	0.642032	95.23	0.365768
YJL045W		1.31632	1.08389	0.754546	39940.8	41.0516	733.913	0.552743	93.72	0.258078
YJL051W		1.27167	1.06671	0.792592	39407.7	39.6296	697.216	0.495798	86.34	0.267363
YJL067W		1.31907	1.0762	0.757765	39376.3	41.0516	816.598	0.457746
YJL079C	PRY1	1.21999	1.1143	0.793694	39353.4	41.6297	749.916	0.432692	90.77	0.279036
YJL106W	IME2	1.25849	1.13238	0.758805	39319.4	40.1944	777.752	0.35906	91.39	0.277457
YJL110C	GZF3	1.23015	1.37475	0.621804	39563.7	41.0516	734.479	0.444737	97.75	0.302467
YJL118W		1.35325	1.22717	0.640953	39077.1	40.1944	793.559	0.411028	93.31	0.33715
YJL123C		1.56228	0.623148	0.898353	41501.6	45.2132	987.071	0.438953	85.685	0.274428
YJL127C	SPT10	0.557092	1.59107	0.892854	54503.1	66.2383	1475.92	0.230769	220.7	0.238193
YJL136C	RPS21B	1.16908	1.014	0.830965	40842.8	50.965	847.815	0.439024	78.87	0.493339
YJL162C	JJJ2	0.905244	1.11668	0.967115	39572.5	40.1944	716.093	0.625	87.69	0.385289
YJL168C	SET2	0.50121	1.27713	1.13749	41277.6	42.5071	764.268	0.464516	96.56	0.356539
YJL204C	RCY1	0.420669	1.10856	1.35626	48653.6	54.7093	1009.11	0.356608	104.44	0.341336
YJR111C		1.25683	1.14365	0.75265	39336.5	43.9967	803.455	0.373626	115.715	0.40538
YJR119C	JHD2	1.08219	1.08382	0.850679	39642	46.1401	846.922	0.378917	89.7	0.359792
YJR125C	ENT3	1.17227	1.05855	0.789163	39122.5	41.6297	794.148	0.382353	89.0733	0.347164
YKL044W		1.20711	1.1199	0.797943	39390.3	40.1944	733.504	0.612766	90.94	0.376433
YKL067W	YNK1	1.27117	1.14712	0.741728	39075.4	38.2408	673.56	0.509494	86.45	0.333729
YKL074C	MUD2	0.832218	-0.190033	1.85908	40070.9	37.4233	763.787	0.326165	92.14	0.336987
YKL091C		1.42806	1.23411	0.591112	38237	41.0516	784.41	0.38141	91.39	0.317133
YKL093W	MBR1	1.18706	1.15774	0.786042	39234.6	39.6296	803.917	0.388693	94.84	0.29777
YKL101W	HSL1	0.719939	1.22469	1.02709	44316.9	51.9686	939.936	0.214912	143.62	0.125289
YKL121W		0.585823	1.39477	1.00031	42560.7	49.647	863.077	0.476346	102.83	0.39518
YKL130C	SHE2	1.20552	1.23736	0.724176	39798.1	39.6296	775.201	0.491124	93.91	0.405175
YKL139W	CTK1	1.14998	1.00319	0.858106	40454.2	48.9966	1238.25	0.502439	107.72	0.285425
YKL171W		1.42589	1.20867	0.608618	39737.3	40.1944	807.487	0.401961	77.62	0.34184
YKL191W	DPH2	1.08721	1.28586	0.765158	39508.2	41.6297	849.475	0.286385	90.69	0.375605
YKR030W	GMH1	0.902104	1.26889	0.888358	40441.8	40.1944	815.922	0.52924	86.27	0.396618
YKR032W		1.43549	1.22984	0.589313	40026.1	40.1944	797.25	0.39375	85.44	0.351691
YKR059W	TIF1	1.49185	1.00556	0.697802	39451.2	46.1401	800.288	0.382143	93.69	0.343562
YKR065C	PAM17	1.41339	1.21768	0.610471	38907.9	41.0516	738.018	0.50346	88.46	0.290542
YKR089C	TGL4	1.17066	1.0277	0.817559	38697.9	41.0516	825.713	0.386921	87.16	0.327296
YLL002W	RTT109	0.562321	1.17675	1.22559	47725.9	53.3272	960.409	0.190083	168.513	0.143252
YLL006W	MMM1	0.981662	1.03905	0.980631	39877.6	43.9967	797.326	0.469534
YLL014W		1.06281	0.973602	0.968569	40660.1	41.0516	831.407	0.49676	95.615	0.305011
YLL015W	BPT1	1.13378	1.10642	0.784939	40209.6	40.1944	832.564	0.426829	99.19	0.234256
YLL017W		1.0969	1.1685	0.760977	39671.9	40.1944	845.061	0.4	96.65	0.289299
YLL020C		0.961381	1.05098	0.987683	40942.3	42.5071	997.956	0.497297	96.49	0.300707
YLL026W	HSP104	0.964455	0.963164	1.06494	41003	43.9967	826.598	0.445122	98.075	0.321282
YLL041C	SDH2	0.763946	0.789662	1.40002	41342.7	41.6297	800.347	0.382166	93.235	0.328546
YLL046C	RNP1	0.900238	1.07927	1.01592	40415.1	41.0516	890.688	0.41092	94.5275	0.394119
YLL053C		0.913539	1.02591	1.05276	40541.5	42.5071	833.859	0.557029	95.235	0.370359
YLL055W	YCT1	0.900611	1.04899	1.04316	40743.9	40.1944	1015.09	0.208955	93.8267	0.362936
YLL059C		1.13046	0.944333	0.927533	39541.3	43.0989	696.706	0.403774	90.38	0.344093
YLL061W	MMP1	1.06737	1.12648	0.825321	39375.4	39.6296	846.64	0.386935	105.75	0.356966
YLL062C	MHT1	0.92543	1.03944	1.02994	40579.5	39.6296	847.08	0.491124	106.225	0.389677
YLR006C	SSK1	0.875802	1.16845	0.956287	40360.7	41.6297	908.75	0.245763	106.465	0.400236
YLR014C	PPR1	0.872652	0.980907	1.12986	42340.6	41.6297	823.011	0.565495	113.74	0.340602
YLR016C	PML1	0.977884	0.954546	1.06092	40348.2	39.6296	902.299	0.388235	97.325	0.416831
YLR017W	MEU1	0.971856	1.0369	0.991257	40518.7	41.0516	964.551	0.378007	92.6675	0.4136
YLR025W	SNF7	0.953369	1.20443	0.85502	40277.9	42.5071	764.961	0.554422	105.7	0.305696
YLR035C	MLH2	1.10253	0.966895	0.933769	39656.1	43.0989	736.21	0.582524	85.7267	0.551633
YLR041W		1.1442	0.990655	0.874397	39091.5	40.1944	806.682	0.398664	90.3	0.280149
YLR059C	REX2	0.93502	1.01435	1.04432	39767.9	41.0516	787.576	0.425595	94.24	0.40329
YLR080W	EMP46	0.975749	0.956957	1.06061	40885.2	43.0989	885.551	0.331797	92.85	0.341276
YLR092W	SUL2	1.09344	1.08848	0.836909	39164	40.1944	802.463	0.344262	93.69	0.383259
YLR098C	CHA4	0.731109	1.18438	1.06957	41138.6	40.1944	789.127	0.390977	97.505	0.365459
YLR102C	APC9	0.489503	1.15006	1.3142	43726.7	42.5071	878.635	0.336667	109.2	0.290562
YLR112W		1.13988	1.1052	0.780665	39052.6	41.0516	768.209	0.449735	95.6	0.379633
YLR151C	PCD1	0.932777	1.09198	0.975612	40110.2	39.6296	835	0.375912	72.41	0.370767
YLR165C	PUS5	0.949119	1.07734	0.97451	40329.3	41.0516	771.576	0.522277	75.22	0.329621
YLR181C	VTA1	1.22791	0.988114	0.809546	40685	50.965	1019.53	0.381643	91.51	0.320628
YLR214W	FRE1	0.876876	1.13239	0.988179	40058.2	40.1944	735.157	0.583012	91.13	0.314951
YLR220W	CCC1	1.22669	1.03546	0.767511	39802.7	41.6297	758.5	0.437247	91.65	0.318159
YLR225C		0.940433	1.08432	0.97582	40614.7	40.1944	726.515	0.468085	86.68	0.393745
YLR226W	BUR2	1.2347	0.609279	1.14853	47560.8	63.8915	777.372	0.375587
YLR228C	ECM22	0.948446	1.05452	0.995881	40221.3	38.7924	764.289	0.579336	76.32	0.34064
YLR236C		0.89666	1.1065	0.994283	39825.4	41.0516	724.994	0.557632	77.49	0.3647
YLR248W	RCK2	1.03308	1.15129	0.833011	39483.8	38.2408	767.774	0.539855	88.78	0.324796
YLR255C		0.949361	1.08233	0.969745	40198.5	38.2408	702.333	0.561538	90.68	0.288776
YLR263W	RED1	1.08414	1.11777	0.818438	39473.8	40.1944	745.732	0.465306	79.2967	0.442639
YLR267W		1.10242	1.07612	0.840221	39306.1	39.6296	782.351	0.376176	88.515	0.419954
YLR270W	DCS1	0.937459	1.05265	1.00728	40301.7	33.0101	835.085	0.5	89.95	0.363071
YLR281C		0.993363	1.04833	0.961854	39638.3	39.6296	812.468	0.405195	89.62	0.380608
YLR282C		0.93108	1.08641	0.98218	40166.1	39.6296	760.177	0.544601	89.85	0.388323
YLR283W		0.922918	1.03499	1.03621	40429.1	38.7924	798.585	0.530249	89.01	0.371738
YLR284C	ECI1	0.881264	1.0334	1.07445	40183.1	38.7924	819.635	0.535461	88.45	0.398144
YLR285W	NNT1	1.0241	1.11681	0.872345	39747.7	40.1944	826.129	0.455927	87.405	0.400884
YLR290C		1.07391	1.11299	0.831838	39586.3	41.0516	765.756	0.512821	89.31	0.339781
YLR296W		1.12937	1.07379	0.818552	39047	40.1944	813.738	0.492126	86.875	0.399884
YLR306W	UBC12	1.13651	1.10333	0.785342	40442.1	42.5071	759.447	0.544236	98.52	0.323917
YLR309C	IMH1	1.07231	1.16594	0.785023	41129	41.6297	748.768	0.556936	92.95	0.395542
YLR320W	MMS22	0.392435	0.909	1.61945	52943.1	57.5446	761.424	0.391421
YLR335W	NUP2	1.06863	0.927012	1.00586	40559	41.0516	846.858	0.544073	91.2	0.314522
YLR375W	STP3	0.949441	1.01627	1.02984	39962.4	41.0516	798.701	0.403846	79.25	0.340591
YLR382C	NAM2	1.1544	0.928083	0.919495	39153.6	37.4233	678.298	0.41769
YLR386W	VAC14	0.635958	0.86496	1.44448	45826.5	58.2685	982.938	0.45515	110.09	0.310931
YLR407W		0.526143	1.17321	1.26076	42373.3	50.3031	888.171	0.468852	83.71	0.321947
YLR414C		0.752069	0.95561	1.25939	42952.2	49.647	952.163	0.416149	97.05	0.376048
YLR418C	CDC73	1.0531	1.05361	0.904287	41543.2	53.3272	828.704	0.289683	77.02	0.369277
YLR426W		0.903911	1.3144	0.81498	39224.6	42.5071	799.209	0.310954	89.15	0.22753
YLR433C	CNA1	1.19313	1.05809	0.770215	39525.5	40.1944	849.576	0.326861	88.75	0.295034
YLR444C		1.20413	1.03267	0.782172	39229	40.1944	772.309	0.383436
YLR450W	HMG2	1.19969	1.0265	0.79167	39173.7	40.1944	765.642	0.475	78.59	0.302403
YLR452C	SST2	1.12166	0.827738	1.03736	43980.1	55.4092	967.706	0.569444	88.16	0.331022
YML016C	PPZ1	0.757234	1.12333	1.10209	41365.9	46.765	760.633	0.377049	98.38	0.339545
YML017W	PSP2	1.02375	0.995153	0.983435	40539.1	46.765	781.761	0.505338	108.36	0.291297
YML038C	YMD8	1.10211	0.965379	0.935483	40458.4	41.0516	742.938	0.353791	88.15	0.224739
YML084W		0.917144	1.04291	1.02571	39108.6	40.1944	707.815	0.410169	95.12	0.278961
YML095C	RAD10	1.16848	1.12782	0.816363	39668.4	41.0516	834.893	0.39777	98.18	0.235627
YML101C	CUE4	1.08041	0.811451	1.07115	39313.3	38.7924	798.905	0.377682	91.39	0.230174
YML109W	ZDS2	1.07762	1.24578	0.796484	39363.9	40.1944	854.519	0.239316	97.9233	0.238109
YML111W	BUL2	0.817597	1.26041	0.945063	44331.2	38.7924	888.753	0.355469	96.74	0.231468
YML118W	NGL3	1.42131	1.03481	0.722022	38605.4	40.1944	756.876	0.489311	82.03	0.29534
YML119W		1.50316	1.0508	0.662142	38398.8	38.7924	803.671	0.364322	82.68	0.296838
YML121W	GTR1	0.991237	1.22875	0.859774	40061	43.0989	739.732	0.523077	89.53	0.363504
YML128C	MSC1	0.608265	0.831904	1.34483	41915.1	41.6297	869.529	0.331818	85.23	0.278427
YMR004W	MVP1	0.993878	0.804281	1.12825	40300.2	40.1944	827.169	0.441536	85.17	0.341014
YMR012W	CLU1	0.904892	1.06058	1.02883	40312.5	40.1944	835.398	0.418605	97.14	0.316155
YMR020W	FMS1	0.901479	1.02747	1.06199	40372.5	41.0516	837.812	0.416667	96.16	0.3278
YMR022W	UBC7	0.716368	1.25849	1.0151	39970.3	39.6296	686.425	0.581967	97.06	0.291471
YMR027W		1.13009	1.11945	0.77633	39283.1	41.0516	747.989	0.430556	94.67	0.287203
YMR036C	MIH1	0.722706	1.05991	1.19034	42974.8	47.3955	800.054	0.337621	98	0.299615
YMR070W	MOT3	1.33869	0.812271	0.849547	41476.4	45.2132	862.87	0.403636	90.9	0.350985
YMR071C	TVP18	1.2182	0.939005	0.850803	40453.5	39.6296	860.542	0.461153	90.29	0.346083
YMR078C	CTF18	0.444327	1.29496	1.25821	45885.9	56.8268	986.714	0.208092	87.9133	0.415686
YMR080C	NAM7	1.24423	0.922386	0.841149	39733	48.3519	906.026	0.376543	108.76	0.370479
YMR098C		0.963544	1.27308	0.848379	40381.2	38.2408	798.198	0.391509
YMR116C	ASC1	1.15388	0.3482	1.32129	45814.8	51.9686	1205.89	0.422383
YMR144W		0.766815	1.10077	1.11417	42451.8	42.5071	865.557	0.327354	92.466	0.371117
YMR150C	IMP1	0.856159	0.923019	1.19714	41134.6	38.7924	766.015	0.440397
YMR186W	HSC82	0.655481	1.09379	1.21886	42431.2	40.1944	836.025	0.495902	88.52	0.397454
YMR209C		1.09573	1.00547	0.906431	40483.3	39.6296	823.329	0.42615	91.78	0.363679
YMR234W	RNH1	0.924452	0.996971	1.06948	40345.9	41.6297	766.477	0.484177	86.375	0.36786
YMR238W	DFG5	0.855989	0.930791	1.19021	40380.9	41.6297	724.615	0.417969	77.56	0.346973
YMR243C	ZRC1	0.95673	1.02353	1.01678	40364	42.5071	751.193	0.552356	86.34	0.380116
YMR245W		0.861298	1.03174	1.09359	40924.5	41.6297	824.966	0.397321	85.56	0.35723
YMR246W	FAA4	0.923597	1.00783	1.06034	40897.2	41.6297	856.545	0.517857	85.96	0.300546
YMR250W	GAD1	0.925787	1.08857	0.984883	40470.8	41.0516	776.028	0.550296	86.26	0.344635
YMR251W	GTO3	0.87549	1.05838	1.0568	40335.8	41.6297	812.759	0.483607	87.565	0.326365
YMR252C		0.894868	1.01995	1.07468	40756.9	41.0516	818.181	0.360294	86.705	0.325415
YMR262W		0.965061	1.01551	1.01673	40081.8	42.5071	777.635	0.317784	85.295	0.339825
YMR264W	CUE1	0.705992	1.21137	1.06718	40754.7	42.5071	757.784	0.382239	120.835	0.3718
YMR266W	RSN1	0.883952	1.02878	1.07628	41703.7	41.0516	817.279	0.383966	84.435	0.308744
YMR275C	BUL1	1.00733	0.834751	1.14401	41988.3	49.647	808.919	0.380665	90.315	0.28939
YMR276W	DSK2	0.812702	1.07544	1.09671	40637.9	42.5071	799.221	0.501992	85.205	0.355598
YMR284W	YKU70	0.833511	1.05178	1.09988	42505.7	50.965	879.164	0.538206	101.5	0.299882
YMR293C		0.900873	0.993174	1.09376	39929.1	39.6296	721.335	0.574018
YMR294W	JNM1	0.815699	0.988449	1.17329	40837.9	42.5071	679.562	0.574603	125.735	0.392375
YMR295C		0.90734	1.01327	1.06975	40840.6	40.1944	770.333	0.436667	92.37	0.393381
YMR303C	ADH2	0.917306	1.04067	1.03599	41264.1	40.1944	726.079	0.564189	89.12	0.371718
YMR306W	FKS3	1.16209	0.940467	0.901567	39915.1	38.7924	838.53	0.430108	92	0.242268
YMR319C	FET4	1.05507	1.08055	0.878683	39426.6	39.6296	811.293	0.549784	88.92	0.360335
YMR320W		1.11762	1.04546	0.851267	39510.9	40.1944	867.591	0.429119	92.22	0.288514
YNL014W	HEF3	1.04392	1.18205	0.79764	39012.7	38.7924	965.875	0.369811	84.56	0.398429
YNL021W	HDA1	0.923298	1.02505	1.03756	39209.7	41.6297	798.168	0.443662
YNL028W		0.94776	1.00184	1.04027	40309.4	38.7924	766.586	0.387622
YNL040W		0.938196	1.23172	0.826147	40643.2	43.0989	761.701	0.511029
YNL063W	MTQ1	0.949836	1.01967	1.0214	39326.5	39.6296	765.247	0.486711	94.42	0.373733
YNL122C		0.747173	1.05756	1.14795	40514.3	42.5071	783.493	0.421265	92.58	0.327296
YNL136W	EAF7	0.829865	1.12819	1.01324	41389.3	41.0516	722.283	0.583333	104.73	0.264615
YNL148C	ALF1	0.357428	0.712795	1.79433	46724.6	58.2685	996.276	0.310606	112.44	0.395432
YNL153C	GIM3	0.357494	1.25991	1.26633	42484.9	47.3955	979.737	0.394231
YNL156C	NSG2	0.972678	1.05532	0.968604	39908.3	40.1944	788.869	0.392758
YNL165W		0.980411	1.03618	0.980854	39799.8	42.5071	791.2	0.409091
YNL190W		0.884657	1.08055	1.01511	40449.2	41.0516	739.273	0.592145	92.01	0.261332
YNL194C		0.759101	1.13911	1.05965	41474.8	42.5071	737.582	0.62908	92.98	0.290427
YNL208W		0.841798	1.12169	1.00991	40310.5	40.1944	714.846	0.577689
YNL214W	PEX17	0.729158	0.852305	1.36051	41033.3	40.1944	765.947	0.503289	97.99	0.284556
YNL218W	MGS1	0.958691	0.999028	1.03419	39456.5	39.6296	740.71	0.454237
YNL223W	ATG4	0.906662	1.02166	1.05422	40324.2	39.6296	794.073	0.385666
YNL229C	URE2	0.828314	0.907308	1.22763	42773.9	53.3272	1109.96	0.416201	115.11	0.287272
YNL230C	ELA1	0.946633	1.00633	1.03684	40857.3	41.0516	853.25	0.340764	90.84	0.290956
YNL296W		0.825377	1.0058	1.14894	41833.3	41.6297	752.941	0.39604
YNL334C	SNO2	0.968786	1.02029	1.00555	40016	41.0516	821.206	0.401685	85.58	0.382531
YNR005C		0.998174	0.878615	1.1186	40728.4	43.0989	773.034	0.400538	98.14	0.291189
YNR006W	VPS27	0.96345	0.909175	1.11706	41296.9	43.9967	865.141	0.371542	104.61	0.290989
YNR013C	PHO91	0.689237	1.12292	1.13151	41076.4	43.0989	769.134	0.532051	92.74	0.270715
YNR031C	SSK2	0.753853	0.775586	1.41467	40685.8	41.6297	808.444	0.465116	95.2	0.246968
YNR052C	POP2	1.2555	0.925907	0.827618	40144.6	56.115	1019.49	0.366379	107.14	0.404139
YNR065C		1.26952	0.946509	0.796657	38893	51.9686	773.044	0.441989	92.27	0.375015
YNR070W		0.925828	1.22199	0.875226	40696.6	41.0516	844.609	0.510836	91.53	0.393609
YOL050C		1.06956	0.826313	1.11161	40928	40.1944	749.333	0.636364	80.05	0.358394
YOL051W	GAL11	0.601522	0.977429	1.3425	44683.2	50.3031	747.467	0.624041	81.5	0.259029
YOL064C	MET22	1.28055	0.875869	0.893979	40882.4	45.2132	819.377	0.47191	101.23	0.328708
YOL093W	TRM10	0.691943	1.16976	1.13771	41271.9	42.5071	918.44	0.351724	84.09	0.337719
YOL095C	HMI1	0.948708	1.18792	0.883714	40258.7	38.7924	725.308	0.568421
YOL105C	WSC3	0.800247	1.23936	0.976567	41464.6	41.6297	880.773	0.393701	89.7	0.304794
YOL145C	CTR9	1.29139	0.690443	0.999651	43299.9
YOR009W	TIR4	0.927325	1.03432	1.02537	40291.4	40.1944	798.372	0.400685	90.89	0.304721
YOR014W	RTS1	0.890281	1.04886	1.04116	41248.4	55.4092	1028.44	0.318452	111.14	0.323328
YOR018W	ROD1	0.945829	1.03486	1.00996	39448.7	39.6296	807.278	0.459184	90.74	0.360197
YOR019W		0.913609	1.03837	1.03251	39815.5	39.6296	781.562	0.406557	96.94	0.257724
YOR026W	BUB3	0.791756	1.18698	1.03012	40798.2	51.9686	844.62	0.328313
YOR037W	CYC2	1.029	1.12376	0.857231	38796.3	41.0516	749.887	0.454148	96.63	0.360807
YOR052C		0.863793	1.01967	1.09064	40767.2	41.0516	823.92	0.382022	95.585	0.376935
YOR080W	DIA2	0.152232	1.23566	1.45493	51174.8	73.1982	1327.48	0.0823529
YOR123C	LEO1	0.766007	1.12119	1.07139	41155.4	41.6297	870.247	0.438095	90.96	0.327469
YOR127W	RGA1	0.575824	0.675474	1.65456	47064.3	42.5071	817.993	0.414925	90.78	0.348388
YOR165W	SEY1	0.869036	0.999365	1.10602	39905.5	41.0516	837.901	0.44	89.94	0.268034
YOR173W	DCS2	0.905654	1.02906	1.0479	39473.6	40.1944	825.902	0.412121	84.81	0.394838
YOR183W	FYV12	0.984791	0.892014	1.11644	42045.9	41.0516	824.873	0.496599	86.905	0.433977
YOR201C	MRM1	0.846439	1.06315	1.06266	39991.5	42.5071	820.279	0.411602
YOR222W	ODC2	0.905146	1.21796	0.866024	40792.7	41.6297	730.455	0.562929	85.95	0.315193
YOR223W		0.894811	1.2097	0.882313	40356.9	45.2132	825.914	0.320359	91.68	0.302271
YOR246C		0.999183	1.18902	0.81826	40284.7	39.6296	740.022	0.431818	83.05	0.326844
YOR267C	HRK1	1.25471	1.04617	0.72349	38972.1	41.6297	787.272	0.405172	97.36	0.240909
YOR274W	MOD5	1.20912	1.0435	0.768108	38976	41.0516	841.708	0.343891	94.05	0.283995
YOR291W		1.0528	1.05443	0.904982	39070.4	41.0516	681.564	0.517442	95.48	0.360888
YOR309C		1.39075	0.835455	0.781049	39198	34.5257	769.937	0.518337	77.5533	0.459397
YOR328W	PDR10	0.949767	1.03357	1.00804	39424.2	40.1944	736.654	0.506876	85.68	0.314798
YOR334W	MRS2	0.913951	1.04075	1.02994	40737.2	40.1944	786.721	0.435754	85.48	0.353778
YOR344C	TYE7	0.827059	1.16679	0.978248	39236.7	38.7924	801.113	0.3125	87.14	0.257428
YOR345C		1.14988	0.951282	0.926374	39379	40.1944	795.084	0.386667	95	0.37197
YOR346W	REV1	1.00684	1.0471	0.949041	40015.4	41.0516	807.808	0.348624	92.34	0.310014
YOR356W		0.980429	0.988583	1.02677	39731.5	42.5071	832.395	0.319231	86	0.317733
YOR360C	PDE2	0.986732	1.11221	0.902398	41547.9	41.6297	860.655	0.45283	102.9	0.309441
YOR366W		0.935547	1.03358	1.01947	39066.2	39.6296	812.2	0.431925	95.07	0.331278
YOR379C		0.963606	0.965459	1.06262	39134.7	41.6297	836.876	0.458333	95.55	0.359678
YOR381W	FRE3	0.955316	1.02248	1.01427	39633.3	40.1944	784.396	0.502439	91.98	0.27472
YPL017C		1.03513	1.0736	0.90324	39590.1	42.5071	901.981	0.356209
YPL021W	ECM23	0.833536	1.07579	1.06085	40056	41.0516	751.693	0.514512	89.61	0.277928
YPL023C	MET12	0.973892	1.00962	1.01173	39307.6	41.6297	818.656	0.410596	89.435	0.237588
YPL048W	CAM1	0.689855	1.12204	1.13186	41280.7	40.1944	778.417	0.460377	88.99	0.354018
YPL053C	KTR6	0.887044	1.17115	0.925759	40099.2	41.6297	755.555	0.407407	90.84	0.297864
YPL066W		0.835823	0.972921	1.15827	39942	40.1944	861.636	0.444444	89.26	0.323925
YPL071C		0.852809	1.05378	1.06657	41099.8	41.6297	776.706	0.612308	88.23	0.297467
YPL073C		0.860946	1.05918	1.05481	40247	41.0516	770.872	0.491909	90.34	0.349762
YPL087W	YDC1	0.689868	1.12776	1.12633	41081.8	43.9967	888.183	0.398204	89.61	0.392062
YPL120W	VPS30	1.05665	1.11048	0.853574	39071.7	47.3955	867.723	0.457516	105.85	0.319487
YPL256C	CLN2	1.14824	0.907152	0.970282	40756.4	47.3955	766.858	0.533049	108.24	0.254861
YPR018W	RLF2	0.938994	0.839485	1.20399	41059.6	47.3955	931.758	0.434921	108.225	0.249899
YPR037C	ERV2	0.752046	1.15025	1.05684	39714.8	42.5071	748.435	0.588859	87.76	0.286486
YPR045C		1.06259	0.605511	1.33029	43157.5	54.7093	858.447	0.516224	98.99	0.311244
YPR046W	MCM16	0.730348	0.793259	1.41653	40893.4	43.0989	807.94	0.349432	111.13	0.25969
YPR059C		0.746088	0.848643	1.35042	40065.8	42.5071	826.614	0.383721	98.79	0.317832
YPR064W		0.911258	1.0645	1.01046	39629.9	43.9967	976	0.301724	92.12	0.341845
YPR067W	ISA2	0.982056	1.17091	0.856637	38904.1	40.1944	778.418	0.495208
YPR083W	MDM36	0.973505	1.10181	0.92705	39003.7	40.1944	781	0.441975	90.71	0.323128
YPR091C		1.03532	1.15073	0.833283	38864.9	41.0516	798.253	0.447887	87.51	0.315789
YPR115W		0.922458	1.01202	1.05081	39718.5	41.6297	727.143	0.545139	91.88	0.31281
YPR195C		0.943834	1.01467	1.03105	39492.8	40.1944	753.271	0.507812	91.64	0.299016
YPR196W		0.925	1.01783	1.04316	39871.5	40.1944	837.717	0.314381	90.27	0.347498
YHR049C-A		1.27218	1.08716	0.725269	38520.2	40.1944			87.13	0.359608
YMR135W-A		1.02318	1.12779	0.867072	39094.1	41.0516			88.2	0.259459
YCR024C-A	PMP1	0.996686	0.959632	1.03827	41631.3	51.9686			93.25	0.372819
YMR316C-A		1.38475	1.00255	0.764745	39307.5	41.0516			93.05	0.287441
YMR304C-A		0.939664	1.02554	1.03003	40240.4	38.7924			84.93	0.412096
YLR262C-A	TMA7	1.16351	1.05292	0.802194	38557.8	41.0516			89.11	0.291601
YDL133C-A	RPL41B	1.04137	1.17086	0.812641	39689.6	48.3519			97.36	0.286618
YMR060C	SAM37	0.709542	0.982827	1.28438	41129.9	33.7622	875.735	0.424742	96.525	0.546482
YMR256C	COX7	0.830195	1.00418	1.14616	40793.4	38.2408	670.709	0.55914
YCL057C-A		1.16791	0.997594	0.846356	38890.4
YDL159W-A		1.26629	1.08234	0.681209	38698.6
YDR379C-A		1.24208	1.00602	0.770219	39048.7
YER067C-A		1.03381	1.02983	0.953811	38945.5	38.7924			94.15	0.325877
YER068C-A		0.822203	0.808118	1.27169	39358.8	40.1944
YGL007C-A		1.26978	0.955504	0.788567	40891.8
YGL006W-A		1.16336	0.959471	0.88382	39022.8
YGR161W-C		1.18537	1.03497	0.79757	39668.6

## Sheet: special
ORF	Name	Normalized G1	Normalized S	Normalized G2	Median FSC	Jorgensen median volume	Ohya mean volume	Ohya G1	Hoose FSC	Hoose G1
YAL020C	ATS1	1.08827	1.39206	0.725287	39485.6	42.5071	797.168	0.495283	95.87	0.325853
YAL021C	CCR4	0.888232	0.843389	1.21746	41982.3	60.4763	1067.07	0.431604	114.42	0.290558
YAL035W	FUN12	1.132	1.27098	0.767342	39640.3	45.2132	989.627	0.423631	103.73	0.500464
YAL036C	RBG1	1.25058	1.16733	0.75443	39406.4	38.7924	764.366	0.407143	85.71	0.380874
YAL040C	CLN3	0.482012	1.25127	1.17024	42055.9	41.6297	801.152	0.355385	142.05	0.31976
YAL048C	GEM1	1.58348	0.702835	0.81622	38734.8	48.9966	726.79	0.502778	85.14	0.367801
YAL056W	GPB2	1.09263	1.24708	0.804573	40332.8	44.6022	777.904	0.468	90.256	0.410541
YAL059W	ECM1	1.50579	1.07616	0.652124	39242.9	39.6296	784.533	0.407166	85.885	0.38648
YAR031W	PRM9	1.14519	1.2838	0.752151	39582.2	38.7924	839.108	0.351064	94.57	0.2957
YBL008W	HIR1	1.16086	1.25684	0.757937	39271.8	41.0516	863.526	0.457792	84.29	0.306765
YBL009W	ALK2	1.05376	1.38016	0.752817	40168	40.1944	809.73	0.401361	83.82	0.362447
YBL016W	FUS3	0.435999	0.833493	1.43401	46084.1	48.9966	930.688	0.264775
YBL027W	RPL19B	1.09858	1.40973	0.709089	39062.7	36.6176	758.973	0.429104	75.14	0.333505
YBL028C		1.17861	1.45597	0.634738	39682.2	41.0516	788.165	0.573394	84.25	0.321963
YBL038W	MRPL16	1.05401	1.33945	0.775665	39896	38.2408	767.146	0.520286
YBL054W		0.959387	1.43777	0.777144	47142.1	42.5071	895.496	0.440972	83.2	0.305479
YBL072C	RPS8A	0.958492	1.68339	0.638913	38631.9	37.4233	765.893	0.4613	72.1	0.390477
YBL087C	RPL23A	1.10397	0.78239	1.06028	41372.5	35.3006	741.419	0.450847	83.3867	0.323691
YBL088C	TEL1	0.990469	1.42158	0.767561	40912.3	44.6022	826.348	0.523636	100.66	0.301064
YBL090W	MRP21	1.493	0.94377	0.734626	38980.4	38.2408	798	0.48494
YBR031W	RPL4A	1.47479	1.19649	0.602822	42253	36.0869	751.91	0.456349	80.69	0.359573
YBR048W	RPS11B	1.55202	0.898562	0.724596	41961.2	39.6296	886.28	0.526077	81.5133	0.424038
YBR071W		1.14491	1.10502	0.817104	38489.7	41.0516	819.536	0.49589	96.33	0.313106
YBR093C	PHO5	1.45071	0.673687	1.0199	37891.2	33.7622	709.218	0.328467	90.78	0.355937
YBR122C	MRPL36	1.17108	1.1056	0.78098	39929.1	49.647	833.43	0.37299
YBR129C	OPY1	1.06463	0.984492	0.974647	40258.4	43.0989	915.356	0.348315	95.21	0.290917
YBR134W		0.541526	1.03938	1.24354	44139.6	41.0516	1078.97	0.261324	135.4	0.212963
YBR146W	MRPS9	1.05104	1.0417	0.93133	40041.5	41.0516	806.165	0.347403	96.46	0.296001
YBR181C	RPS6B	1.3761	0.62805	1.10647	38933	38.7924	804.11	0.44918	78.74	0.493618
YBR187W	GDT1	1.0722	0.994096	0.961377	40133.9	40.1944	770.038	0.317647	100.03	0.2999
YBR191W	RPL21A	1.22722	0.956341	0.865211	38732.1	38.2408	732.035	0.428152	70.33	0.391764
YBR251W	MRPS5	0.927882	1.04431	1.00394	40459.3	36.6176	755.627	0.412651
YBR268W	MRPL37	0.974097	1.06212	0.959749	39965.2	30.1134	810.495	0.405303
YBR274W	CHK1	1.11222	1.06073	0.863581	39584.1	70.6888	705.621	0.508523	90.62	0.255999
YBR276C	PPS1	1.00278	0.977901	1.01665	39346.9	44.6022	737.457	0.358491	87.51	0.313937
YBR278W	DPB3	0.491707	2.21635	0.352017	47288.8	61.9787	936.9	0.325095
YBR282W	MRPL27	0.973855	1.00254	1.01762	41638.1	48.3519	888.016	0.467337
YCL027W	FUS1	1.04129	1.0203	0.956566	39828.7	42.5071	757.936	0.537473	80.24	0.312893
YCL037C	SRO9	0.701354	0.665189	1.48367	42084.6	48.3519	977.955	0.498489	94.33	0.322853
YCL055W	KAR4	1.03605	1.03551	0.946039	39540.8	41.0516	757.465	0.485564	95.04	0.333426
YCR003W	MRPL32	0.930713	0.962679	1.07582	40324.9	39.6296	785.311	0.524904
YCR031C	RPS14A	1.47397	0.770781	0.836095	39011.4	42.5071	856.763	0.50882	75.7067	0.422763
YCR046C	IMG1	1.20321	0.947959	0.890483	39551.5	40.1944	825.466	0.306452
YCR061W		1.14578	1.12656	0.782332	39827.8	50.3031			96	0.351113
YCR071C	IMG2	0.969137	1.12789	0.914789	40557	46.1401	757.612	0.400871	92.28	0.349131
YCR077C	PAT1	1.22632	0.878443	0.932011	39764.8	45.2132	796.853	0.425166	122.92	0.321565
YDL039C	PRM7	1.07995	1.00636	0.945603	39423	41.6297	810.207	0.434965	90.8	0.331274
YDL040C	NAT1	1.01669	0.792064	1.17733	41144.1	40.1944	770.249	0.525386	91.1575	0.39929
YDL056W	MBP1	0.748881	0.63182	1.48483	43674	42.5071	816.861	0.3825
YDL066W	IDP1	0.850575	0.796459	1.27448	40346.5	41.0516	725.686	0.42515
YDL081C	RPP1A	0.725314	0.89322	1.26347	43819.3	42.5071	862.673	0.37799	92.85	0.404293
YDL082W	RPL13A	1.2026	0.626624	1.21336	40009.7	33.7622	811.895	0.383495	79.25	0.356641
YDL083C	RPS16B	1.40746	0.616981	1.09736	38943.5	36.0869	770.907	0.569466	78.2167	0.464268
YDL090C	RAM1	1.3394	0.815384	0.959889	37872.3	44.6022	826.339	0.382759	57.98	0.38892
YDL106C	PHO2	1.53612	0.862002	0.798118	39867	41.0516	743.972	0.408922	126.177	0.382539
YDL110C	TMA17	1.09205	0.979757	0.962223	40189.9	40.1944	777.826	0.354354	92.09	0.289381
YDL127W	PCL2	1.06115	1.05943	0.909194	39631.9	41.6297	793.457	0.298137	87.78	0.289897
YDL130W	RPP1B	1.41505	0.814551	0.914597	39307	36.6176	678.02	0.587571	83.42	0.377926
YDL136W	RPL35B	1.46302	0.852497	0.851181	38529.7	35.3006	765.414	0.546667	79.9167	0.397564
YDL155W	CLB3	0.957231	0.991729	1.03349	39980.4	40.1944	823.261	0.468208	93.45	0.302994
YDL159W	STE7	0.666891	1.1493	1.06813	40436.4	43.0989	832.158	0.340984
YDL184C	RPL41A	1.2781	1.092	0.74778	39073.5	40.1944	760.027	0.47619	85.69	0.275364
YDL191W	RPL35A	1.59308	0.777154	0.839957	39405.3	38.7924	732.291	0.405405	99.52	0.395197
YDL202W	MRPL11	0.957084	1.05536	0.976201	39984.3	37.4233	687.579	0.532151
YDL213C	NOP6	1.25185	0.986815	0.8586	39589.4	41.6297	775.651	0.5	116.857	0.405474
YDL214C	PRR2	1.09678	1.07906	0.869802	39453.1	42.5071	752.228	0.570115	95.32	0.387016
YDL216C	RRI1	1.18657	1.07288	0.820725	39556.7	43.0989	787.858	0.456446	86.26	0.372011
YDL229W	SSB1	1.39142	0.964527	0.793744	39950.2	41.6297	808.903	0.427918	95.1	0.362416
YDR025W	RPS11A	1.6433	0.737573	0.845083	37542.8	38.2408	904.702	0.240816	72.7667	0.403155
YDR026C		1.08274	1.03768	0.915663	39733.8	40.1944	798.522	0.459821	91.99	0.400615
YDR077W	SED1	1.04716	1.03664	0.938258	38858.4	41.0516	788.198	0.367412	87.55	0.36227
YDR085C	AFR1	1.0869	0.995739	0.950949	38936.2	41.0516	821.577	0.386997	94.32	0.316818
YDR103W	STE5	0.764087	1.24013	0.927066	40285.9	45.2132	746.616	0.498592
YDR116C	MRPL1	1.06774	1.05269	0.911258	39551	41.6297	817.875	0.294118	89.55	0.361163
YDR117C	TMA64	1.17831	1.13697	0.767966	39155.9	39.6296	1074.58	0.313953	91.44	0.332406
YDR130C	FIN1	1.03908	1.07622	0.907485	40388.6	41.6297	809.756	0.508039	84.55	0.354659
YDR156W	RPA14	1.44682	0.982892	0.743464	39276.3	36.6176	895.696	0.356364	66.5	0.382614
YDR161W		1.14691	0.96649	0.940801	39087.3	41.0516	830.468	0.287234	63.47	0.449452
YDR175C	RSM24	1.04842	0.999047	0.971386	40766	40.1944	732.75	0.440154
YDR179C	CSN9	1.17769	1.00755	0.885036	39595	41.6297	754.403	0.492401	88.91	0.359333
YDR186C		1.08524	1.07769	0.878069	39514.5	41.0516	816.232	0.356742	87.3	0.373453
YDR191W	HST4	1.17309	1.02089	0.875813	39455.2	41.0516	808.19	0.428094	85.74	0.399322
YDR197W	CBS2	1.11357	1.0082	0.92348	39884.8	40.1944	698.188	0.548872
YDR198C	RKM2	1.11001	1.05075	0.887282	40076.7	41.0516	833.672	0.630915	86.9	0.315789
YDR200C	VPS64	0.465836	0.886071	1.42785	51570	56.115	1007.08	0.32	107.99	0.30704
YDR223W	CRF1	1.11342	1.00806	0.923702	40354.1	40.1944	754.681	0.432234	85.81	0.396567
YDR237W	MRPL7	0.984711	0.988347	1.01981	40981.6	42.5071	725.586	0.532051
YDR239C		1.11981	1.05451	0.877926	39549.1	42.5071	773.379	0.474531	88.85	0.37981
YDR252W	BTT1	1.12355	1.07273	0.859221	39397.5	43.0989	834.812	0.469274	89.2	0.305872
YDR266C		1.14563	1.02188	0.89163	40021.5	43.0989	788.981	0.444444	87.69	0.340304
YDR312W	SSF2	1.001	1.02666	0.975352	39178.1	50.965	856.328	0.315789	83.65	0.397723
YDR322W	MRPL35	0.971814	1.06524	0.958331	40713.3	39.6296	831.902	0.402402
YDR335W	MSN5	0.815708	0.993882	1.11769	40541.4	52.645	1055.16	0.589474	109.38	0.303608
YDR347W	MRP1	1.25825	1.09039	0.761314	38851.1	34.5257	776.319	0.402597
YDR379W	RGA2	1.13181	1.02151	0.900379	39581.5	41.6297	782.748	0.490964	95.93	0.381066
YDR382W	RPP2B	1.45714	0.58904	1.09232	39154	35.3006	662.686	0.505967	94.42	0.344748
YDR385W	EFT2	1.2141	0.836369	1.01723	39522	43.9967	805.773	0.514507	97.655	0.387376
YDR392W	SPT3	0.595446	0.705161	1.51209	45241.2	48.3519	766.556	0.23445	80.92	0.353877
YDR405W	MRP20	0.97283	0.974409	1.03961	41114.1	36.0869	695.871	0.475862
YDR418W	RPL12B	0.44893	0.634966	1.66456	42925.6	34.5257	718.756	0.304498	72.5933	0.419806
YDR436W	PPZ2	0.697702	0.786256	1.37673	40879	40.1944	742.225	0.39726	88.74	0.328625
YDR447C	RPS17B	1.29952	0.786237	1.01045	39775.9	39.6296	883.532	0.495575	81.33	0.374728
YDR450W	RPS18A	1.4255	0.618218	1.08527	37654.2	36.6176	861.411	0.478125	79.2925	0.464814
YDR451C	YHP1	1.02085	1.01875	0.970405	39591.6	40.1944	757.624	0.472574	83.5	0.27388
YDR457W	TOM1	1.27051	0.929793	0.898656	39061.3	36.6176	686.163	0.519582	86.92	0.381931
YDR461W	MFA1	0.645278	1.28605	1.02548	40503.5	39.6296	847.109	0.389535	84.55	0.390424
YDR465C	RMT2	1.04356	0.997016	0.976177	39695.5	41.0516	765.275	0.44582	94.24	0.285695
YDR471W	RPL27B	1.30436	0.90729	0.898347	39418.7	37.4233	733.068	0.488673	84.62	0.351731
YDR480W	DIG2	1.10822	0.991684	0.941627	39753.2	40.1944	773.923	0.485564	93.28	0.322257
YDR494W	RSM28	1.02101	0.936159	1.04478	41190.1	41.0516	785.442	0.424138	92.52	0.320789
YDR500C	RPL37B	1.46765	0.952247	0.686852	38460.3	34.5257	745.504	0.46129	78.1967	0.377181
YEL043W		0.936131	1.01693	1.02361	40441.4	43.0989	789.989	0.368421	79.51	0.334434
YEL047C		0.971262	0.988425	1.02793	40026.9	39.6296	799.134	0.535168	74.64	0.378756
YEL050C	RML2	1.52733	0.920927	0.750338	40660.3	38.2408	744.736	0.4081
YER002W	NOP16	1.23305	0.916039	0.933857	39264.5	38.2408	796.482	0.415441	83.3267	0.337115
YER020W	GPA2	0.996636	1.03576	0.969803	40600	36.0869	819.541	0.381481	64.75	0.399837
YER074W	RPS24A	1.21203	0.671446	1.1672	39669.4	40.1944	885.886	0.402941	72.2433	0.56635
YER117W	RPL23B	1.07381	1.1193	0.842918	39379.1	43.9967	757	0.475524	86.38	0.346701
YER131W	RPS26B	1.30784	0.959352	0.801683	38680.2	44.6022	857.945	0.444444	81.92	0.377181
YER167W	BCK2	1.26424	0.95899	0.834963	42242.5	56.8268	1021.96	0.437908	115.07	0.361371
YFL034W		1.02157	1.00076	0.986375	39568.2	41.0516	973.753	0.325843	86.57	0.346918
YFR008W	FAR7	1.15023	0.989028	0.91927	39936.8	43.9967	856.354	0.445455	87.33	0.361045
YFR049W	YMR31	1.16302	1.14739	0.751612	40046.2	39.6296	906.529	0.376761	84.92	0.320531
YGL003C	CDH1	0.820007	1.07537	1.04251	39695.8	39.6296	833.648	0.363636	88.15	0.307964
YGL014W	PUF4	1.24475	1.08304	0.780553	39854.6	40.1944	831.336	0.521645	84.5333	0.428577
YGL016W	KAP122	1.24471	1.13478	0.735495	39123.8	36.0869	690	0.471875	78.33	0.408595
YGL021W	ALK1	1.17908	1.10191	0.803575	38631.9	43.0989	821.462	0.424561	86.97	0.389558
YGL029W	CGR1	1.22675	0.958345	0.900014	39515.5	35.3006	723.169	0.487013
YGL031C	RPL24A	1.15907	0.902796	0.989092	39959.1	37.4233	745.631	0.4926	80.95	0.301531
YGL053W	PRM8	1.19134	1.10554	0.793048	38972.4	40.1944	762.331	0.402685	88.62	0.294628
YGL076C	RPL7A	1.01409	0.984403	1.00512	39862.7	33.0101	736.473	0.445434	71.4425	0.508457
YGL078C	DBP3	1.42944	0.905353	0.824372	38782	36.0869	790.545	0.363395	83.54	0.38763
YGL089C	MF(ALPHA)2	1.04631	1.06462	0.915862	39904.8	45.2132	755.84	0.639053	90.67	0.301474
YGL096W	TOS8	1.1977	1.09362	0.799606	39362.5	39.6296	755.179	0.526667	97.28	0.375904
YGL107C	RMD9	0.947837	1.0208	1.01322	40284.1	34.5257	737.074	0.391167
YGL129C	RSM23	1.34164	0.991175	0.802363	39562.3	35.3006	714.325	0.540984	96.8	0.263931
YGL147C	RPL9A	1.55195	0.85219	0.797062	39321.1	34.5257	758.853	0.456233
YGL158W	RCK1	1.18736	1.10528	0.795663	39037.1	40.1944	757.459	0.442897	92.92	0.285171
YGL160W		1.01392	0.995564	0.995497	39694.6	38.7924	769.876	0.587549	93.3	0.340312
YGL173C	KEM1	1.07646	0.689868	1.22426	43211.9	68.2373	1028.89	0.449744
YGL178W	MPT5	0.988708	1.14142	0.888503	40719.3
YGL237C	HAP2	1.16879	1.05026	0.829683	39580.3	38.2408	703.765	0.52	84.53	0.392821
YGL253W	HXK2	1.04181	1.16141	0.834238	40050.3	33.7622	674.723	0.444785	75.45	0.333841
YGR023W	MTL1	1.18939	1.08547	0.811709	39659.6	41.0516	747.757	0.430233	88.98	0.383241
YGR027C	RPS25A	1.37345	0.961756	0.808876	39375.9	43.0989	789.389	0.633218	82.2425	0.433077
YGR034W	RPL26B	1.34924	1.03282	0.761506	39067.6	38.2408	838.958	0.401993	78.54	0.402549
YGR040W	KSS1	0.937686	1.18232	0.892381	39330.8	41.6297	756.534	0.482249	91.45	0.33871
YGR054W		1.31932	0.988235	0.818337	38891.4	40.1944	781.273	0.530744	74.4	0.353636
YGR056W	RSC1	0.883273	0.964507	1.10108	41087.3	63.8915	979.843	0.489712	146.822	0.451075
YGR076C	MRPL25	1.19527	1.04311	0.845078	40064.7	39.6296	747.832	0.468944
YGR081C	SLX9	1.48484	0.822583	0.863193	39573.5	42.5071	820.293	0.477333	85.5	0.399825
YGR084C	MRP13	1.20039	1.13324	0.763475	39204.5	42.5071	733.618	0.496774	88.48	0.329541
YGR085C	RPL11B	1.52601	0.894643	0.77566	39304.7	46.1401	773.257	0.429752	68.01	0.380049
YGR108W	CLB1	1.04355	0.931456	1.03355	40417.8	42.5071	732.989	0.534535	100.11	0.338456
YGR111W		1.32	0.924387	0.873557	39835.8	38.2408	728.725	0.594286	88.33	0.3763
YGR118W	RPS23A	1.62733	0.85828	0.74645	38685.8	40.1944	816.735	0.53288	78.9533	0.482915
YGR129W	SYF2	1.24858	1.06892	0.790553	39061.7	42.5071	805.644	0.479769	89.31	0.347042
YGR148C	RPL24B	1.12343	0.996476	0.92889	39581.2	37.4233	778.545	0.437956	82.975	0.360039
YGR152C	RSR1	1.13303	1.09567	0.836691	38998.6	40.1944	691.514	0.534591	78.97	0.337269
YGR159C	NSR1	1.15305	0.933583	0.965884	39471.3	36.0869	710.745	0.59507	81.71	0.490445
YGR165W	MRPS35	1.26118	1.08645	0.767703	39284.4	38.2408	772.2	0.61326	81.7333	0.576159
YGR188C	BUB1	0.823566	1.0111	1.12401	40314.8	45.2132	839.193	0.348519	113.18	0.292672
YGR214W	RPS0A	1.52404	0.767126	0.887952	38891.1	38.7924	807.333	0.288288	85.5467	0.430688
YGR215W	RSM27	1.06934	1.07458	0.893352	40147.7	27.3913	806.852	0.519022
YGR217W	CCH1	1.18697	1.14806	0.758624	39134.1	39.6296	846.037	0.374663	81.53	0.348964
YGR220C	MRPL9	1.14674	1.05968	0.83837	40383.1	25.8819	856.202	0.40991
YGR229C	SMI1	1.23551	1.05585	0.774479	38595.6	36.6176	774.752	0.429799	78.09	0.381162
YGR240C	PFK1	1.19207	0.784315	1.0378	38877.9	38.7924	785.01	0.437247	87.85	0.326944
YGR287C		1.13151	1.04969	0.858368	38545.1	41.0516	829.571	0.427966	85.2	0.351629
YHL007C	STE20	1.0656	1.18686	0.797767	39137.4	38.7924	689.041	0.311321	84.68	0.39809
YHL009C	YAP3	1.20759	1.11518	0.774884	39208.2	39.6296	749.895	0.497199	117.9	0.32841
YHL011C	PRS3	0.965521	1.34384	0.734231	39402.6	32.2693	635.233	0.410811	77.3325	0.51661
YHL013C	OTU2	1.1365	0.970834	0.943373	39341.5	37.4233	810.254	0.460784	76.26	0.346578
YHL033C	RPL8A	1.41648	0.794161	0.929041	39033.7	36.6176	677.514	0.534979	86.7267	0.454606
YHL035C	VMR1	1.03992	1.04227	0.93918	40108.1	38.7924	720.177	0.533546	79.23	0.343523
YHR005C	GPA1	0.762148	1.22489	0.989004	40872	46.765	732.23	0.566586
YHR013C	ARD1	1.05362	0.859693	1.09002	39977.7	42.5071	912.945	0.43346
YHR021C	RPS27B	1.98125	0.738103	0.638451	39007.7	48.9966	909.333	0.454829	91.5533	0.41946
YHR030C	SLT2	1.0899	0.993037	0.952035	39728.7	39.6296	782.453	0.351598	89.45	0.33431
YHR034C	PIH1	1.44202	0.960116	0.769092	39413.1	34.5257	776.233	0.440678	88.22	0.410068
YHR038W	RRF1	1.40825	0.987644	0.765407	39790.7	39.6296	746.629	0.479239	83.8467	0.528175
YHR064C	SSZ1	1.56753	1.01192	0.614625	38713.9	33.7622	733.899	0.637771	82.86	0.519665
YHR066W	SSF1	1.43107	0.86201	0.861154	38957.9	36.0869	750.736	0.444234	77.635	0.397878
YHR075C	PPE1	1.14673	1.18396	0.75153	40357.7	43.9967	775.955	0.375887	93.61	0.293603
YHR080C		1.20601	1.10766	0.782381	39374.9	40.1944	812.015	0.477509	88.15	0.30983
YHR147C	MRPL6	0.795037	1.09244	1.04758	39869.4	37.4233	773.022	0.43871
YHR158C	KEL1	1.37144	0.871337	0.883906	44517.7	36.0869	771.625	0.331897	91.11	0.268572
YHR168W	MTG2	0.766894	0.871737	1.24578	41174.8	41.0516	711.629	0.429091
YHR203C	RPS4B	1.60472	0.88777	0.736263	38858	41.0516	851.253	0.50134	86.5667	0.383587
YIL015W	BAR1	1.16854	1.11183	0.801267	40087.1	41.0516	894.594	0.504478	87.45	0.353402
YIL018W	RPL2B	1.17698	1.01331	0.88204	39949.2	34.5257	785.164	0.413994
YIL037C	PRM2	1.26308	1.08698	0.766103	38942.5	42.5071	790.333	0.485934	89.7	0.292472
YIL041W	GVP36	1.11359	1.13678	0.797993	39170.1	41.6297	748.554	0.540816	89.66	0.300027
YIL052C	RPL34B	0.638595	1.11301	1.11874	39323.5	37.4233	629.945	0.507599	90.0133	0.222849
YIL069C	RPS24B	1.48101	0.978769	0.729407	38929.8	42.5071	913.036	0.507143	97.97	0.365431
YIL096C		1.25231	1.07068	0.786779	39214.8	43.0989	745.776	0.56962	93.27	0.320281
YIL098C	FMC1	1.02324	0.937374	1.0406	41592.6	38.2408	710.688	0.655072	98.18	0.390768
YIL117C	PRM5	1.22882	1.1659	0.71793	39541.1	40.1944	745.164	0.504702	95.2	0.328199
YIL122W	POG1	0.990352	1.05809	0.955188	40643.8	41.0516	808.252	0.39782	101.54	0.322087
YIL123W	SIM1	1.08876	1.0714	0.884444	39786.3	45.2132	715.148	0.638889	101.19	0.36638
YIL133C	RPL16A	1.43587	0.91692	0.810425	39242.4	34.5257	708.092	0.618267	85.88	0.316708
YIL137C	TMA108	1.2125	1.10919	0.777149	39550.3	38.7924	791.774	0.494975	99.35	0.344786
YIL148W	RPL40A	1.39784	0.949249	0.805117	40623	41.6297	864.492	0.501832	104.66	0.352141
YIR003W		1.20806	1.05931	0.82328	38902.7	40.1944	726.324	0.516014	93.03	0.289505
YJL042W	MHP1	1.1383	1.05083	0.880891	39803.7	39.6296	770.8	0.491597	79.2	0.334815
YJL051W		0.953243	1.14054	0.931385	39476.8	39.6296	697.216	0.495798	86.34	0.267363
YJL058C	BIT61	1.18294	1.25247	0.699449	39381.2	41.0516	781.06	0.288591	94.8	0.306826
YJL063C	MRPL8	0.973738	1.12327	0.930015	40510.7	36.0869	787.47	0.387931
YJL084C		1.04838	1.11708	0.884833	39688.3	41.6297	755.179	0.685185	92.05	0.315799
YJL095W	BCK1	1.04604	1.0898	0.905735	39634.7	41.0516	754.041	0.438127	92.73	0.310375
YJL096W	MRPL49	1.1272	1.03575	0.873457	39755.2	40.1944	853.883	0.265993
YJL108C	PRM10	1.08246	1.13447	0.849863	39698.4	40.1944	795.064	0.369942	93.58	0.276957
YJL115W	ASF1	0.486034	1.17116	1.21996	45920.5	47.3955	1063.48	0.169591
YJL118W		0.985084	1.13699	0.912749	40168.1	40.1944	793.559	0.411028	93.31	0.33715
YJL122W	ALB1	1.11982	1.04591	0.887865	39913.3	40.1944	767.802	0.466063	93.25	0.275455
YJL123C		1.50775	0.661549	0.902815	41092	45.2132	987.071	0.438953	85.685	0.274428
YJL127C	SPT10	0.307682	1.06912	1.41078	56561.8	66.2383	1475.92	0.230769	220.7	0.238193
YJL136C	RPS21B	1.11731	1.09882	0.827405	40919.6	50.965	847.815	0.439024	78.87	0.493339
YJL157C	FAR1	0.83127	1.40853	0.783686	39381.2	39.6296	601.16	0.511785	88.79	0.395349
YJL160C		1.15081	1.07006	0.826475	39096.8	39.6296	710.669	0.478659	92.29	0.272441
YJL177W	RPL17B	1.08629	0.981889	0.95011	39659.9	36.6176	684.497	0.524648	81.46	0.369871
YJL185C		1.00483	1.09132	0.927016	41238.3	41.6297	808.476	0.320122	92.33	0.376485
YJL187C	SWE1	1.27164	1.14482	0.731482	39026.5	36.6176	690.941	0.328638	82.95	0.359437
YJL190C	RPS22A	0.886908	1.14897	0.950962	39907.7	40.1944	850.944	0.358974	84.5	0.349938
YJL191W	RPS14B	1.11953	1.07023	0.849993	39003.3	40.1944	830.91	0.428161	87.04	0.342951
YJL206C		1.02695	1.12978	0.869466	40313.9	42.5071	729.625	0.581498	91.14	0.322156
YJL207C	LAA1	1.15947	1.06673	0.856422	39098.8	40.1944	732.773	0.474359	94.13	0.33175
YJL213W		1.09774	1.08521	0.853756	39509.5	41.6297	765.435	0.561983	87.32	0.332317
YJL217W		0.869151	1.10262	0.996866	40857	41.0516	741.122	0.474522	94	0.387835
YJR050W	ISY1	1.07205	1.1536	0.815141	39290.9	38.7924	783.983	0.354286	90.04	0.344862
YJR053W	BFA1	1.0119	1.02886	0.966503	40644	41.0516	811.018	0.504274	88.93	0.276765
YJR059W	PTK2	1.10916	1.13882	0.79962	39115.1	35.3006	772.468	0.379845	84.37	0.387204
YJR066W	TOR1	1.04949	1.22119	0.774838	39701	41.0516	799.819	0.375	95.3533	0.311538
YJR084W	CSN12	1.19876	1.08037	0.781463	39383.9	42.5071	860.5	0.397759	91.45	0.342706
YJR101W	RSM26	1.06879	1.09832	0.864518	39534.1
YJR113C	RSM7	1.08972	1.12037	0.829975	39493.8	35.3006	743.59	0.383275
YJR140C	HIR3	1.27397	1.01574	0.77944	39184	44.6022	819.628	0.39916	88.74	0.371333
YJR145C	RPS4A	1.58274	0.771858	0.752919	38246	44.6022	827.823	0.433584	82.6475	0.481709
YKL003C	MRP17	1.19408	1.21591	0.717976	39398.6	38.7924	730.696	0.346863
YKL006W	RPL14A	0.869079	1.10092	1.01538	40305.3	45.2132	842.959	0.496732	93.2	0.369214
YKL037W		0.759202	0.831889	1.27915	40363.8	37.4233	683.497	0.5	81.93	0.378151
YKL056C	TMA19	1.09868	1.11239	0.854758	39000.9	38.2408	922.08	0.288462	83.43	0.353091
YKL109W	HAP4	1.17613	1.17384	0.759734	39092.5	34.5257	652.331	0.550877	89.29	0.360085
YKL114C	APN1	1.07951	1.29875	0.735319	39431.9	41.0516	790.833	0.503268
YKL116C	PRR1	1.17446	1.20813	0.736532	39738.9	37.4233	787.252	0.515766	92.6433	0.385061
YKL138C	MRPL31	1.36561	1.1671	0.638676	38736.4	28.7309	684.608	0.509554	90.2225	0.402797
YKL142W	MRP8	1.03695	1.18226	0.846198	39589.1	38.7924	756.189	0.40942	91.48	0.263294
YKL143W	LTV1	2.01621	0.741971	0.508093	37849.7	36.6176	853.398	0.431579	89.95	0.377592
YKL155C	RSM22	0.681559	0.858782	1.31164	41144.1	41.6297	819.812	0.424479
YKL156W	RPS27A	1.23483	1.04014	0.815576	39196.1	39.6296	751.439	0.425876	85.77	0.379696
YKL163W	PIR3	1.21419	1.21988	0.701807	39094.4	38.7924	817.013	0.376432	90.4733	0.359715
YKL164C	PIR1	1.01368	1.1194	0.906235	39889.7	40.1944	851.846	0.385659	94.335	0.364474
YKL167C	MRP49	0.995575	1.08535	0.942407	40128.7	39.6296	809.761	0.531599	79.74	0.389786
YKL170W	MRPL38	1.00698	1.09863	0.925412	40069.3	27.3913	792.614	0.428571
YKL178C	STE3	0.97451	1.13954	0.917969	39917.1	41.0516	811.515	0.435331
YKL208W	CBT1	1.04479	1.12573	0.881086	39808.1	42.5071	727.455	0.375921	94.53	0.304556
YKL212W	SAC1	0.773183	1.01276	1.14159	40051.1	43.0989	715.964	0.480488
YKL222C		1.15468	1.23146	0.733122	39186.4	40.1944	781.435	0.347826	87.26	0.353673
YKR006C	MRPL13	0.87566	1.08494	1.03412	41032.7	34.5257	756.252	0.426877
YKR024C	DBP7	1.86147	0.740941	0.611588	38469.4	49.647	924.093	0.421818	96.43	0.399965
YKR057W	RPS21A	1.73236	0.915665	0.573425	37953.3	38.2408	757.466	0.683938	89.0667	0.3876
YKR084C	HBS1	1.0988	1.13788	0.808249	39229	43.9967	919.818	0.291908	93.2	0.318958
YKR085C	MRPL20	1.04226	1.09259	0.904383	40710.9	38.2408	731.553	0.5
YKR092C	SRP40	1.21119	1.00615	0.835058	39353.5	36.6176	744.086	0.521978	78.03	0.404369
YKR094C	RPL40B	1.17075	0.723753	1.11348	39705	42.5071	751.625	0.432314	75.73	0.399551
YKR096W		0.987854	1.1194	0.915264	39865.8	39.6296	798.057	0.468384	81.55	0.37608
YLL016W	SDC25	0.953514	1.09009	0.964289	39427.4	41.0516	836.82	0.44523	98.595	0.304941
YLL023C		0.687917	0.764884	1.45811	42299.4	38.7924	836.579	0.430642	105.05	0.268139
YLL032C		0.7204	0.83854	1.36956	41593.6	39.6296	823.368	0.413613	98.85	0.305336
YLL045C	RPL8B	1.32721	0.823339	0.871278	38708.9	34.5257	692.82	0.576923	78.215	0.418787
YLR039C	RIC1	1.13554	1.07022	0.860181	38676.6	39.6296	827.091	0.456522	86.15	0.29843
YLR048W	RPS0B	0.9641	1.01475	1.01797	40283.2	40.1944	814.74	0.38785	82.8375	0.542474
YLR061W	RPL22A	0.860118	0.76704	1.31133	40159.6	40.1944	669.582	0.583106	76.0433	0.501788
YLR150W	STM1	1.12286	0.994478	0.901143	40094.9	41.6297	760.679	0.518182	90.32	0.408378
YLR183C	TOS4	0.74989	0.869797	1.31877	40243.2	39.6296	693.15	0.539916	75.57	0.295283
YLR185W	RPL37A	1.37577	0.635871	0.986147	38686.1	33.7622	739.902	0.542208	72.545	0.408603
YLR210W	CLB4	0.708003	0.868248	1.35532	40619.1	39.6296	735.745	0.547703	88.92	0.393909
YLR221C	RSA3	1.1719	1.03508	0.826114	38786.9	36.6176	758.591	0.384615	80.48	0.371458
YLR238W	FAR10	0.85327	0.768915	1.31554	40145.1	43.9967			79.19	0.377472
YLR248W	RCK2	0.96761	1.10954	0.936257	39506.3	38.2408	767.774	0.539855	88.78	0.324796
YLR264W	RPS28B	1.63906	0.750838	0.668943	37765.4	37.4233	856.884	0.471503	76.5075	0.441586
YLR312W-A	MRPL15	0.879564	1.0666	1.04607	40351.6	37.4233
YLR313C	SPH1	0.957267	1.08701	0.963688	40385.2	39.6296	853.77	0.372024	70.55	0.348524
YLR325C	RPL38	1.09316	0.992281	0.927978	39248.6	39.6296	755.733	0.457213	87.66	0.391216
YLR327C	TMA10	0.979906	1.04471	0.979768	39348.5	40.1944	768.036	0.477273	92.9	0.375171
YLR333C	RPS25B	0.878119	0.766362	1.29674	40504.6	39.6296	771.441	0.514184	90.09	0.372265
YLR344W	RPL26A	1.14291	0.954897	0.917145	39350.1	37.4233	793.464	0.372263	78.67	0.377215
YLR362W	STE11	0.587567	1.42012	0.9982	40382.6	43.9967	849.373	0.409266
YLR367W	RPS22B	1.18102	0.998107	0.849161	38895	39.6296	805.41	0.412338	78.96	0.356133
YLR388W	RPS29A	1.58775	0.730263	0.729243	37949.6	40.1944	836.447	0.525122	73.8133	0.453532
YLR403W	SFP1	1.89237	0.543821	0.627664	37361	25.2524	579.743	0.677612	59.9533	0.703383
YLR406C	RPL31B	1.16851	0.954685	0.91102	40169.9	41.0516	799.838	0.368723
YLR439W	MRPL4	1.22669	1.14792	0.755111	39115.1	36.6176	708.443	0.469565
YLR452C	SST2	1.40931	0.757188	0.896538	43906.4	55.4092	967.706	0.569444	88.16	0.331022
YML016C	PPZ1	1.0302	1.17557	0.828694	39555.5	46.765	760.633	0.377049	98.38	0.339545
YML026C	RPS18B	1.50416	0.809261	0.733985	38056.6	38.2408	845.168	0.483636	78.1333	0.428406
YML027W	YOX1	0.899645	1.25023	0.863509	40650.8	41.6297	721.634	0.362676	83.18	0.2635
YML047C	PRM6	1.03988	1.09581	0.888518	39255	41.0516	762.829	0.413115	86.55	0.294825
YML051W	GAL80	1.23303	1.11614	0.77587	38821.1	40.1944	848.787	0.404412	98.245	0.358341
YML063W	RPS1B	1.93749	0.658154	0.720139	38433.1	32.2693	863.282	0.458065	76.8533	0.576076
YML107C	PML39	1.00366	1.1154	0.915726	39312.8	36.6176	784.123	0.43609	91.21	0.225946
YMR024W	MRPL3	0.704648	0.852148	1.37152	40412	37.4233	723.716	0.600592	97.04	0.370884
YMR025W	CSI1	0.996432	1.07274	0.942569	40195.7	43.0989	828.685	0.375427	92.19	0.390847
YMR029C	FAR8	1.16836	1.06813	0.801643	39202.6	43.0989	745.941	0.56	95.45	0.343438
YMR036C	MIH1	0.759479	1.09491	1.12366	41699.4	47.3955	800.054	0.337621	98	0.299615
YMR040W	YET2	0.940203	1.08597	0.978922	40413.4	43.9967	745.775	0.469136	89.67	0.347232
YMR052W	FAR3	1.2243	1.08293	0.759981	39243.2	43.0989	900.239	0.422989	96.6	0.269092
YMR055C	BUB2	1.12749	1.12205	0.799989	39540.1	41.6297	707.088	0.405914	98.25	0.299597
YMR065W	KAR5	1.00347	0.972684	1.02056	40776.2	40.1944	742.194	0.429825	89.64	0.373045
YMR071C	TVP18	1.22019	0.946752	0.878665	41719.5	39.6296	860.542	0.461153	90.29	0.346083
YMR086W		1.04656	1.07289	0.902919	39684.2	39.6296	736.1	0.465021	92.14	0.368212
YMR097C	MTG1	0.736506	0.817206	1.30464	41540	31.0593	706.42	0.506608
YMR114C		0.982819	1.17591	0.886656	40327.4	41.0516	766.241	0.343096	83.43	0.329064
YMR116C	ASC1	1.07185	0.445186	1.34576	44925.1	51.9686	1205.89	0.422383
YMR121C	RPL15B	1.18688	1.2349	0.709296	39801.2	48.9966	740.268	0.510703	98.34	0.303865
YMR142C	RPL13B	1.42154	0.967405	0.743155	40191.6	38.2408	930.948	0.452899	79.43	0.378971
YMR143W	RPS16A	1.75983	0.728515	0.655775	38349.4	39.6296	940.354	0.4	97.73	0.33785
YMR158W	MRPS8	1.03408	0.961861	1.00442	40282.9	32.2693	768.806	0.448661
YMR188C	MRPS17	1.02648	1.16971	0.836702	39186.2	41.0516	787.727	0.451039
YMR199W	CLN1	1.17576	1.12506	0.748105	39300.2	43.0989	848.287	0.354354	88.62	0.304999
YMR216C	SKY1	1.23237	1.04697	0.765326	38081.3	33.7622	713.878	0.577381	75.2433	0.453465
YMR225C	MRPL44	1.06727	1.18473	0.789884	39091.4	41.0516	770.329	0.526316	86.12	0.35982
YMR226C		0.936353	1.04605	1.01533	39598.2	42.5071	722.699	0.585366	89.455	0.349476
YMR230W	RPS10B	1.41123	0.809899	0.811702	38414.9	41.6297	857.317	0.452555	74.71	0.485347
YMR237W	BCH1	1.1378	0.975594	0.90425	39608.1	44.6022	876.878	0.408497	88.7	0.390611
YMR242C	RPL20A	1.14649	1.11503	0.781085	38694.5	36.6176	688.567	0.52	124.33	0.372636
YMR247C	RKR1	1.11229	1.16474	0.768582	38988.8	41.0516	764.715	0.517028	84.765	0.374051
YMR269W	TMA23	1.62525	0.762975	0.728307	37805.3	38.2408			73.2767	0.472594
YMR274C	RCE1	0.907458	1.27318	0.850946	39219.8	41.6297	801.185	0.515439	84.415	0.335694
YMR276W	DSK2	0.851332	1.11624	1.02859	39717	42.5071	799.221	0.501992	85.205	0.355598
YMR287C	DSS1	1.07617	1.10877	0.845498	38689.9	38.7924	746.979	0.558074
YMR295C		0.976462	1.1122	0.9266	39860.2	40.1944	770.333	0.436667	92.37	0.393381
YMR304W	UBP15	1.06758	1.13192	0.833489	39391.6	36.6176	802.232	0.403175	80.1	0.424956
YNL005C	MRP7	0.971047	1.11674	0.927384	39576	28.7309	747.056	0.507788	81.7433	0.403838
YNL014W	HEF3	1.16321	1.21772	0.738211	39132.6	38.7924	965.875	0.369811	84.56	0.398429
YNL016W	PUB1	0.790868	0.738494	1.39335	40620.3	38.2408	779.772	0.421189	90.72	0.321116
YNL053W	MSG5	1.42894	0.927887	0.807167	39638.8	41.0516	814.065	0.37751	89.8725	0.396387
YNL067W	RPL9B	1.22015	1.00837	0.826404	38897.4	43.0989	700.114	0.426667	80.81	0.403739
YNL069C	RPL16B	1.90834	0.761679	0.657442	38787.2	37.4233	685.286	0.61747
YNL081C	SWS2	0.695723	0.867211	1.36652	41707.8	41.6297	817.569	0.514364
YNL096C	RPS7B	1.16134	0.661446	1.16682	39379	40.1944	925.264	0.384314
YNL099C	OCA1	1.16215	1.15696	0.744145	39278.7	43.0989	781.814	0.442308	92.47	0.410969
YNL127W	FAR11	0.847849	0.836293	1.26412	40466.5	43.0989	956.656	0.32459	94.89	0.317968
YNL145W	MFA2	0.951504	0.976195	1.06061	40549	42.5071	738.318	0.413514	96.4	0.312957
YNL173C	MDG1	1.03795	1.16096	0.834314	39214.7	41.6297	757.279	0.300341	93.1	0.329376
YNL176C		1.01225	1.1614	0.855581	39028.4	43.0989	745.02	0.568773	92.93	0.371802
YNL177C	MRPL22	0.910544	1.07316	1.01453	40128.5	38.2408	769.008	0.431655
YNL208W		0.833412	1.11378	1.04573	40562.8	40.1944	714.846	0.577689
YNL209W	SSB2	1.26123	1.001	0.801582	39748.3
YNL226W		1.36843	0.803324	0.853197	38349.6	36.6176	658.958	0.538941	74.06	0.378436
YNL227C	JJJ1	1.5161	0.798274	0.733062	38244.5	36.0869	700.985	0.44918	83.97	0.261388
YNL248C	RPA49	0.920362	1.0808	0.999923	39981.4	36.0869	970.888	0.348123	70.6	0.462847
YNL252C	MRPL17	1.23866	1.22221	0.683904	39973.1	34.5257	818.74	0.386719
YNL279W	PRM1	1.20506	1.18835	0.730227	39012.8	40.1944	784.326	0.39759	93.84	0.242519
YNL284C	MRPL10	0.919455	1.0752	0.988826	40170.7	35.3006	717.545	0.554386
YNL289W	PCL1	0.720381	0.786126	1.41313	41981.1	41.6297	731.219	0.425806	91.58	0.375092
YNL291C	MID1	0.768074	1.20461	1.02527	40621.5	41.0516	777.299	0.35503	92.13	0.368508
YNL301C	RPL18B	1.08882	1.1812	0.774666	39253.2	40.1944	772.272	0.48218	93.195	0.356321
YNL302C	RPS19B	1.16307	1.03631	0.832531	38641.3	38.7924	773.437	0.560647
YNL307C	MCK1	1.2006	1.00261	0.828932	38472	39.6296	771.728	0.457592	87.6	0.364853
YNL311C		1.09507	1.11464	0.824706	39146.4	41.6297	750.538	0.43038	94.44	0.339684
YNR022C	MRPL50	0.943645	1.07859	0.982151	39995.4	41.6297	761.867	0.516129
YNR036C		0.862845	1.08287	1.04663	40111.7	39.6296	741.598	0.645614
YNR037C	RSM19	1.11653	1.05557	0.85571	38857.2	35.3006	706.217	0.496575	95.56	0.280518
YNR047W		0.672258	1.3773	0.962472	41633.5	46.1401	794.761	0.447115
YNR052C	POP2	1.16804	0.767169	1.07054	41006.5	56.115	1019.49	0.366379	107.14	0.404139
YOL027C	MDM38	1.03466	1.12647	0.907651	40357.7	40.1944	736.564	0.429003	87.56	0.376988
YOL039W	RPP2A	1.43341	0.918806	0.784652	40187.7	40.1944	763.541	0.496753	73.07	0.355049
YOL070C		0.684874	0.754581	1.32859	44844.2	40.1944	756.193	0.396552	103.89	0.325007
YOL080C	REX4	1.17685	1.04294	0.869151	39025.6	38.2408	737.944	0.363636	91.07	0.348001
YOL099C		1.14672	1.08873	0.813728	39445.1	42.5071	834.839	0.52795	85.47	0.314107
YOL111C	MDY2	0.999753	1.1424	0.879323	39745.3	43.9967	919.785	0.57377	89.48	0.372994
YOL117W	RRI2	1.16127	1.05629	0.830257	40246.4	41.6297	849.414	0.472656	91.67	0.360371
YOL121C	RPS19A	1.61312	0.798525	0.707309	38422.6	41.0516	806.044	0.435088	85.56	0.361174
YOL138C		0.920237	1.01143	1.05062	41477.8	43.0989	887.024	0.475676	97.92	0.263424
YOR008C	SLG1	0.774677	1.27644	0.960037	38732.6	37.4233	816.808	0.504762	68.21	0.368738
YOR019W		0.913927	1.08247	1.00395	39778.2	39.6296	781.562	0.406557	96.94	0.257724
YOR025W	HST3	0.833191	1.09782	1.05917	41123.5	38.7924	899.844	0.390187	104.7	0.290343
YOR038C	HIR2	1.01611	0.935566	1.03997	39609.1	43.9967	902.005	0.476082	98.38	0.358483
YOR058C	ASE1	0.59819	0.803829	1.5013	42406	46.1401	880.204	0.389262	97.39	0.364915
YOR078W	BUD21	1.65347	0.701167	0.698086	37877.7	38.2408	820.417	0.664083	75.96	0.573133
YOR083W	WHI5	0.260687	1.0041	1.61908	41523.8	32.2693	643.672	0.313636	77.8325	0.256909
YOR091W	TMA46	0.772697	0.83958	1.32467	41250.5	41.6297	801.586	0.374074	116.51	0.336125
YOR096W	RPS7A	1.83187	0.534799	0.777447	38199.4	43.9967	768.861	0.584229	73.9633	0.559583
YOR127W	RGA1	0.523881	0.584607	1.74601	48208.2	42.5071	817.993	0.414925	90.78	0.348388
YOR133W	EFT1	0.922917	1.01976	1.04848	40280.2	41.6297	869.729	0.396963	79.15	0.221255
YOR150W	MRPL23	0.617023	0.803332	1.48586	41427.4	33.7622	771.596	0.451697	88.835	0.401488
YOR158W	PET123	0.84199	1.02629	1.1112	39972.1	40.1944	729.95	0.466667	135.34	0.393593
YOR167C	RPS28A	1.13717	0.905677	0.962871	38747.5	39.6296	845.702	0.46875	76.05	0.393238
YOR175C		0.663454	1.25785	1.06912	41014.6	41.6297	911.248	0.467626	90.73	0.356038
YOR182C	RPS30B	0.968276	0.672332	1.29895	41179.9	38.7924	940.839	0.547278	115.11	0.37408
YOR234C	RPL33B	0.930152	0.735305	1.27873	39441.4	36.6176	746.632	0.361702	77.39	0.300821
YOR252W	TMA16	1.30751	1.23034	0.684518	39133.6	40.1944	801.877	0.245833	92.86	0.285508
YOR253W	NAT5	1.02209	1.19149	0.878496	40484.1	40.1944	765.257	0.46472	94	0.340136
YOR293W	RPS10A	1.48291	0.624576	0.921047	39060.5	41.0516	823.791	0.387097	77.67	0.533098
YOR312C	RPL20B	1.49573	0.908694	0.752801	39044.1	53.3272	754.11	0.492063	77.47	0.451151
YPL009C		1.05128	1.17774	0.868675	40158	40.1944	835.802	0.514644	87.9	0.381592
YPL013C	MRPS16	0.951424	1.31108	0.853524	41093.6	38.7924	802.542	0.463878
YPL029W	SUV3	1.06054	1.29027	0.799517	40337.2	33.7622	737.207	0.474093
YPL037C	EGD1	1.06006	1.24147	0.827371	39987.8	39.6296	790.989	0.55418	90.84	0.227382
YPL049C	DIG1	0.239977	0.902825	1.51298	46880.4	44.6022	789.808	0.403162	146.62	0.293198
YPL052W	OAZ1	1.10329	1.26486	0.788106	40258.9	41.0516	780.785	0.54878	88.08	0.327819
YPL073C		0.973893	1.26648	0.865181	40335	41.0516	770.872	0.491909	90.34	0.349762
YPL081W	RPS9A	1.2207	1.38554	0.649154	39333.8	41.0516	810.037	0.31203	88.54	0.336112
YPL090C	RPS6A	0.641625	1.66981	0.837566	40148.1	39.6296	725.607	0.559524	81.4533	0.440193
YPL105C		1.24381	1.17193	0.726754	39685.6	45.2132	740.107	0.665605	99.94	0.341406
YPL110C	GDE1	1.15147	1.17671	0.776523	39485.5	43.0989	825.256	0.282828	94.79	0.319848
YPL118W	MRP51	0.995809	1.10988	0.917979	40500.2	42.5071	832.176	0.353135
YPL119C	DBP1	1.04091	0.900597	1.05272	39466.6	43.0989	818.473	0.388889	97.57	0.396207
YPL125W	KAP120	1.17751	0.947042	0.937964	39500.5	36.6176	746.736	0.449275	73.1967	0.482213
YPL132W	COX11	1.02869	1.01667	0.969126	40634.3	36.6176	726.918	0.587013
YPL137C	GIP3	1.09796	1.14785	0.800424	39770.7	41.0516	898.99	0.480952	98.58	0.390597
YPL155C	KIP2	1.10143	1.03742	0.912539	39311	43.9967	754.178	0.580645	103.83	0.291087
YPL156C	PRM4	1.07246	1.2201	0.788905	39309.9	45.2132	740.793	0.534161	98	0.387032
YPL157W	TGS1	1.38778	0.848955	0.891651	38763.4	40.1944	777.287	0.567213	100.323	0.426839
YPL162C		1.17682	1.1708	0.766398	39037.7	43.9967	776.91	0.42236	99.1	0.326713
YPL168W		1.17573	1.18095	0.759221	39337.5	43.0989	898.908	0.311024	98.49	0.301753
YPL173W	MRPL40	0.976456	1.09477	0.940795	40189	41.0516	829.11	0.420732
YPL192C	PRM3	1.03946	1.18562	0.871343	39408.2	43.0989	877.172	0.326087	86.44	0.319169
YPL193W	RSA1	1.43583	0.793535	0.853967	38826.1	33.7622	751.914	0.589074	79.68	0.458104
YPL194W	DDC1	1.18788	1.13327	0.788842	38796.7	40.1944	761.913	0.55643	83.67	0.348512
YPL197C		1.08435	1.22399	0.822607	39874	42.5071	838.597	0.331933	89.15	0.330581
YPL198W	RPL7B	1.09767	1.14469	0.859386	40200.3	41.6297	866.045	0.472222	98.35	0.318973
YPL220W	RPL1A	1.16363	1.22344	0.775134	39429.3	40.1944	831.716	0.400585	89.89	0.340517
YPL225W		1.12595	1.08783	0.874465	40323	41.6297	835.961	0.386617	99.05	0.320005
YPL239W	YAR1	1.09219	0.987227	0.95165	40161.6	40.1944	766.379	0.671141	89.89	0.391749
YPL240C	HSP82	1.34503	1.24422	0.654068	38845.5	40.1944	787.852	0.528256	100.66	0.262663
YPL254W	HFI1	1.08666	1.22768	0.819132	39990.5	52.645	849.774	0.471471
YPL256C	CLN2	1.3428	1.04241	0.769427	40739.3	47.3955	766.858	0.533049	108.24	0.254861
YPL267W	ACM1	1.22275	1.41436	0.631639	39502.5	41.0516	792.651	0.476543	99.805	0.285445
YPR043W	RPL43A	1.41297	0.688996	1.00001	39765.8	48.9966	759.654	0.559524	102.06	0.306276
YPR075C	OPY2	1.10211	1.32112	0.75703	39487.6	42.5071	794.264	0.522491	92.88	0.315899
YPR091C		1.11788	1.17622	0.796344	39546.5	41.0516	798.253	0.447887	87.51	0.315789
YPR096C		1.23625	1.33899	0.666085	40195.9	43.9967	827.723	0.433931	91.82	0.243561
YPR100W	MRPL51	0.958308	1.23651	0.891506	40808.5	41.0516	776.97	0.585366
YPR122W	AXL1	1.16269	1.30943	0.727124	39994.3	41.0516	800.374	0.527851	92.26	0.297448
YPR125W	YLH47	1.21359	1.22705	0.742988	39350.6	43.0989	837.024	0.459075	92.03	0.31113
YPR166C	MRP2	1.00845	1.28957	0.831307	40315.3	42.5071	694.443	0.422535
YDL045W-A	MRP10	1.09485	1.03219	0.913244	40442.7	39.6296
YER007C-A	TMA20	0.943312	0.719784	1.28717	39798.7	39.6296			85.4967	0.36381
YJR094W-A	RPL43B	1.28524	0.969476	0.810184	38584.9	45.2132			86.85	0.327941
YBR084C-A	RPL19A	1.56155	0.899859	0.6603	38451.3	36.0869			80.87	0.335972
YFR031C-A	RPL2A	1.36264	0.908812	0.861498	40256.1	36.6176			77.39	0.376629
YLR287C-A	RPS30A	1.17907	0.632836	1.15429	38682.3	36.6176			80.925	0.40293
YLR262C-A	TMA7	1.03689	0.972471	0.995469	39723.4	41.0516			89.11	0.291601
YDL133C-A	RPL41B	1.06958	1.15769	0.813534	40321.8	48.3519			97.36	0.286618
YFR032C-A	RPL29	1.40834	0.963303	0.722327	39123.9	37.4233			80.9467	0.386095
YFL034C-A	RPL22B	1.10017	1.10676	0.833627	39944.3	39.6296			84.1	0.325611
YML009C	MRPL39	0.973837	1.0008	1.01911	40257.4	39.6296	740.451	0.49322	95.68	0.295939
YMR286W	MRPL33	0.873026	1.07988	1.04054	40550.5	39.6296	753.146	0.466667

## Sheet: g1
ORF	Name	Normalized G1	Normalized S	Normalized G2	Median FSC	Jorgensen median volume	Ohya mean volume	Ohya G1	Hoose FSC	Hoose G1
YAL048C	GEM1	1.29302	0.947248	0.838891	38264.6	48.9966	726.79	0.502778	85.14	0.367801
YAL059W	ECM1	1.40259	0.881814	0.812914	39168.2	39.6296	784.533	0.407166	85.885	0.38648
YBL087C	RPL23A	1.08175	0.742676	1.13693	38839.9	35.3006	741.419	0.450847	83.3867	0.323691
YBL099W	ATP1	1.11204	0.881059	1.01245	39316.6	38.7924	687.817	0.645933	93.14	0.405295
YBR031W	RPL4A	1.1548	0.813721	1.03365	38562.8	36.0869	751.91	0.456349	80.69	0.359573
YBR048W	RPS11B	1.20417	0.553779	1.19472	38875	39.6296	886.28	0.526077	81.5133	0.424038
YBR059C	AKL1	0.972523	0.828982	1.14703	39550.7	41.0516	816.298	0.474178	81.06	0.321658
YBR093C	PHO5	1.71203	0.837155	0.650806	39292.1	33.7622	709.218	0.328467	90.78	0.355937
YBR132C	AGP2	1.54644	0.778184	0.836119	39304.9	28.7309	687.46	0.5
YBR168W	PEX32	1.3998	0.840389	0.77559	39025.1	43.9967	849.866	0.404762	90.74	0.362131
YBR181C	RPS6B	1.68951	0.842736	0.661384	38540.9	38.7924	804.11	0.44918	78.74	0.493618
YBR191W	RPL21A	1.22184	1.01604	0.791906	38429.8	38.2408	732.035	0.428152	70.33	0.391764
YBR203W	COS111	1.05661	1.07587	0.876766	40947.7	41.0516	794.467	0.506964	99.24	0.318699
YBR226C		1.2557	1.0442	0.764227	40117.6	38.7924	794.633	0.617729	95.19	0.324433
YCL007C		1.66139	0.751755	0.779891	40307.7	46.1401	886.393	0.420601	91.52	0.40166
YCL037C	SRO9	0.688554	0.694034	1.55821	43398.6	48.3519	977.955	0.498489	94.33	0.322853
YCL058C	FYV5	1.51107	0.617682	0.85558	38311.8	47.3955	799.875	0.697183	76.6567	0.504975
YCR031C	RPS14A	1.47748	0.609202	0.891921	38870.3	42.5071	856.763	0.50882	75.7067	0.422763
YCR033W	SNT1	1.06859	0.9633	0.968941	40320.4	41.6297	739.198	0.679521	88.53	0.298224
YCR047C	BUD23	1.66356	0.669526	0.679924	38193.1	41.6297	899.254	0.54416
YDL006W	PTC1	1.34542	0.930315	0.820585	39772.2	38.2408	680.981	0.35906	86.76	0.364971
YDL063C		1.15654	0.766007	1.13628	39830.2	33.7622	664.672	0.506266	80.15	0.32692
YDL076C	RXT3	1.29499	0.946555	0.840257	42245.1	48.9966	931.713	0.334395	98.65	0.26072
YDL088C	ASM4	1.29738	0.938503	0.847152	40519.6	39.6296	768.633	0.406176	89.44	0.257838
YDL090C	RAM1	1.5431	0.715923	0.905506	39634.2	44.6022	826.339	0.382759	57.98	0.38892
YDL106C	PHO2	1.74372	0.791716	0.676318	38999.4	41.0516	743.972	0.408922	126.177	0.382539
YDL115C	IWR1	1.26612	0.748846	1.07405	45484.3	41.0516	1006.18	0.328386
YDL129W		0.946568	1.07889	0.954541	41400.4	40.1944	820.126	0.292169	84.72	0.254403
YDL130W	RPP1B	1.31354	0.629558	1.16736	38760	36.6176	678.02	0.587571	83.42	0.377926
YDL136W	RPL35B	1.41978	0.822117	0.882145	39215.9	35.3006	765.414	0.546667	79.9167	0.397564
YDL181W	INH1	0.864348	1.19284	0.892581	40363.1	41.6297	719.411	0.556995
YDL182W	LYS20	1.99196	0.586219	0.714451	38529	43.9967	914.769	0.408163	82.44	0.323278
YDL191W	RPL35A	1.51819	0.812006	0.820561	39208.1	38.7924	732.291	0.405405	99.52	0.395197
YDR025W	RPS11A	1.63787	0.783322	0.76328	39101.8	38.2408	904.702	0.240816	72.7667	0.403155
YDR028C	REG1	1.27478	0.802956	1.0095	40979.9	40.1944	831.913	0.444444	79.3	0.304483
YDR058C	TGL2	1.0023	1.08339	0.931352	40302.4	41.0516	722.812	0.506211	94.68	0.245398
YDR140W	MTQ2	1.86244	0.454159	0.951776	38352.3	34.5257	702.752	0.59542	67.2267	0.582169
YDR156W	RPA14	1.67226	0.932576	0.57751	38401.4	36.6176	895.696	0.356364	66.5	0.382614
YDR205W	MSC2	0.919603	1.10605	0.986044	39971.2	43.9967	763.915	0.412935	95.22	0.216357
YDR230W		0.999512	1.04002	0.957339	40836.2	39.6296	783.585	0.466867
YDR290W		1.30077	0.817244	0.975007	41244.3	39.6296	842.272	0.378109	93.95	0.298494
YDR329C	PEX3	1.15351	0.952926	0.937581	40590.2	40.1944	783.639	0.365314	92.83	0.283094
YDR332W		1.1162	0.892289	1.03023	40817.7	38.7924	775.557	0.419492
YDR351W	SBE2	1.01181	1.03753	0.950965	40520.6	40.1944	788.504	0.345205	96.12	0.290476
YDR363W	ESC2	1.13608	0.921864	0.983799	40864.4	45.2132	770.075	0.482315	110.73	0.246249
YDR382W	RPP2B	1.6344	0.783927	0.765182	38228.6	35.3006	662.686	0.505967	94.42	0.344748
YDR432W	NPL3	1.36995	0.717957	1.0308	40990	48.9966	863.815	0.439474	101.17	0.391603
YDR447C	RPS17B	1.46366	0.850118	0.819742	40305.6	39.6296	883.532	0.495575	81.33	0.374728
YDR450W	RPS18A	1.81612	0.830886	0.580907	38815.3	36.6176	861.411	0.478125	79.2925	0.464814
YDR457W	TOM1	1.23786	0.959612	0.868286	40750	36.6176	686.163	0.519582	86.92	0.381931
YDR463W	STP1	1.34164	0.810627	0.952033	41315.8	47.3955	807.081	0.425249	90.9133	0.592627
YDR500C	RPL37B	1.41647	0.844563	0.757585	38666.7	34.5257	745.504	0.46129	78.1967	0.377181
YEL013W	VAC8	1.52789	0.915442	0.702225	39516.6	37.4233	681.721	0.517426	77.8867	0.46097
YEL045C		1.83995	0.801424	0.595032	38155.9	39.6296	810.579	0.52648	87.62	0.528308
YEL050C	RML2	1.56499	0.809893	0.788372	40726.1	38.2408	744.736	0.4081
YER014W	HEM14	2.29334	0.437418	0.652507	38708.6	36.0869	1020.71	0.407643
YER074W	RPS24A	1.7859	0.83563	0.598058	38682.3	40.1944	885.886	0.402941	72.2433	0.56635
YER087W		1.78607	0.567892	0.885744	38525.9	35.3006	805.25	0.39196
YER151C	UBP3	1.12114	0.495391	1.29654	41177.8	56.115	986.921	0.333333	88.63	0.261193
YFL006W		1.26287	1.02022	0.784722	40344.6	43.0989			85.21	0.351936
YFL055W	AGP3	1.13443	1.04128	0.856647	39979.4	39.6296	752.459	0.488312	88.39	0.38703
YGL029W	CGR1	1.36608	0.875624	0.864169	39572.9	35.3006	723.169	0.487013
YGL031C	RPL24A	1.32932	0.815429	0.955943	39609.4	37.4233	745.631	0.4926	80.95	0.301531
YGL078C	DBP3	1.55618	0.794092	0.811843	38851.4	36.0869	790.545	0.363395	83.54	0.38763
YGL115W	SNF4	1.36525	0.857728	0.884018	41180.4	38.7924	780.065	0.607038	93.5767	0.396504
YGL147C	RPL9A	1.45745	0.871585	0.801235	39475.1	34.5257	758.853	0.456233
YGL174W	BUD13	1.21029	0.996861	0.848544	40434.5	43.9967	901.157	0.563934
YGL190C	CDC55	0.683607	0.670143	1.54206	45660.1
YGL235W		1.21164	0.880777	0.972335	41128.8	40.1944	802.847	0.464444	92.96	0.308492
YGR054W		0.973222	0.967282	1.05489	40455.1	40.1944	781.273	0.530744	74.4	0.353636
YGR055W	MUP1	1.38664	1.02098	0.692771	39909.6	40.1944	827.104	0.421788	78.9267	0.336049
YGR081C	SLX9	1.49227	0.855266	0.793141	39733.8	42.5071	820.293	0.477333	85.5	0.399825
YGR085C	RPL11B	1.53895	0.891807	0.719492	39709.9	46.1401	773.257	0.429752	68.01	0.380049
YGR105W	VMA21	1.48264	0.804517	0.854783	40991.8	41.0516	919.725	0.443463	88.05	0.317654
YGR111W		1.2571	0.984413	0.827458	40701.1	38.2408	728.725	0.594286	88.33	0.3763
YGR118W	RPS23A	1.62748	0.875137	0.672226	39159.8	40.1944	816.735	0.53288	78.9533	0.482915
YGR160W		1.87635	0.496644	0.89586	38656.3	36.6176	852.449	0.537538	78.44	0.490445
YGR162W	TIF4631	1.15698	0.756266	1.05656	40071.6	37.4233	813.803	0.414013
YGR166W	KRE11	0.922837	0.924715	1.13774	40996.3	40.1944	777.513	0.412533	79.375	0.322791
YGR200C	ELP2	0.99752	0.70101	1.32323	41341.7	44.6022	782.345	0.57197	86.87	0.392925
YGR214W	RPS0A	1.61807	0.823398	0.734774	38619.3	38.7924	807.333	0.288288	85.5467	0.430688
YGR240C	PFK1	1.32031	0.934926	0.770037	39231.6	38.7924	785.01	0.437247	87.85	0.326944
YHL032C	GUT1	1.00419	1.01711	0.978518	40917.6	38.7924	861.656	0.242308	79.51	0.308477
YHL033C	RPL8A	1.51337	0.847027	0.786465	39282.8	36.6176	677.514	0.534979	86.7267	0.454606
YHR021C	RPS27B	1.94598	0.578675	0.756415	39025.3	48.9966	909.333	0.454829	91.5533	0.41946
YHR034C	PIH1	1.27247	0.893814	0.913535	40585.6	34.5257	776.233	0.440678	88.22	0.410068
YHR038W	RRF1	0.9487	0.965817	1.07452	41451.4	39.6296	746.629	0.479239	83.8467	0.528175
YHR060W	VMA22	1.76507	0.592828	0.874397	40432.7	43.9967	760.723	0.384858	81.445	0.448707
YHR064C	SSZ1	1.45826	0.994458	0.601035	38956.5	33.7622	733.899	0.637771	82.86	0.519665
YHR066W	SSF1	1.44131	0.797054	0.893239	39353.9	36.0869	750.736	0.444234	77.635	0.397878
YHR067W	HTD2	1.06489	0.931098	0.99793	40558.2	40.1944	707.737	0.601831	86.9633	0.51555
YHR156C	LIN1	1.08	1.13798	0.811024	39002.3	39.6296	813.399	0.392694	85.94	0.268835
YHR158C	KEL1	0.995394	1.01462	0.990219	44298.5	36.0869	771.625	0.331897	91.11	0.268572
YHR178W	STB5	1.10229	1.0812	0.845565	38802	39.6296	813.675	0.548387	90.66	0.281032
YHR187W	IKI1	0.948981	0.842872	1.17045	40604.1
YHR203C	RPS4B	1.36187	0.852888	0.851458	38559.8	41.0516	851.253	0.50134	86.5667	0.383587
YIL008W	URM1	1.20934	0.591656	1.28482	41462.5	41.0516	851.335	0.455607	89.88	0.343007
YIR005W	IST3	1.44938	0.796116	0.888304	40329.5	39.6296	866.807	0.401786	105.05	0.37972
YIR023W	DAL81	1.1034	1.0996	0.829396	39994.5	49.647	926.579	0.498195	96.88	0.3157
YJL123C		1.3295	0.620587	1.01309	41797.7	45.2132	987.071	0.438953	85.685	0.274428
YJL133W	MRS3	0.96383	1.12665	0.91233	39739.7	40.1944	829.561	0.347305	93.17	0.337732
YJL138C	TIF2	1.10181	1.05741	0.867727	39303.7	43.9967	839.185	0.406528
YJL146W	IDS2	0.924005	1.12275	0.947076	40444	40.1944	783.752	0.551111	93.43	0.344232
YJR113C	RSM7	1.09481	0.985902	0.927805	39343.7	35.3006	743.59	0.383275
YJR122W	CAF17	1.07724	1.06485	0.880197	40198.2	46.1401	807.047	0.54485
YJR145C	RPS4A	1.59321	0.678193	0.734932	38396.7	44.6022	827.823	0.433584	82.6475	0.481709
YKL055C	OAR1	1.07947	0.939402	0.978464	39761.5	38.7924	754.85	0.44898	86.3967	0.517339
YKL080W	VMA5	1.02685	0.820893	1.11947	40690.2	38.2408	938.329	0.508108
YKL118W		1.14525	0.939432	0.920535	39643.3	38.7924	977.739	0.433476	86.9625	0.4732
YKL139W	CTK1	0.798708	0.74586	1.38024	42455.8	48.9966	1238.25	0.502439	107.72	0.285425
YKL143W	LTV1	1.74224	0.568149	0.691668	38402	36.6176	853.398	0.431579	89.95	0.377592
YKL156W	RPS27A	1.16149	0.986915	0.868297	39025.1	39.6296	751.439	0.425876	85.77	0.379696
YKR024C	DBP7	1.66463	0.702753	0.652436	38611.4	49.647	924.093	0.421818	96.43	0.399965
YKR057W	RPS21A	1.51029	0.834847	0.682763	38534.5	38.2408	757.466	0.683938	89.0667	0.3876
YKR059W	TIF1	1.23172	0.907694	0.869776	39763.4	46.1401	800.288	0.382143	93.69	0.343562
YKR074W		1.26656	0.919797	0.829437	41150.8	45.2132	820.598	0.400794	95.125	0.41456
YLL002W	RTT109	0.644283	1.21174	1.08485	44890.3	53.3272	960.409	0.190083	168.513	0.143252
YLL027W	ISA1	1.03748	1.06297	0.927125	40057.3	41.0516	773.212	0.465753
YLL045C	RPL8B	1.28278	0.655371	1.06472	37047.5	34.5257	692.82	0.576923	78.215	0.418787
YLR052W	IES3	1.44248	0.834991	0.742334	38548.1	41.0516	755.98	0.401174	89.1733	0.373112
YLR068W	FYV7	1.4697	0.537752	1.0249	38789.8	36.6176	846.679	0.383562	76.2167	0.526872
YLR074C	BUD20	1.20932	0.623648	1.13881	38852.4	25.2524	755.39	0.530466	78.9033	0.406968
YLR184W		1.31034	0.548825	1.12573	38932.5	33.7622	654.905	0.607383	73.35	0.346139
YLR185W	RPL37A	1.31633	0.552063	1.1192	38186	33.7622	739.902	0.542208	72.545	0.408603
YLR192C	HCR1	1.2275	0.683224	1.05283	39171	36.6176	740.36	0.504155	74.68	0.370267
YLR226W	BUR2	1.36398	0.584525	1.06223	43861.6	63.8915	777.372	0.375587
YLR264W	RPS28B	1.68589	0.694302	0.75949	38193.3	37.4233	856.884	0.471503	76.5075	0.441586
YLR342W	FKS1	0.858588	0.71687	1.3091	41719.2	40.1944	765.891	0.35061
YLR353W	BUD8	0.873212	0.858739	1.19273	39766.9	39.6296	699.569	0.405405	86.49	0.339442
YLR366W		1.22182	0.887587	0.932377	39153.8	39.6296	752	0.429012	79.93	0.384812
YLR369W	SSQ1	1.40517	0.676579	0.965012	38863	47.3955	831.47	0.524715
YLR375W	STP3	0.817034	0.835272	1.24879	41275.1	41.0516	798.701	0.403846	79.25	0.340591
YLR386W	VAC14	0.491541	0.66471	1.59955	46764.8	58.2685	982.938	0.45515	110.09	0.310931
YLR388W	RPS29A	1.41739	0.63019	0.991422	38283.1	40.1944	836.447	0.525122	73.8133	0.453532
YLR403W	SFP1	1.96282	0.576473	0.658192	37582.6	25.2524	579.743	0.677612	59.9533	0.703383
YLR441C	RPS1A	0.905135	1.15004	0.963625	39478.5	38.7924	776.974	0.515823	74.75	0.38664
YLR448W	RPL6B	1.04046	0.738092	1.17364	39405.7	37.4233	747.587	0.473318	77.4867	0.39608
YLR452C	SST2	1.19724	0.662045	1.09639	44871.1	55.4092	967.706	0.569444	88.16	0.331022
YML006C	GIS4	0.867956	0.805807	1.23601	39819.9	38.2408	805.239	0.414634	99.29	0.236686
YML026C	RPS18B	1.33898	0.681835	1.0064	38077.8	38.2408	845.168	0.483636	78.1333	0.428406
YML061C	PIF1	0.87334	1.15825	0.954223	39849.9	33.0101	763.053	0.501859
YML063W	RPS1B	1.67117	0.645474	0.799299	37494.5	32.2693	863.282	0.458065	76.8533	0.576076
YMR025W	CSI1	0.850418	0.878181	1.19376	40052.6	43.0989	828.685	0.375427	92.19	0.390847
YMR070W	MOT3	1.28777	0.801182	0.905538	42011.5	45.2132	862.87	0.403636	90.9	0.350985
YMR071C	TVP18	1.09816	0.952302	0.951704	41205.8	39.6296	860.542	0.461153	90.29	0.346083
YMR116C	ASC1	1.02539	0.364829	1.48513	45211.2	51.9686	1205.89	0.422383
YMR142C	RPL13B	1.29939	0.868618	0.84143	40641.9	38.2408	930.948	0.452899	79.43	0.378971
YMR143W	RPS16A	1.66009	0.698505	0.659827	38328.8	39.6296	940.354	0.4	97.73	0.33785
YMR157C		1.15592	1.10761	0.812553	38782.2	40.1944	850.427	0.358362	97.57	0.271242
YMR158W	MRPS8	1.22873	1.02317	0.780145	39113.7	32.2693	768.806	0.448661
YMR225C	MRPL44	0.849932	0.856022	1.2107	40845.1	41.0516	770.329	0.526316	86.12	0.35982
YMR230W	RPS10B	1.29148	0.723514	1.00768	38202.9	41.6297	857.317	0.452555	74.71	0.485347
YMR237W	BCH1	0.952204	0.821073	1.16687	40138.8	44.6022	876.878	0.408497	88.7	0.390611
YMR242C	RPL20A	0.862481	0.856794	1.20153	39629.8	36.6176	688.567	0.52	124.33	0.372636
YMR269W	TMA23	1.21238	0.634652	1.10496	38685.5	38.2408			73.2767	0.472594
YMR312W	ELP6	0.946146	0.862049	1.15763	40593.8	41.6297	799.842	0.456835	97.82	0.348217
YNL003C	PET8	1.03901	0.93951	1.01863	39421.6	36.0869	702.934	0.652568	86.33	0.458527
YNL021W	HDA1	1.03205	1.06384	0.930195	39071.3	41.6297	798.168	0.443662
YNL096C	RPS7B	0.803738	0.70946	1.4197	40090.1	40.1944	925.264	0.384314
YNL120C		1.10402	0.652441	1.18612	40425	49.647	813.913	0.390625	95.41	0.325711
YNL170W		1.12713	0.760001	1.09287	39182.3	36.0869	748.366	0.494424	92.2433	0.386968
YNL220W	ADE12	0.661182	0.71268	1.52834	41571.1	42.5071	770.275	0.435096
YNL226W		1.28582	0.659129	1.05982	38381.7	36.6176	658.958	0.538941	74.06	0.378436
YNL227C	JJJ1	1.25998	0.641817	1.0905	38650.5	36.0869	700.985	0.44918	83.97	0.261388
YNL228W		1.23285	0.669978	1.08796	38892.8	36.0869	697.18	0.675182	81.245	0.410278
YNL299W	TRF5	0.76815	0.767456	1.33311	40789.8	50.965	848.066	0.356061	97.24	0.364933
YNR051C	BRE5	1.24369	0.67077	1.04854	40356.2	47.3955	865.675	0.541485	89.7325	0.292363
YOL041C	NOP12	1.2198	0.765959	1.02494	38103.6	37.4233	712.014	0.493289	71.31	0.375452
YOL056W	GPM3	0.887189	0.807501	1.22157	39588.6	39.6296	895.948	0.443366	87.16	0.337065
YOL067C	RTG1	0.893436	0.871204	1.16953	39675.6	38.2408	748.551	0.488818	92.74	0.27067
YOL080C	REX4	0.917608	0.834647	1.18039	40349.9	38.2408	737.944	0.363636	91.07	0.348001
YOL121C	RPS19A	1.52892	0.821356	0.677142	38199.2	41.0516	806.044	0.435088	85.56	0.361174
YOL132W	GAS4	0.879141	1.01786	1.09212	41660.9	43.0989	778.316	0.429967	89.43	0.373319
YOL143C	RIB4	1.67165	0.554179	0.764966	39100.1	43.9967	896.608	0.608333
YOL145C	CTR9	1.15432	0.722989	1.08548	44635.7
YOR006C		1.30277	1.02904	0.7709	38618.2	38.7924	821.42	0.525773	94.745	0.350542
YOR078W	BUD21	1.61456	0.638596	0.850101	38207.2	38.2408	820.417	0.664083	75.96	0.573133
YOR096W	RPS7A	1.59314	0.375449	0.976872	38171.5	43.9967	768.861	0.584229	73.9633	0.559583
YOR182C	RPS30B	1.13911	0.734258	1.10396	40174.9	38.7924	940.839	0.547278	115.11	0.37408
YOR211C	MGM1	1.12069	0.769664	1.09004	39121	41.0516	832.8	0.327465
YOR234C	RPL33B	1.10908	0.751149	1.11186	38621.9	36.6176	746.632	0.361702	77.39	0.300821
YOR235W		1.17077	0.776688	1.05047	38856	40.1944	838.05	0.383513	74.71	0.378551
YOR274W	MOD5	1.01144	1.06324	0.939406	39970.4	41.0516	841.708	0.343891	94.05	0.283995
YOR293W	RPS10A	1.51783	0.574511	0.964382	37763.7	41.0516	823.791	0.387097	77.67	0.533098
YOR295W	UAF30	1.77137	0.662535	0.72477	38070.6	32.2693	717.913	0.450847	84.9467	0.432432
YOR312C	RPL20B	1.22118	0.688994	1.0817	38502.2	53.3272	754.11	0.492063	77.47	0.451151
YOR315W	SFG1	1.18547	0.809796	1.01559	38519.7	40.1944	773.109	0.505376	85.575	0.368502
YPL017C		0.894509	1.07153	1.03571	40563	42.5071	901.981	0.356209
YPL037C	EGD1	1.03638	0.983802	0.98723	39601.6	39.6296	790.989	0.55418	90.84	0.227382
YPL039W		0.878813	0.872467	1.1786	39485.4	41.0516	716.46	0.64881	91.84	0.346055
YPL080C		1.55161	0.86095	0.72651	38112.7	36.6176	774.076	0.493113	75.1267	0.404881
YPL086C	ELP3	0.926962	0.812323	1.19072	40383.7	46.765	779.356	0.5	92.52	0.392686
YPL101W	ELP4	0.929786	0.708212	1.32218	40477.4	46.765	828.597	0.435435	95.2867	0.412435
YPL159C	PET20	0.969395	0.974948	1.0469	39537.1	41.6297	713.481	0.64726	99.2	0.286625
YPL193W	RSA1	1.51696	0.660347	0.900625	38191.7	33.7622	751.914	0.589074	79.68	0.458104
YPL205C		1.22683	0.793169	0.99973	38601.6	43.9967	801.907	0.417004	79.7733	0.408904
YPL239W	YAR1	0.990825	0.908782	1.07467	39380.6	40.1944	766.379	0.671141	89.89	0.391749
YPR043W	RPL43A	1.2427	0.630015	1.14885	39843.4	48.9966	759.654	0.559524	102.06	0.306276
YPR045C		1.12201	0.625355	1.19732	42512.7	54.7093	858.447	0.516224	98.99	0.311244
YPR057W	BRR1	1.16199	0.986619	0.899106	39053	37.4233	847.33	0.319876	102.71	0.383538
YBR084C-A	RPL19A	1.4497	0.811299	0.754911	38589.5	36.0869			80.87	0.335972
YEL059C-A	SOM1	1.00862	1.06154	0.943241	40355.9
YFR031C-A	RPL2A	1.41294	0.860741	0.845662	40297.8	36.6176			77.39	0.376629
YMR193C-A		1.13464	0.739122	1.10338	38460.3	37.4233			70.54	0.391363
YLR287C-A	RPS30A	1.3278	0.627407	1.05486	38438.5	36.6176			80.925	0.40293
YOL013W-A		0.85795	1.12761	1.02308	40349.8	40.1944			88.16	0.331113
YJL062W-A		1.02022	1.02247	0.964244	40332
YKL068W-A		1.04874	1.07579	0.896539	40692.6
YKL018C-A		1.03576	1.09308	0.89416	39740.4
YLR264C-A		1.18442	0.550161	1.19707	39123.3
YMR242W-A		1.58724	0.722421	0.704852	38301.9
YBL071C-B		1.5972	0.690673	0.721445	38439.4
YBR196C-A		0.791503	1.11786	1.08936	39822.6
YDR079C-A	TFB5	0.689705	1.50293	0.871316	40021.4

## Sheet: s
ORF	Name	Normalized G1	Normalized S	Normalized G2	Median FSC	Jorgensen median volume	Ohya mean volume	Ohya G1	Hoose FSC	Hoose G1
YAL021C	CCR4	1.05052	0.7735	1.13517	39977.5	60.4763	1067.07	0.431604	114.42	0.290558
YAL024C	LTE1	0.966828	1.37826	0.741919	38722	40.1944	804.342	0.349776	105.64	0.268724
YAR002W	NUP60	1.01632	1.10937	0.904262	39316.2	44.6022	888.054	0.30721	115.09	0.276301
YBL016W	FUS3	0.374155	0.735714	1.63636	44761	48.9966	930.688	0.264775
YBL033C	RIB1	1.02486	1.18512	0.839864	39162	49.647	721.046	0.568116
YBL082C	ALG3	0.951984	1.15411	0.914151	38499.7	43.9967	761.652	0.511392	83.45	0.336148
YBR015C	MNN2	0.76192	0.74909	1.35821	40168	41.0516	835.747	0.381395	82.9	0.289682
YBR058C	UBP14	0.796168	1.10958	1.05616	39094.7	41.0516	850.43	0.366228	95.42	0.281094
YBR134W		0.583735	1.08962	1.19666	43378.3	41.0516	1078.97	0.261324	135.4	0.212963
YBR219C		1.17548	1.03444	0.846282	39092.4	38.2408	802.619	0.421941	95.82	0.318374
YBR230C	OM14	1.24273	1.05921	0.776017	38891.9	39.6296	820.945	0.319209	90.42	0.354261
YBR233W	PBP2	1.21061	1.07533	0.782177	38456.9	42.5071	797.81	0.452381	92.73	0.291147
YCR009C	RVS161	0.713932	0.909257	1.28452	40239	55.4092	859.03	0.504399	95.58	0.291919
YCR094W	CDC50	0.740604	1.16721	1.04053	45331.6	48.9966	1001.83	0.34542	117.8	0.307775
YDL020C	RPN4	0.313306	0.740719	1.72363	42319.5	45.2132	792.5	0.255639	90.89	0.277112
YDL041W		0.742592	0.964034	1.21122	40568.7	45.2132	943.394	0.333333
YDL042C	SIR2	0.7461	1.00239	1.17121	40932.5	41.6297	919.254	0.393536
YDL046W	NPC2	1.02729	1.08073	0.90219	39205	41.0516	788.28	0.327586	94.82	0.323048
YDL047W	SIT4	1.58573	0.835264	0.761159	39917.1	43.9967	774.932	0.375
YDL081C	RPP1A	0.805856	0.909648	1.2213	42507.6	42.5071	862.673	0.37799	92.85	0.404293
YDL096C	OPI6	1.22839	1.00722	0.836805	38594.2	38.7924	794.863	0.346995	90.11	0.284582
YDL117W	CYK3	0.849028	0.782263	1.3167	40679.5	48.9966	917.55	0.288952
YDL118W		0.767861	0.924609	1.23261	39290.7	41.6297	707.157	0.276382
YDL167C	NRP1	1.34068	0.961203	0.805168	39687.5	40.1944	762.521	0.473333	94.51	0.33537
YDL176W		1.04103	0.908453	1.06172	39046.2	36.6176	835.227	0.560976	83.66	0.344586
YDR004W	RAD57	0.961631	1.04825	0.978916	40737.2	43.9967	789.479	0.426087	113.023	0.0880456
YDR049W		0.959657	0.934883	1.09143	43954.2	43.0989	880.258	0.348592	104.73	0.332933
YDR065W		0.948679	0.999181	1.03588	40245.8	31.0593	731.766	0.471014
YDR072C	IPT1	0.965524	1.03736	0.986935	38808.7	41.0516	772.863	0.606557	93.7	0.338489
YDR084C	TVP23	1.20513	1.09327	0.768328	38311.2	41.0516	757.343	0.410569	91.97	0.401884
YDR129C	SAC6	0.41068	0.469837	1.92269	41709.3	48.3519	918.137	0.327103	88	0.316154
YDR133C		1.19679	1.11472	0.752991	38570.2	40.1944	777.636	0.441281	84.38	0.294892
YDR144C	MKC7	1.0759	1.06326	0.886086	39323.4	41.6297	703.93	0.520286	79.93	0.358122
YDR146C	SWI5	0.545591	0.562531	1.73958	47368.5	44.6022	805.969	0.403226	91.23	0.256143
YDR171W	HSP42	1.07426	1.10742	0.843907	38932.1	41.6297	831.967	0.381526	87.77	0.361467
YDR175C	RSM24	1.21179	1.05289	0.803367	39444.6	40.1944	732.75	0.440154
YDR200C	VPS64	0.609325	0.882915	1.38186	49367	56.115	1007.08	0.32	107.99	0.30704
YDR207C	UME6	1.21243	0.851844	1.00007	40303.5	47.3955	890.877	0.413907	90.21	0.247877
YDR227W	SIR4	0.880636	1.09747	0.986018	38598.5	45.2132	805.738	0.318713
YDR260C	SWM1	0.511228	1.1347	1.20202	40481.3	46.1401	938.167	0.385214	95.04	0.248325
YDR320C	SWA2	0.759241	0.397995	1.75488	40714.4	52.645	910.904	0.208	79.61	0.243739
YDR349C	YPS7	1.13932	1.07576	0.830477	38270	41.0516	732.434	0.534404	92.37	0.275089
YDR360W	OPI7	1.19318	1.08164	0.787896	38424.3	42.5071	824.7	0.391509	94.97	0.316753
YDR369C	XRS2	0.689354	1.09505	1.11915	41746.5	54.7093	846.241	0.13278	137.23	0.228476
YDR377W	ATP17	1.24284	1.04109	0.793709	39038.6	36.0869	809.125	0.384615
YDR414C	ERD1	0.928095	0.718119	1.32555	40502.4	45.2132	1036.33	0.287749	96.5233	0.192753
YDR417C		0.551644	0.463037	1.86096	44664	31.0593	643.299	0.290667
YDR443C	SSN2	1.16533	1.02716	0.86036	38163.2	38.2408	766.298	0.34252	89.01	0.356381
YDR484W	VPS52	1.13826	0.876447	1.02664	38596.2	36.0869	717.949	0.434426	89.29	0.39598
YDR507C	GIN4	0.946543	0.951661	1.08394	40342	43.0989	699.343	0.346154
YDR521W		0.713364	1.03128	1.16044	40040	42.5071	856.967	0.403279	89.65	0.319528
YDR534C	FIT1	1.21705	1.13572	0.718551	38506	41.6297	768.851	0.335079	95.76	0.275262
YEL061C	CIN8	0.340648	1.33386	1.12333	43025.8	69.8652	945.3	0.308824	108.325	0.254814
YER005W	YND1	0.92034	0.971922	1.08198	39119.8	42.5071	820.956	0.46748	71.64	0.34762
YER016W	BIM1	0.48544	1.25339	1.13816	41851.7	54.7093	818.353	0.375375
YER033C	ZRG8	1.17279	1.03472	0.847839	38978.9	39.6296	804.685	0.514019	70.37	0.406734
YER057C	HMF1	1.22613	1.07668	0.770243	38409.2	39.6296	907.67	0.440945	94.24	0.338102
YER095W	RAD51	0.999662	1.18133	0.866447	39755.5	39.6296	748.22	0.348269	111.29	0.208543
YER103W	SSA4	1.14518	1.18746	0.769988	38943.5	35.3006	858.436	0.41791	91.38	0.27048
YER106W	MAM1	1.31861	1.14224	0.69378	38498.3	42.5071	746.065	0.645161	90.95	0.286597
YER122C	GLO3	0.979377	1.12682	0.919476	38848.3	36.0869	741.699	0.401929	105.89	0.263674
YER158C		1.11898	1.05186	0.886575	39392.9	42.5071	820.797	0.477193	97.31	0.274851
YFL004W	VTC2	1.23899	1.1676	0.725379	39043.7	40.1944	759.889	0.444882	96.57	0.307252
YFL023W	BUD27	1.50758	0.725742	0.921971	39225.2	38.2408	834.415	0.584314	106.48	0.403923
YFR019W	FAB1	0.562515	0.425468	1.89275	47513.8	54.0153	954.949	0.360269
YGL002W	ERP6	1.01126	1.07227	0.921436	39032.3	40.1944	707.481	0.584112	92.55	0.267551
YGL012W	ERG4	1.41536	0.384986	1.31914	43585.1	38.7924	800.805	0.454545	79.3	0.343892
YGL015C		1.10237	1.0524	0.878641	39023.5	42.5071	756.753	0.529138	88.5667	0.451917
YGL028C	SCW11	1.13265	1.08776	0.823267	38466.6	47.3955	752.918	0.462585	94.16	0.336559
YGL107C	RMD9	1.00572	1.06087	0.936399	39584.3	34.5257	737.074	0.391167
YGL127C	SOH1	1.08203	1.05607	0.888954	39481.7	38.2408	873.547	0.374046	103.37	0.275093
YGL132W		1.07769	1.04371	0.904038	39484.6	39.6296	775.403	0.644654	93.03	0.298779
YGL156W	AMS1	1.06552	1.05149	0.904723	39224.9	41.0516	737.182	0.503876	93.58	0.268669
YGL167C	PMR1	0.910355	0.789101	1.26808	38986.7	45.2132	917.671	0.23224	66.85	0.268088
YGL168W	HUR1	0.702146	0.604808	1.59111	41765.7	44.6022	878.327	0.368078	58.72	0.254222
YGL173C	KEM1	0.911874	0.590506	1.46178	42418.8	68.2373	1028.89	0.449744
YGL244W	RTF1	0.896304	0.96048	1.10963	41331.6	49.647	810.545	0.394231	104.575	0.362137
YGR135W	PRE9	0.963871	0.889009	1.13353	40108.8	46.1401	773.888	0.516779	93.56	0.313522
YGR148C	RPL24B	1.18922	0.977532	0.892691	38845.5	37.4233	778.545	0.437956	82.975	0.360039
YGR167W	CLC1	0.728308	0.624785	1.55364	41582.2	79.283	800.532	0.251553	124.45	0.28535
YGR188C	BUB1	0.794281	1.00784	1.12419	40145.5	45.2132	839.193	0.348519	113.18	0.292672
YGR193C	PDX1	1.0925	0.983481	0.952972	39369.8	41.0516	883.775	0.3125	83.96	0.368599
YGR250C		0.90476	1.21451	0.90193	39646.3	40.1944	747.052	0.382353	90.63	0.294171
YHL007C	STE20	0.799254	1.15069	0.989457	39446.4	38.7924	689.041	0.311321	84.68	0.39809
YHR005C	GPA1	0.476496	1.36905	1.05849	40733.3	46.765	732.23	0.566586
YHR011W	DIA4	0.865701	0.649655	1.43534	45483.9	37.4233	894.292	0.354839
YHR026W	PPA1	1.34393	0.987873	0.791661	38818.3	46.765	918	0.534375
YHR041C	SRB2	0.476873	0.651861	1.58732	46718.7	44.6022	826.368	0.504202	119.81	0.34627
YHR103W	SBE22	1.01065	1.01885	0.974231	39210.4	38.2408	737.163	0.352014	85.51	0.297228
YHR124W	NDT80	0.964854	1.05614	0.968971	39727.1	40.1944	797.98	0.385	79.6	0.344796
YHR143W	DSE2	0.436885	0.502711	1.89692	44990.7	43.0989	751.558	0.162791	92.1267	0.204916
YHR159W		0.928935	0.936713	1.11374	39293.5	39.6296	746.548	0.479905	93.1767	0.34295
YHR194W	MDM31	1.02179	0.918683	1.04622	39015.2	41.0516	758.298	0.55414	75.405	0.654235
YIL009W	FAA3	0.737771	0.677437	1.49554	42357	68.2373	1129.81	0.322835	100.11	0.35579
YIL024C		1.09796	0.995336	0.937614	39564.8	38.7924	752.97	0.47619	89.69	0.269002
YIL034C	CAP2	0.708658	0.831171	1.3647	39334.2	47.3955	675.251	0.625	90.64	0.296475
YIL040W	APQ12	0.445918	1.02725	1.35203	47096.5	54.0153	1291.88	0.17053	89.83	0.278431
YIL098C	FMC1	1.02583	0.923675	1.05719	40958.4	38.2408	710.688	0.655072	98.18	0.390768
YJL013C	MAD3	1.27852	1.18335	0.688785	38817.3	42.5071	803.314	0.450382	89.3	0.32417
YJL016W		1.18201	1.09212	0.817052	38848.3	43.9967			88.74	0.297908
YJL021C		1.23971	1.15692	0.732801	38692.8	45.2132			79.01	0.330473
YJL115W	ASF1	0.434364	1.15019	1.24656	44472.5	47.3955	1063.48	0.169591
YJL139C	YUR1	1.19234	1.15602	0.763392	38999.8	38.7924	658.918	0.506297	83.35	0.283688
YJL151C	SNA3	1.09233	1.14946	0.831414	38796.6	39.6296	760.367	0.472275	88.9	0.321163
YJR005W	APL1	1.14726	1.0532	0.867723	38928.1	43.9967	707.547	0.466667	82.76	0.326033
YJR040W	GEF1	1.07138	1.04847	0.919145	39421.1	41.6297	746.098	0.4677	90.3	0.358037
YJR043C	POL32	0.740063	1.26735	0.966995	41075.7	50.3031	961.731	0.297071	128.14	0.212233
YJR052W	RAD7	1.29734	1.18355	0.676742	38602.8	40.1944	795.753	0.436224	91.45	0.282469
YJR105W	ADO1	0.992835	0.857411	1.10971	38940.5	40.1944	827.558	0.322581	95.59	0.327772
YJR118C	ILM1	0.978275	0.7743	1.18022	38963.7	41.0516	735.72	0.506803	79.08	0.247285
YKL006W	RPL14A	0.922169	1.06876	0.99845	39440.8	45.2132	842.959	0.496732	93.2	0.369214
YKL007W	CAP1	0.628645	0.717995	1.44265	40193.9	41.6297	801.944	0.297189	88.32	0.297708
YKL031W		1.15188	1.08475	0.841529	39693.7	39.6296	758.313	0.391304	94.24	0.371195
YKL037W		0.771354	0.850598	1.25467	40086.8	37.4233	683.497	0.5	81.93	0.378151
YKL101W	HSL1	0.331887	0.739381	1.61435	47944.4	51.9686	939.936	0.214912	143.62	0.125289
YKL121W		0.538976	1.2329	1.11946	41689	49.647	863.077	0.476346	102.83	0.39518
YKL194C	MST1	1.19108	1.19369	0.736393	39170.8	39.6296	748.731	0.491279
YKL212W	SAC1	0.580531	0.62317	1.54299	41529	43.0989	715.964	0.480488
YKL213C	DOA1	0.859853	0.958255	1.11934	39915	45.2132	739.33	0.47561	92.02	0.362506
YKR036C	CAF4	0.980791	1.30739	0.785375	39536.5	39.6296	777.697	0.406061	91.75	0.284852
YKR094C	RPL40B	1.29429	0.790689	1.01976	38511.1	42.5071	751.625	0.432314	75.73	0.399551
YKR097W	PCK1	1.26398	1.13509	0.733568	41645	40.1944	765.049	0.461111	89.26	0.328052
YKR102W	FLO10	0.922128	0.940402	1.11448	39661.1	39.6296	831.907	0.42268	82.15	0.297918
YLL021W	SPA2	0.429784	1.582	0.944379	38331.5	43.0989	772.929	0.375661	88.495	0.278193
YLR021W		0.665694	0.709068	1.45558	40916.9	41.6297	1443.01	0.282258	109.985	0.384746
YLR032W	RAD5	0.867684	1.10723	1.00449	41479.8	51.9686	810.946	0.561056	109.397	0.243714
YLR056W	ERG3	0.692875	0.927564	1.26807	39562.6	40.1944	783.134	0.352459	92.445	0.372558
YLR079W	SIC1	0.0787063	0.948317	1.67623	45085.2	42.5071	778.628	0.423631	125.784	0.103702
YLR177W		0.900481	1.03167	1.04428	40382	46.765	971.333	0.348548	77.42	0.292461
YLR235C		0.836984	1.00816	1.10629	40713.9	43.9967	882.202	0.318937	111.27	0.234349
YLR261C	VPS63	1.05482	0.888104	1.04855	38681	36.6176	923.821	0.336158	84.75	0.368852
YLR262C	YPT6	0.767353	1.45761	0.807288	38888.8	37.4233	811.449	0.392086	84.17	0.396113
YLR320W	MMS22	0.410546	0.76209	1.59086	48877.7	57.5446	761.424	0.391421
YLR407W		0.613146	1.16009	1.14356	40246.5	50.3031	888.171	0.468852	83.71	0.321947
YLR438W	CAR2	1.13178	1.09978	0.843132	38906.5	40.1944	809.269	0.399464	80.48	0.390847
YLR443W	ECM7	1.34946	1.12358	0.688057	38658.4	40.1944	733.71	0.519288	82.31	0.334799
YML012W	ERV25	0.658488	0.796755	1.39284	41712.7	43.0989	739.915	0.441441	106.02	0.260361
YML013W	SEL1	0.738235	1.07453	1.12324	39961.7	39.6296	779.631	0.372414	139.38	0.313286
YML028W	TSA1	0.809854	1.06966	1.07753	40661	48.9966	950.469	0.245283	118.34	0.237422
YML032C	RAD52	0.75579	0.952579	1.20529	43099.7	48.3519	962.73	0.153257
YML094W	GIM5	0.444578	1.21782	1.19022	40802.1	45.2132	739.149	0.415771	95.7	0.283642
YML102W	CAC2	1.05075	0.919517	1.02731	40459.5	46.1401	958.681	0.341404	103.897	0.252967
YML111W	BUL2	0.582589	1.27791	1.0587	44269.8	38.7924	888.753	0.355469	96.74	0.231468
YML117W	NAB6	1.21313	1.15356	0.752068	39344.5	38.2408	872.375	0.456853	105.27	0.392325
YMR054W	STV1	1.35387	1.15763	0.660149	38271.8	43.0989	709.342	0.515235	92.73	0.321726
YMR098C		1.13531	1.26456	0.719353	39419.6	38.2408	798.198	0.391509
YMR116C	ASC1	1.1191	0.38626	1.37751	43809.1	51.9686	1205.89	0.422383
YMR136W	GAT2	0.691049	0.630286	1.46792	44624.6	40.1944	832.632	0.369668	93.97	0.333629
YMR167W	MLH1	0.664543	1.55562	0.802603	38867.9	41.6297	897.92	0.404181	100.15	0.263924
YMR198W	CIK1	0.44503	1.23185	1.17958	43411.5	59.7343	818.471	0.254717	142.07	0.35076
YMR202W	ERG2	0.939804	1.18247	0.903421	38300.1	43.9967	825.019	0.422977	82.99	0.341243
YMR263W	SAP30	0.794835	1.11058	1.05631	38953.6	44.6022	800.611	0.363036	86.83	0.321051
YNL055C	POR1	0.987088	0.90102	1.11175	39228	37.4233	780.081	0.483019
YNL066W	SUN4	1.23362	1.18012	0.719533	38613.8	44.6022	752.612	0.254386	94.94	0.274662
YNL079C	TPM1	0.94197	0.750484	1.22073	38443.7	48.3519	712.825	0.456897	96.79	0.347198
YNL080C	EOS1	0.987378	1.18528	0.871293	39296.3	39.6296	866.884	0.303448	104.73	0.308398
YNL101W	AVT4	1.00988	1.09395	0.920624	39078.9	41.0516	725.202	0.393393	94.95	0.296572
YNL111C	CYB5	0.875298	0.933805	1.15289	39478.1	41.6297	866.639	0.477444	80.22	0.363703
YNL148C	ALF1	0.378508	0.800259	1.58351	44356.5	58.2685	996.276	0.310606	112.44	0.395432
YNL153C	GIM3	0.201891	1.62927	1.06527	40967.3	47.3955	979.737	0.394231
YNL219C	ALG9	0.788441	0.949875	1.18483	39685.6	42.5071	815.548	0.442105	93.02	0.272727
YNL250W	RAD50	0.655668	1.19608	1.07289	42707.9	51.9686	853.54	0.32107	160.327	0.120508
YNL255C	GIS2	0.686032	1.11042	1.13158	40893	48.9966	936.229	0.465784	102.275	0.333732
YNL280C	ERG24	1.20694	0.981465	0.882932	37257.8	40.1944	710.016	0.589744
YNL284C	MRPL10	0.775827	1.0315	1.11816	39842.5	35.3006	717.545	0.554386
YNL289W	PCL1	0.793245	0.839625	1.26665	40982.1	41.6297	731.219	0.425806	91.58	0.375092
YNL322C	KRE1	0.684901	0.762063	1.40139	40491.7	38.7924	779.168	0.410811	72.6467	0.414824
YNL323W	LEM3	0.796734	1.08238	1.07677	40482	43.9967	830.692	0.390671	86.47	0.377604
YNL332W	THI12	1.02168	1.05503	0.942525	39156.2	41.6297	781.432	0.543974	85.9767	0.393797
YNR030W	ALG12	0.912891	0.977386	1.07763	39479.9	43.0989	779.013	0.444751	91.78	0.239729
YNR068C		1.14023	1.23589	0.73739	38547.1	50.3031	761.842	0.432177
YOL004W	SIN3	0.329187	1.081	1.40076	42098.5	49.647	755.824	0.25	86.76	0.309222
YOL020W	TAT2	0.971041	0.97076	1.04258	39120.4	46.765	734.309	0.434466	93.36	0.290788
YOL035C		1.04289	1.14215	0.8606	38375	43.0989	685.434	0.438692	88.51	0.241305
YOL070C		0.882356	1.02306	1.06345	40914.8	40.1944	756.193	0.396552	103.89	0.325007
YOL076W	MDM20	0.657569	0.932643	1.28853	39411.2	54.0153	891.281	0.29393
YOL093W	TRM10	1.02333	1.37361	0.709649	39379.2	42.5071	918.44	0.351724	84.09	0.337719
YOL153C		0.996845	0.818639	1.19095	38986.7	41.0516	841.108	0.388664	82.36	0.376908
YOR080W	DIA2	0.199513	1.49364	1.17166	46864.4	73.1982	1327.48	0.0823529
YOR178C	GAC1	0.772537	0.823644	1.2933	39930.6	41.0516	1002.87	0.517157	94.93	0.314256
YOR195W	SLK19	0.570092	1.23087	1.11863	40367.1	46.765	840.34	0.350649	111.915	0.222694
YOR212W	STE4	0.509463	1.35315	1.06608	39422.7	44.6022	818.457	0.416129
YOR309C		1.2379	0.755291	1.03022	39218.7	34.5257	769.937	0.518337	77.5533	0.459397
YPL008W	CHL1	0.721531	1.09954	1.11546	40929	48.3519	849.928	0.485577	119.56	0.245428
YPL049C	DIG1	0.231198	0.857649	1.64093	44557.7	44.6022	789.808	0.403162	146.62	0.293198
YPL061W	ALD6	1.0312	0.969048	1.00235	38947.8	39.6296	823.265	0.4375	88.9	0.362166
YPL062W		1.04003	1.41454	0.652221	38147.4	39.6296	693.891	0.478261	91.17	0.342705
YPL078C	ATP4	1.05985	1.19245	0.820221	39129.8	36.0869	938.382	0.546547	94.71	0.406328
YPL102C		1.38635	0.928179	0.814626	38168.6	48.3519	921.207	0.311189	100.23	0.390421
YPL213W	LEA1	0.834224	0.926821	1.17101	39027.1	41.0516	819.847	0.523297	99.81	0.348046
YPR049C	ATG11	0.39895	1.01367	1.40458	41148.5	53.3272	890.553	0.305019	104.2	0.272832
YPR093C	ASR1	0.982431	1.15224	0.894563	39029.8	41.6297	832.348	0.43833	95.66	0.26297
YPR101W	SNT309	0.810644	0.924979	1.18872	39232.1	45.2132	817.694	0.278226	143.82	0.242156
YPR106W	ISR1	1.09014	1.0298	0.91473	39005.5	41.6297	797.514	0.455975	82.5867	0.381057
YPR141C	KAR3	0.612487	1.18499	1.10836	41942.9	55.4092	996.545	0.196581
YPR164W	MMS1	0.774611	0.986539	1.16607	42257.8	48.3519	855.483	0.248963	128.23	0.192107
YAL058CA		0.911459	0.640028	1.32149	41952.5	43.0989			84.8	0.276702
YOR304C-A		0.761614	1.41323	0.84552	38345.4	41.6297			93.01	0.347014
YML102CA		1.23963	1.06902	0.797696	40005.9	43.9967			105.837	0.231842
YML013CA		0.57196	0.758805	1.48191	40975.1	39.6296			158	0.338554
YIL009C-A	EST3	0.948723	1.11291	0.949104	41212.2	43.0989			110.915	0.228496
YDR363W-A	SEM1	0.935568	0.905034	1.11076	39690.4	43.9967			90.75	0.283843
YMR158CB		1.25078	1.1779	0.710331	38443.8	41.0516			95.6	0.276733
YCR028C-A	RIM1	0.924958	0.88931	1.12906	39339.1	31.5396			84.6	0.469342
YJR112W-A		1.33302	1.15486	0.675363	38462.1

## Sheet: g2
ORF	Name	Normalized G1	Normalized S	Normalized G2	Median FSC	Jorgensen median volume	Ohya mean volume	Ohya G1	Hoose FSC	Hoose G1
YAL013W	DEP1	0.856449	1.12286	0.917847	40724.5	42.5071	773.994	0.360947	99.33	0.311362
YAL040C	CLN3	1.1974	1.21168	0.610681	39790.5	41.6297	801.152	0.355385	142.05	0.31976
YBL027W	RPL19B	1.55004	0.999044	0.69481	37806.9	36.6176	758.973	0.429104	75.14	0.333505
YBL039C	URA7	0.747604	1.471	0.519083	40997.7	54.0153	906.8	0.224615
YBL061C	SKT5	1.42462	0.934455	0.849916	37964.9	41.6297	666.169	0.533333	78.74	0.345106
YBL080C	PET112	1.2754	0.724626	1.20995	39671.6	41.0516	795.987	0.419355
YBL102W	SFT2	1.02962	1.12483	0.818771	40279.3	40.1944	763.342	0.527157	92.63	0.282741
YBR009C	HHF1	1.15631	1.19288	0.658389	39975.7	47.3955	809.579	0.247934	108.15	0.340809
YBR010W	HHT1	1.09856	1.18091	0.706356	39864.4	41.0516	842.601	0.281369	93.3	0.326939
YBR077C	SLM4	1.00064	0.163855	2.10303	40633.4	46.765	771.112	0.500978	106.18	0.334357
YBR114W	RAD16	0.92038	0.948506	1.09938	40532.3	44.6022	815.803	0.376263	91.825	0.410236
YBR126C	TPS1	0.863144	1.08774	1.00543	39094	34.5257	743.284	0.487013
YBR144C		1.09902	1.13517	0.809649	39153.1	40.1944	854.86	0.367857
YBR146W	MRPS9	1.17208	1.09616	0.799415	39079.3	41.0516	806.165	0.347403	96.46	0.296001
YBR238C		1.18415	1.06007	0.825532	39274.3	41.0516	720.093	0.492308	91.97	0.33139
YBR261C		1.23317	1.07956	0.775809	39053.3	41.6297	816.655	0.421245	90.25	0.352912
YBR269C		1.14968	0.81841	1.05312	39592.2	77.5113	912.14	0.489474	97.4	0.291053
YBR271W		1.19774	1.02039	0.855395	38954.7	38.2408	718.413	0.542857	82.6033	0.372803
YBR278W	DPB3	0.529028	0.179619	1.98128	44245.8	61.9787	936.9	0.325095
YCL016C	DCC1	0.631226	1.06	1.18018	44505.6	58.9983	1068.62	0.233871	149.61	0.234126
YCL032W	STE50	0.663193	1.14237	1.08239	40361.3	50.965	838.252	0.370492	91.46	0.382565
YCL061C	MRC1	0.405475	1.69783	0.808355	44956.4	63.5059			144.87	0.288988
YCR034W	FEN1	0.579302	1.05838	1.22368	38878	46.1401	1026.11	0.495677	88.28	0.270672
YCR036W	RBK1	1.1004	1.03766	0.904046	40421.5	50.3031	854.322	0.474531	93.0733	0.371631
YCR059C	YIH1	1.31564	0.915976	0.865373	38354.3	41.6297	750.78	0.415335	90.17	0.342576
YCR065W	HCM1	0.524615	1.06535	1.25326	42031.8	50.3031	789.484	0.373385	103.32	0.260624
YCR082W	AHC2	1.11823	1.01612	0.910301	39320.6	41.6297	723.975	0.420308	93.79	0.250587
YDL041W		0.720953	0.9859	1.19218	41077.6	45.2132	943.394	0.333333
YDL071C		0.930313	1.15447	0.899728	39596.6	39.6296	707.248	0.540154	92.75	0.238312
YDL077C	VAM6	0.836382	1.10736	1.01714	38124.7	42.5071	754.018	0.338109	85.65	0.279913
YDL101C	DUN1	0.802578	1.29329	0.851378	41314.6	46.1401	898.8	0.332512	105.38	0.310316
YDL142C	CRD1	1.21623	1.05876	0.806184	39442.7	37.4233	693.182	0.424242	92.9533	0.378139
YDL146W	LDB17	1.13597	0.988442	0.923653	39839.5	40.1944	703.129	0.5	87.82	0.401498
YDL159W	STE7	0.826297	1.22813	0.897312	39804.9	43.0989	832.158	0.340984
YDL162C		1.03793	1.14436	0.840207	40119.6	40.1944	799.317	0.373529	107.15	0.311721
YDL168W	SFA1	1.16418	1.10701	0.794288	39555.6	40.1944	806.866	0.393491	91.45	0.368496
YDL203C		0.954353	1.06932	0.964219	39386.1	46.765	815.763	0.371747	90.3533	0.37096
YDR010C		1.04963	1.05789	0.913843	39833	38.2408	847.489	0.327703	85.23	0.381617
YDR014W	RAD61	0.950618	1.0192	1.01365	40166.7	40.1944	832.61	0.455385	111.41	0.235415
YDR034C	LYS14	1.04263	1.02878	0.945654	40440.2	41.0516	795.965	0.503937	90.04	0.34398
YDR075W	PPH3	0.982726	1.25171	0.774862	40524.6	48.3519	796.875	0.48392	102.77	0.326603
YDR103W	STE5	0.879601	1.21278	0.877529	39866.3	45.2132	746.616	0.498592
YDR121W	DPB4	0.762575	1.63432	0.556998	40365	48.9966	878.062	0.310345
YDR176W	NGG1	0.975487	1.09521	0.926372	40715.6	48.3519	842.448	0.356	102.67	0.376547
YDR209C		1.05329	1.13581	0.838377	39982.6	41.6297	820.47	0.448276	86.48	0.362128
YDR369C	XRS2	0.670891	1.1093	1.10849	43464.2	54.7093	846.241	0.13278	137.23	0.228476
YDR392W	SPT3	1.2151	1.09394	0.773899	38933.2	48.3519	766.556	0.23445	80.92	0.353877
YDR418W	RPL12B	0.700644	1.03458	1.15952	39454	34.5257	718.756	0.304498	72.5933	0.419806
YDR435C	PPM1	1.30232	1.19195	0.625987	39218.9	48.3519	957.133	0.355401	105.85	0.348669
YDR436W	PPZ2	1.05771	1.02725	0.937414	39313.7	40.1944	742.225	0.39726	88.74	0.328625
YDR519W	FPR2	1.13046	0.948255	0.964895	39776.8	41.6297	822.276	0.345161	91.43	0.315756
YDR537C		0.949736	1.07676	0.969142	40725.5	43.9967	773.424	0.603491	101.74	0.3193
YEL001C		1.2381	0.751468	1.08053	39431.8	38.7924	807.175	0.507003
YEL003W	GIM4	0.640904	1.09915	1.13724	40310.1	49.647	876.844	0.394619	100.65	0.292308
YEL015W	EDC3	1.00451	1.08505	0.917295	39778.4	41.0516	1123.48	0.451852	90.26	0.328002
YEL048C		1.11008	1.06641	0.867088	39287.7	40.1944	788.628	0.478764	75.46	0.346919
YEL056W	HAT2	1.07922	1.18801	0.772764	40411.9	41.6297	856.143	0.429043	109.493	0.290159
YEL061C	CIN8	0.0942822	0.508771	2.04181	52259.8	69.8652	945.3	0.308824	108.325	0.254814
YER040W	GLN3	0.987771	1.43038	0.603963	38942.9	41.6297	799.225	0.409429
YER103W	SSA4	0.959726	1.01815	1.01105	39981.3	35.3006	858.436	0.41791	91.38	0.27048
YER164W	CHD1	0.865094	1.138	0.973304	39400.2	41.0516	773.958	0.449029	102.6	0.24756
YER185W		1.0853	1.04662	0.906408	39133.2	41.0516	790.298	0.453581	95.23	0.281646
YER186C		0.901037	0.898115	1.14802	39944.5	41.0516	819.687	0.403423	96.21	0.313953
YER187W		0.832115	0.736176	1.32618	41513.6	40.1944	805.784	0.431174	95.51	0.279098
YFR020W		1.10704	1.06696	0.868517	39540.6	41.0516	871.35	0.459854	85.33	0.39689
YFR026C		1.11298	1.0448	0.885504	39359.4	40.1944	748.614	0.517544	86.3	0.277967
YGL016W	KAP122	1.06967	1.13348	0.83006	39108	36.0869	690	0.471875	78.33	0.408595
YGL019W	CKB1	0.95759	1.32538	0.721851	39679.5	40.1944	805.926	0.267606	88.01	0.338347
YGL045W	RIM8	0.942986	1.1599	0.904898	39384.7	38.7924			76.35	0.398387
YGL046W		1.10397	1.20834	0.737815	38797	38.2408			81.915	0.380707
YGL133W	ITC1	1.0053	1.16504	0.841724	39082.5	38.7924	790.125	0.454545	91.01	0.27822
YGL199C		0.984323	0.988052	1.02127	40385.8	40.1944	834.646	0.48227	91.12	0.35744
YGL209W	MIG2	1.13724	0.919881	0.987178	39242.6	40.1944	823.326	0.422222	85.38	0.387303
YGL221C	NIF3	1.10887	1.0516	0.881758	39322.8	40.1944	834.017	0.392739	87.5	0.391492
YGL230C		0.922905	1.12495	0.93218	40055.6	40.1944	760.098	0.597561	86.13	0.378406
YGL234W	ADE5,7	1.1141	0.929534	0.992957	39756.5	38.7924	809.518	0.457792
YGL236C	MTO1	1.1168	0.986881	0.937408	39383.1	38.7924	775.933	0.532319
YGL243W	TAD1	1.04408	0.998732	0.972924	39538.3	38.7924	747.959	0.639205	89.9	0.253979
YGL248W	PDE1	1.08557	1.02751	0.919306	39768	39.6296	820.853	0.392027	86.225	0.382301
YGL256W	ADH4	1.26726	1.0836	0.750153	39062.2	39.6296	788.777	0.543081	89.12	0.404324
YGL257C	MNT2	1.279	1.05252	0.771792	38952.7	39.6296	765.955	0.471204	86.4	0.390548
YGL258W	VEL1	1.2723	1.07096	0.75878	39193.2	39.6296	732.61	0.548596	89.9	0.404001
YGL260W		1.05647	1.03285	0.932963	39936	39.6296	784.316	0.450142	91.37	0.385413
YGL261C		1.03166	1.00552	0.974515	40032.2	38.2408	709.067	0.569024
YGR003W	CUL3	1.04829	1.04687	0.92505	39118.8	40.1944	787.673	0.465169	89.28	0.405714
YGR010W	NMA2	1.01755	1.02655	0.963834	39443.5	42.5071	682.257	0.698182	91.94	0.387808
YGR019W	UGA1	0.987178	1.05287	0.958609	39716.2	42.5071	972.646	0.537791	90.23	0.372857
YGR053C		1.07042	0.997287	0.956735	38926.8	42.5071	713.238	0.435811	91.36	0.356591
YGR056W	RSC1	0.871555	0.932026	1.14616	41453	63.8915	979.843	0.489712	146.822	0.451075
YGR057C	LST7	1.1495	1.09677	0.81331	40018.2	50.3031	857.052	0.268852	99.1175	0.387491
YGR089W	NNF2	0.830417	1.12079	1.00991	40712.3	42.5071	768.29	0.443452	91.46	0.34986
YGR163W	GTR2	1.17347	1.0561	0.836108	39492.7	51.9686	821.089	0.298701	95.45	0.361969
YGR180C	RNR4	0.252373	2.13194	0.549079	47850	67.8344	1190.7	0.254438
YGR239C	PEX21	1.0378	0.989009	0.984642	39095.4	40.1944	705.102	0.559557	91	0.291469
YHR005C	GPA1	0.431474	1.00304	1.36486	40682	46.765	732.23	0.566586
YHR009C		0.730703	1.75989	0.546991	40938.2	55.4092	763.353	0.443077
YHR031C	RRM3	0.621448	1.29539	0.965561	42447.1	47.3955	1291.55	0.107843
YHR046C	INM1	1.16808	1.09902	0.799291	39199.3	39.6296	765.009	0.342262	89.08	0.308069
YHR057C	CPR2	1.0094	1.0132	0.981586	39879.5	40.1944	772.515	0.365854	85.11	0.373401
YHR129C	ARP1	1.14779	1.04584	0.862209	39204.4	41.0516	754.289	0.363248	130.8	0.328526
YHR191C	CTF8	1.02068	0.763656	1.18166	44395.3	59.7343	1106.21	0.214286	122.185	0.251229
YIL028W		1.10957	1.08414	0.850772	40153.2	40.1944	868.342	0.40636	89.11	0.305192
YIL029C		1.19702	1.07422	0.804002	39424.3	40.1944	832.252	0.348837	93.15	0.318033
YIL052C	RPL34B	0.763954	1.15576	1.00521	38374.9	37.4233	629.945	0.507599	90.0133	0.222849
YIL153W	RRD1	0.87019	1.08329	1.00509	41744.8	41.6297	848.434	0.509653	100.78	0.370772
YJL071W	ARG2	0.722129	1.77993	0.535994	40837.6	45.2132	821.395	0.579288	101.45	0.290572
YJL120W		1.08454	1.07096	0.886813	38923.7	40.1944	823.758	0.359773	92.19	0.2898
YJL127C	SPT10	0.458923	1.2737	1.12379	53682.4	66.2383	1475.92	0.230769	220.7	0.238193
YJL129C	TRK1	0.644316	0.765785	1.4231	42078.3	38.7924	793.207	0.328729	95.65	0.27248
YJL132W		1.0823	1.0565	0.900198	39272.3	39.6296	730.474	0.423676	90.64	0.32869
YJL136C	RPS21B	1.04622	0.905345	1.04824	40683.8	50.965	847.815	0.439024	78.87	0.493339
YJL168C	SET2	0.914534	1.1648	0.908632	40258.6	42.5071	764.268	0.464516	96.56	0.356539
YJL204C	RCY1	0.454326	1.05252	1.33028	48539.7	54.7093	1009.11	0.356608	104.44	0.341336
YJL206C		0.959631	0.988028	1.03597	39621.3	42.5071	729.625	0.581498	91.14	0.322156
YJL208C	NUC1	0.886587	1.14847	0.942927	39673.7	33.7622	797.418	0.398844	92.29	0.330156
YJL213W		0.976048	1.0297	0.990967	39239.3	41.6297	765.435	0.561983	87.32	0.332317
YJL215C		0.721846	0.844097	1.33531	40747.9	38.7924	740.464	0.548673	89.49	0.40416
YJR043C	POL32	0.734454	1.16432	1.03601	41705.8	50.3031	961.731	0.297071	128.14	0.212233
YJR086W	STE18	0.533433	1.23808	1.10503	40736.6
YJR087W		0.623326	1.24119	1.04439	39398	47.3955	834.748	0.356061	92	0.327296
YJR104C	SOD1	0.930057	1.22285	0.861306	39697.4	43.0989	850.409	0.436364
YJR108W	ABM1	0.956402	0.953056	1.06691	40229.7	44.6022	850.333	0.527778	91.52	0.341485
YKL079W	SMY1	0.792263	0.807381	1.29318	40203.3	41.0516	776.425	0.51626	96.73	0.301501
YKL121W		0.588628	1.12143	1.16563	41437	49.647	863.077	0.476346	102.83	0.39518
YKL160W	ELF1	0.993083	1.16967	0.864469	40195.9	41.0516	709.72	0.643836	96.8375	0.408353
YKL176C	LST4	0.805367	1.0875	1.05357	40151.5	46.1401	852.837	0.472131	87.39	0.298902
YKR007W	MEH1	0.751618	1.16908	1.02099	40620.8	48.3519	834.629	0.39441	102.25	0.307034
YLR006C	SSK1	1.33136	0.779465	1.1064	40151.5	41.6297	908.75	0.245763	106.465	0.400236
YLR024C	UBR2	1.64263	0.791259	0.917421	38599	38.7924	798.055	0.468938	89.79	0.373916
YLR047C	FRE8	1.31656	1.0185	0.799217	39153.3	38.2408	898.169	0.231047	104.015	0.372896
YLR079W	SIC1	0.547329	1.09685	1.12441	42277.4	42.5071	778.628	0.423631	125.784	0.103702
YLR102C	APC9	0.615546	1.14039	1.02893	41531.7	42.5071	878.635	0.336667	109.2	0.290562
YLR138W	NHA1	1.02359	1.15508	0.782211	39583.8	38.7924	799.088	0.5	85.93	0.369735
YLR169W		1.48202	0.920138	0.836829	38537.9	40.1944	898.129	0.382456	75.61	0.315268
YLR200W	YKE2	0.715099	1.02871	1.12085	40901.5	54.0153	1311.93	0.467852	94	0.329104
YLR362W	STE11	0.555192	1.27655	0.882886	39993.6	43.9967	849.373	0.409266
YLR364W		1.42992	1.0661	0.673246	38424.8	40.1944	736.915	0.55642	91.42	0.364775
YLR385C	SWC7	1.53257	0.961439	0.754167	38432.7	40.1944	879.835	0.362637	80.77	0.358548
YLR402W		1.74435	0.83761	0.79958	38628.8	34.5257	724.063	0.457447	69.33	0.40694
YLR414C		1.24335	0.662901	1.30926	40824	49.647	952.163	0.416149	97.05	0.376048
YLR415C		1.40047	0.772509	1.07708	38854.1	41.0516	829.802	0.350806	78.63	0.332814
YLR420W	URA4	1.07585	0.841914	1.16635	41109.3	40.1944	767.417	0.486755	94.9	0.385729
YLR426W		0.728049	1.18409	1.02383	40467	42.5071	799.209	0.310954	89.15	0.22753
YLR446W		1.0614	1.02206	0.942117	39375.4	40.1944	782.811	0.448399	88.53	0.306022
YML021C	UNG1	0.860282	1.058	1.04242	39845.9	40.1944	797.709	0.401042	101.6	0.32129
YML035C	AMD1	1.10485	1.02984	0.907626	39107.3	59.7343	765.481	0.413882	88.48	0.294221
YML109W	ZDS2	0.889073	1.10702	0.983375	39295.8	40.1944	854.519	0.239316	97.9233	0.238109
YML112W	CTK3	0.647333	0.785981	1.40449	43088.9	54.0153	1030.8	0.372727	117.38	0.327211
YML121W	GTR1	0.866714	1.09555	1.00728	39382.1	43.0989	739.732	0.523077	89.53	0.363504
YMR038C	CCS1	0.867659	1.1222	0.970195	41208.3	46.765	910.928	0.270758
YMR048W	CSM3	0.862522	1.27916	0.858487	41826.6	48.9966	726.785	0.467085	107.79	0.330024
YMR057C		0.791317	0.768951	1.3255	40981.2	41.6297	811.474	0.432177	96.1	0.281203
YMR075W	RCO1	0.865192	1.13229	0.977949	39781.6	40.1944	841.885	0.474916	95.42	0.35
YMR106C	YKU80	0.838777	1.12573	1.00044	39877.3	46.765	832.048	0.507874	87.38	0.269719
YMR140W	SIP5	1.47232	1.062	0.655029	38584.3	41.6297	785.459	0.436293	97.69	0.361616
YMR141C		1.08808	1.10402	0.81366	39254	41.6297	744.352	0.515971	93.01	0.3984
YMR145C	NDE1	1.01411	1.05135	0.924374	39011	43.9967	809.623	0.335211	95.4	0.387799
YMR147W		1.08912	0.990828	0.962449	39210.5	41.6297	796.707	0.466292	97.56	0.315924
YMR152W	YIM1	1.14952	0.857438	1.10482	39552.9	40.1944	909.336	0.403125	137.02	0.275026
YMR178W		1.27631	0.797386	1.11343	39002.8	41.0516	821.433	0.37464	84.42	0.309922
YMR179W	SPT21	1.44679	1.09797	0.621788	40397.3	50.3031	983.058	0.280156	131.65	0.23254
YMR184W	ADD37	1.29293	0.741996	1.17726	39488.7	38.7924	734.109	0.508046	85.8	0.381803
YMR223W	UBP8	1.37403	1.104	0.654374	38000.4	37.4233	737.966	0.443114	82.43	0.341211
YMR225C	MRPL44	1.40578	0.739492	1.11769	39498.5	41.0516	770.329	0.526316	86.12	0.35982
YMR228W	MTF1	0.993879	0.916945	1.11301	39249.8	38.2408	757.041	0.510274
YMR264W	CUE1	1.32951	1.11688	0.662184	40046.7	42.5071	757.784	0.382239	120.835	0.3718
YNL015W	PBI2	1.55392	0.956221	0.749157	39468.1	43.0989	871.223	0.456897
YNL030W	HHF2	1.39137	0.916975	0.891512	39930.3	41.0516	761.154	0.488532
YNL040W		1.26798	0.94378	0.924886	40059.8	43.0989	761.701	0.511029
YNL072W	RNH201	0.988041	1.11799	0.910364	39519.4	44.6022	791.812	0.440285	95.68	0.314228
YNL073W	MSK1	1.34505	0.868989	0.885137	38570.4	32.2693	732.035	0.402141
YNL082W	PMS1	0.860655	1.05682	1.04316	40851.9	43.0989	812.212	0.475831	93.71	0.356206
YNL095C		0.875202	1.09812	0.999682	39943.3	42.5071	774.868	0.236486	93.37	0.296244
YNL201C	PSY2	1.04071	0.0423664	2.24102	39950.8	45.2132	815.842	0.40264	101.06	0.293371
YNL246W	VPS75	1.32994	1.19125	0.563804	38573.2	44.6022	923.985	0.280769
YNL273W	TOF1	1.15437	1.16198	0.700244	39802.1	44.6022	913.707	0.282353	103.82	0.238319
YNR047W		0.481924	0.319241	2.18698	39943	46.1401	794.761	0.447115
YNR070W		0.747889	1.13211	1.0539	40355.1	41.0516	844.609	0.510836	91.53	0.393609
YNR075W	COS10	0.885033	1.06635	1.01954	41026.4	41.0516	1161.36	0.488971	87.45	0.310877
YOL095C	HMI1	0.762375	1.14041	1.03769	40668.2	38.7924	725.308	0.568421
YOL105C	WSC3	0.686866	1.1842	1.05035	40651.3	41.6297	880.773	0.393701	89.7	0.304794
YOL138C		0.936172	1.04431	1.00469	40599.3	43.0989	887.024	0.475676	97.92	0.263424
YOL147C	PEX11	1.10131	1.13105	0.809991	38642.7	40.1944	721.326	0.4377	80.17	0.370036
YOR008C	SLG1	1.47623	1.13825	0.552235	37606.8	37.4233	816.808	0.504762	68.21	0.368738
YOR012W		1.39859	0.792314	1.05199	38276.8	40.1944	798.612	0.459057	90.78	0.314592
YOR024W		1.63073	0.816276	0.891037	38899.4	41.6297	806.775	0.521127	96.17	0.401028
YOR026W	BUB3	0.729639	1.03456	1.14619	40992.3	51.9686	844.62	0.328313
YOR039W	CKB2	1.67089	0.905798	0.750528	38987.2	39.6296	859.649	0.411523	98.18	0.308574
YOR061W	CKA2	1.48797	1.06279	0.645268	38194.8	41.6297	671.422	0.311927	96.89	0.317571
YOR080W	DIA2	0.540302	1.08436	1.1448	44380.7	73.1982	1327.48	0.0823529
YOR082C		0.979455	1.22715	0.711695	38174.7	33.7622	721.65	0.334416	85.35	0.329424
YOR083W	WHI5	1.15489	1.03298	0.870189	37665.7	32.2693	643.672	0.313636	77.8325	0.256909
YOR144C	ELG1	1.0085	1.26478	0.645853	40052.1	44.6022	1014.19	0.207885	101.72	0.359511
YOR150W	MRPL23	1.39441	0.989767	0.793762	39570.5	33.7622	771.596	0.451697	88.835	0.401488
YOR163W	DDP1	1.5315	0.845393	0.907901	38625.6	41.6297	811.913	0.429268	88.33	0.353363
YOR165W	SEY1	1.51661	1.08975	0.593733	38909.2	41.0516	837.901	0.44	89.94	0.268034
YOR175C		0.932301	0.914362	1.15073	40250.8	41.6297	911.248	0.467626	90.73	0.356038
YOR179C	SYC1	1.0365	0.98424	0.991385	39442.8	42.5071	777.749	0.373942
YOR223W		1.34744	0.84081	1.0165	40436	45.2132	825.914	0.320359	91.68	0.302271
YOR228C		1.49312	0.884697	0.877413	39495.9	43.0989	883.146	0.338129	84.82	0.375183
YOR241W	MET7	0.712896	1.44949	0.566811	45405	74.0477	1175.06	0.128205
YOR297C	TIM18	1.24747	1.23049	0.557968	38187.6	36.0869	818.754	0.402685	85.85	0.301505
YOR382W	FIT2	1.50494	1.05435	0.646958	38317.7	41.0516	780.874	0.438053	83.475	0.300022
YPL032C	SVL3	1.65168	0.660429	1.08502	38587.5	42.5071	795.515	0.336634	88.19	0.256417
YPL065W	VPS28	1.54015	0.868272	0.872891	39142.9	44.6022	874.294	0.446029	90.37	0.347587
YPL090C	RPS6A	0.929604	0.951984	1.10258	39173.6	39.6296	725.607	0.559524	81.4533	0.440193
YPL103C		0.912148	1.00263	1.0585	39586.1	43.9967	841.128	0.457576	96.85	0.370971
YPL273W	SAM4	1.56838	0.960691	0.735199	38475	41.6297	740.67	0.50463	95.12	0.294933
YPR023C	EAF3	0.399596	1.20293	1.23075	40832.1	43.9967	836.97	0.261538	93.67	0.370972
YPR091C		0.905095	0.96277	1.09982	39606	41.0516	798.253	0.447887	87.51	0.315789
YPR092W		1.35917	0.762454	1.11336	39243.9	41.0516	745.198	0.550489	97.75	0.290265
YPR120C	CLB5	1.30955	1.32273	0.401652	39922.6	50.965	830.147	0.329114
YCR024C-A	PMP1	1.09437	1.01481	0.926804	40717.1	51.9686			93.25	0.372819
YFR024C-A	LSB3	1.08919	1.04581	0.899813	39670.1	40.1944			86.28	0.357333
YKL033W-A		1.05243	0.99142	0.973198	39286.5	41.6297			131.69	0.348721
YJR135W-A	TIM8	0.802059	0.714704	1.36332	41016
YLR285C-A		0.975574	0.973541	1.03762	39412.2
YMR001C-A		0.264821	0.943	1.5221	43886
YMR174C	PAI3	0.965838	1.02457	1.0018	39816	40.1944	780.506	0.493789	95.72	0.362502
YBR111W-A	SUS1	0.632592	0.697451	1.48707	40257.2
YCR075W-A		0.936984	1.12899	0.934286	38899.4
YDL160C-A		1.00016	1.04317	0.964275	40098.5
YGL041C-B		0.914463	1.13633	0.942782	39143.8
YHR175W-A		0.917724	1.05873	1.0047	39979.8
