# Supplementary material for: Systematic identification of cell size regulators in budding yeast
Source: Mol Syst Biol. 2014 Nov 19;10(11):761. doi: 10.15252/msb.20145345 (PMC4299602; doi:10.15252/msb.20145345)
Supplement: Supplementary file 11 — Supplementary Dataset S2 [file msb0010-0761-sd11.xlsx]

## Sheet: Measured strains
YHR158C	KEL1	SGA_1(1)	A10
YKL138C	MRPL31	SGA_1(1)	A5
YBL027W	RPL19B	SGA_1(1)	B1
YDR405W	MRP20	SGA_1(1)	B2
YGL253W	HXK2	SGA_1(1)	B3
YKL143W	LTV1	SGA_1(1)	B5
YBR134W	YBR134W	SGA_1(1)	C1
YDR418W	RPL12B	SGA_1(1)	C8
YKR092C	SRP40	SGA_1(1)	C5
YBR274W	CHK1	SGA_1(1)	D1
YDR457W	TOM1	SGA_1(1)	D2
YGR229C	SMI1	SGA_1(1)	D3
YJL127C	SPT10	SGA_1(1)	D4
YLL045C	RPL8B	SGA_1(1)	D5
YBR278W	DPB3	SGA_1(1)	E7
YDR500C	RPL37B	SGA_1(1)	E2
YJL136C	RPS21B	SGA_1(1)	E4
YDL130W	RPP1B	SGA_1(1)	F1
YER167W	BCK2	SGA_1(1)	F2
YHL007C	STE20	SGA_1(1)	F3
YJL177W	RPL17B	SGA_1(1)	F4
YDR200C	VPS64	SGA_1(2)	G7
YGL016W	KAP122	SGA_1(1)	G2
YJL187C	SWE1	SGA_1(1)	G4
YGL173C	KEM1	SGA_1(1)	H8
YHL033C	RPL8A	SGA_1(1)	H9
YKL109W	HAP4	SGA_1(1)	H4
YMR097C	MTG1	SGA_1(1)	H5
YBR134W	YBR134W	SGA_2(1)	B1
YCR033W	SNT1	SGA_2(1)	C1
YNL079C	TPM1	SGA_2(1)	E1
YNL120C	YNL120C	SGA_2(1)	F1
YDR417C	YDR417C	SGA_2(1)	G1
YNL284C	MRPL10	SGA_2(1)	H1
YCR031C	RPS14A	SGA_2(1)	B2
YCR034W	FEN1	SGA_2(1)	C2
YCR077C	PAT1	SGA_2(1)	D2
YDR379C-A	YDR379C-A	SGA_2(1)	F2
YGL007C-A	YGL007C-A	SGA_2(1)	G2
YNR052C	POP2	SGA_2(1)	E3
YCR061W	YCR061W	SGA_2(1)	G3
YDL077C	VAM6	SGA_2(1)	H3
YGR233C	PHO81	SGA_2(1)	A4
YLR433C	CNA1	SGA_2(1)	B4
YLR444C	YLR444C	SGA_2(1)	C4
YLR450W	HMG2	SGA_2(1)	D4
YMR070W	MOT3	SGA_2(1)	F4
YMR071C	TVP18	SGA_2(1)	G4
YMR080C	NAM7	SGA_2(1)	H4
YJL123C	YJL123C	SGA_2(2)	A5
YKL007W	CAP1	SGA_2(1)	B5
YKL037W	YKL037W	SGA_2(1)	C5
YKR059W	TIF1	SGA_2(1)	D5
YLL002W	RTT109	SGA_2(1)	E5
YLR210W	CLB4	SGA_2(1)	F5
YLR287C-A	RPS30A	SGA_2(1)	G5
YNL289W	PCL1	SGA_2(1)	H5
YOR058C	ASE1	SGA_2(1)	C6
YOR083W	WHI5	SGA_2(1)	D6
YOR158W	PET123	SGA_2(1)	E6
YOR182C	RPS30B	SGA_2(1)	F6
YOL067C	RTG1	SGA_2(1)	G6
YPL155C	KIP2	SGA_2(1)	H6
YAL056W	GPB2	SGA_2(1)	A7
YAL030W	SNC1	SGA_2(1)	C7
YBL031W	SHE1	SGA_2(1)	D7
YBL085W	BOI1	SGA_2(1)	E7
YBR092C	PHO3	SGA_2(1)	G7
YBR095C	RXT2	SGA_2(1)	A8
YBR181C	RPS6B	SGA_2(1)	B8
YCL007C	YCL007C	SGA_2(1)	C8
YCL029C	BIK1	SGA_2(1)	D8
YCL051W	LRE1	SGA_2(1)	E8
YDL066W	IDP1	SGA_2(1)	F8
YDL071C	YDL071C	SGA_2(1)	G8
YDL118W	YDL118W	SGA_2(2)	H8
YDL203C	YDL203C	SGA_2(1)	A9
YDR072C	IPT1	SGA_2(1)	B9
YDR085C	AFR1	SGA_2(1)	C9
YDR312W	SSF2	SGA_2(1)	E9
YEL007W	YEL007W	SGA_2(1)	B10
YEL071W	DLD3	SGA_2(1)	C10
YER056C	FCY2	SGA_2(1)	D10
YER074W	RPS24A	SGA_2(1)	E10
YGL046W	YGL046W	SGA_2(1)	A11
YGR003W	CUL3	SGA_2(1)	C11
YGR010W	NMA2	SGA_2(1)	D11
YGR151C	YGR151C	SGA_2(1)	E11
YMR136W	GAT2	SGA_3(1)	A1
YKR094C	RPL40B	SGA_3(1)	B1
YAL024C	LTE1	SGA_3(1)	C1
YNL280C	BUD3	SGA_3(1)	A2
YER122C	GLO3	SGA_3(3)	B2
YMR063W	RIM9	SGA_3(3)	D2
YLL023C	YLL023C	SGA_3(3)	G2
YLR011W	LOT6	SGA_3(1)	H2
YLR056W	ERG3	SGA_3(1)	A3
YLR107W	REX3	SGA_3(3)	B3
YLR181C	VTA1	SGA_3(1)	C3
YLR220W	CCC1	SGA_3(1)	D3
YLR287C-A	RPS30A	SGA_3(3)	F3
YLR366W	YLR366W	SGA_3(3)	H3
YLR375W	STP3	SGA_3(3)	A4
YLR386W	VAC14	SGA_3(3)	B4
YMR157C	YMR157C	SGA_3(3)	D4
YMR178W	YMR178W	SGA_3(3)	E4
YNL299W	TRF5	SGA_3(3)	F4
YNL021W	HDA1	SGA_3(3)	G4
YOR006C	YOR006C	SGA_3(3)	H4
YOR082C	YOR082C	SGA_3(1)	A5
YOR106W	VAM3	SGA_3(3)	B5
YOR235W	YOR235W	SGA_3(1)	C5
YOR324C	FRT1	SGA_3(1)	D5
YOL064C	MET22	SGA_3(3)	F5
YOL076W	MDM20	SGA_3(3)	G5
YPL256C	CLN2	SGA_3(3)	H5
YPL039W	YPL039W	SGA_3(1)	A6
YPL037C	EGD1	SGA_3(3)	B6
YPR114W	YPR114W	SGA_3(1)	C6
YBL065W	YBL065W	SGA_3(1)	D6
YBL090W	MRP21	SGA_3(3)	E6
YBR093C	PHO5	SGA_3(3)	F6
YDL106C	PHO2	SGA_3(1)	G6
YDL115C	IWR1	SGA_3(3)	H6
YDL134C	PPH21	SGA_3(1)	B7
YDL155W	CLB3	SGA_3(1)	C7
YDL188C	PPH22	SGA_3(1)	D7
YDL224C	WHI4	SGA_3(1)	E7
YDL225W	SHS1	SGA_3(3)	F7
YDR017C	KCS1	SGA_3(1)	G7
YDR028C	REG1	SGA_3(1)	H7
YDR096W	GIS1	SGA_3(3)	A8
YDR156W	RPA14	SGA_3(3)	C8
YDR213W	UPC2	SGA_3(1)	D8
YDR245W	MNN10	SGA_3(3)	F8
YDR253C	MET32	SGA_3(1)	G8
YDR264C	AKR1	SGA_3(3)	H8
YDR320C	SWA2	SGA_3(1)	A10
YDR349C	YPS7	SGA_3(3)	B9
YDR436W	PPZ2	SGA_3(3)	D9
YFL006W	YFL006W	SGA_3(3)	F9
YFR031C-A	RPL2A	SGA_3(3)	G9
YGL124C	MON1	SGA_3(3)	A9
YGL158W	RCK1	SGA_3(1)	B10
YGR055W	MUP1	SGA_3(3)	C10
YHR021C	RPS27B	SGA_3(1)	F10
YHR038W	RRF1	SGA_3(3)	G10
YHR095W	YHR095W	SGA_3(1)	H10
YHR103W	SBE22	SGA_3(3)	A11
YIL034C	CAP2	SGA_3(3)	B11
YIL084C	SDS3	SGA_3(1)	D11
YIL110W	YIL110W	SGA_3(3)	E11
YIR005W	IST3	SGA_3(3)	F11
YBR111W-A	SUS1	SGA_4(1)	H1
YCR075W-A		SGA_4(1)	A2
YKL068W-A		SGA_4(1)	B2
YAL021C	CCR4	SGA_4(3)	C2
YER153C	PET122	SGA_4(1)	G2
YMR069W	NAT4	SGA_4(1)	A3
YOL132W	GAS4	SGA_4(1)	B3
YMR306W	FKS3	SGA_4(1)	D3
YML107C	PML39	SGA_4(1)	E3
YJL207C	LAA1	SGA_4(1)	G3
YLL015W	BPT1	SGA_4(1)	A4
YLL019C	KNS1	SGA_4(1)	B4
YLL029W	YLL029W	SGA_4(1)	C4
YLL051C	FRE6	SGA_4(1)	D4
YLL055W	YCT1	SGA_4(1)	E4
YLR150W	STM1	SGA_4(1)	G4
YLR287C-A	RPS30A	SGA_4(1)	H4
YLR296W	YLR296W	SGA_4(1)	A5
YLR306W	UBC12	SGA_4(1)	B5
YMR027W	YMR027W	SGA_4(1)	F5
YMR261C	TPS3	SGA_4(1)	G5
YMR304W	UBP15	SGA_4(3)	H5
YNL307C	MCK1	SGA_4(1)	A6
YNL001W	DOM34	SGA_4(1)	D6
YNL030W	HHF2	SGA_4(3)	E6
YOR070C	GYP1	SGA_4(1)	F6
YPR029C	APL4	SGA_4(1)	A7
YDL229W	SSB1	SGA_4(1)	B8
YDR213W	UPC2	SGA_4(1)	D8
YDR309C	GIC2	SGA_4(1)	E8
YDR436W	PPZ2	SGA_4(1)	A9
YER033C	ZRG8	SGA_4(1)	D9
YER065C	ICL1	SGA_4(1)	E9
YER081W	SER3	SGA_4(1)	G9
YGL003C	CDH1	SGA_4(1)	A10
YGL021W	ALK1	SGA_4(1)	B10
YGL035C	MIG1	SGA_4(1)	C10
YGL046W	YGL046W	SGA_4(1)	D10
YGL053W	PRM8	SGA_4(1)	E10
YGL253W	HXK2	SGA_4(1)	F10
YGR056W	RSC1	SGA_4(1)	G10
YGR078C	PAC10	SGA_4(3)	A11
YGR151C	YGR151C	SGA_4(1)	C11
YHL009C	YAP3	SGA_4(1)	D11
YHR115C	DMA1	SGA_4(1)	E11
YEL024W	RIP1	SGA_4(1)	F11
YGL235W	YGL235W	SGA_4(1)	H11
YHR194W	MDM31	SGA_5(1)	A1
YCL058C	FYV5	SGA_5(1)	C1
YJR145C	RPS4A	SGA_5(1)	D1
YJR054W		SGA_5(1)	E1
YJL191W	RPS14B	SGA_5(1)	H1
YCR081W	SRB8	SGA_5(3)	C2
YGL237C	HAP2	SGA_5(1)	G2
YGR220C	MRPL9	SGA_5(3)	A3
YLR448W	RPL6B	SGA_5(1)	B3
YER149C	PEA2	SGA_5(1)	C3
YOL121C	RPS19A	SGA_5(3)	E3
YLR052W	IES3	SGA_5(3)	F3
YOR096W	RPS7A	SGA_5(1)	G3
YJL115W	ASF1	SGA_5(1)	A4
YKL114C	APN1	SGA_5(1)	D4
YKL212W	SAC1	SGA_5(1)	E4
YLR048W	RPS0B	SGA_5(1)	A5
YLR221C	RSA3	SGA_5(1)	B5
YLR353W	BUD8	SGA_5(1)	D5
YML051W	GAL80	SGA_5(1)	F5
YMR216C	SKY1	SGA_5(1)	H5
YMR230W	RPS10B	SGA_5(1)	A6
YNL302C	RPS19B	SGA_5(1)	B6
YNL226W		SGA_5(3)	C6
YNL227C	JJJ1	SGA_5(1)	D6
YOR008C	SLG1	SGA_5(3)	F6
YOR043W	WHI2	SGA_5(1)	G6
YOR150W	MRPL23	SGA_5(1)	H6
YPL239W	YAR1	SGA_5(1)	D7
YPL193W	RSA1	SGA_5(1)	E7
YAL059W	ECM1	SGA_5(3)	G7
YAL048C	GEM1	SGA_5(1)	H7
YAL026C	DRS2	SGA_5(1)	B8
YBL024W	NCL1	SGA_5(1)	C8
YBR048W	RPS11B	SGA_5(1)	D8
YCL034W	LSB5	SGA_5(1)	F8
YDL182W	LYS20	SGA_5(1)	H8
YDL213C	NOP6	SGA_5(1)	A9
YDR025W	RPS11A	SGA_5(3)	B9
YDR335W	MSN5	SGA_5(1)	D9
YDR337W	MRPS28	SGA_5(1)	E9
YDR447C	RPS17B	SGA_5(1)	G9
YER002W	NOP16	SGA_5(1)	A10
YER020W	GPA2	SGA_5(1)	B10
YGL078C	DBP3	SGA_5(1)	C10
YGR081C	SLX9	SGA_5(1)	E10
YGR084C	MRP13	SGA_5(3)	F10
YGR197C	SNG1	SGA_5(1)	B11
YGR214W	RPS0A	SGA_5(3)	C11
YHR030C	SLT2	SGA_5(1)	D11
YHR034C	PIH1	SGA_5(3)	E11
YHR066W	SSF1	SGA_5(1)	F11
YIL008W	URM1	SGA_5(1)	G11
YIL098C	FMC1	SGA_5(1)	H11
YLR079W	SIC1	IS117(1)
YLR403W	SFP1	IS121(1)
YNL197C	WHI3	IS104(1)
YAL040C	CLN3	IS115(1)
YJR059W	PTK2	SGA_6(3)	C1
YBR168W	PEX32	SGA_6(1)	E1
YGR162W	TIF4631	SGA_6(1)	H1
YPL078C	ATP4	SGA_6(1)	A2
YBR271W		SGA_6(1)	C2
YMR269W	TMA23	SGA_6(1)	D2
YKR074W		SGA_6(1)	E2
YER103W	SSA4	SGA_6(1)	G2
YER183C	FAU1	SGA_6(1)	B3
YNR070W		SGA_6(1)	C3
YNR075W	COS10	SGA_6(1)	D3
YOL095C	HMI1	SGA_6(1)	E3
YML111W	BUL2	SGA_6(1)	F3
YJL122W	ALB1	SGA_6(1)	H3
YJL095W	BCK1	SGA_6(1)	A4
YLL016W	SDC25	SGA_6(1)	E4
YLR006C	SSK1	SGA_6(1)	F4
YLR102C	APC9	SGA_6(1)	G4
YLR395C	COX8	SGA_6(1)	H4
YML084W		SGA_6(3)	A5
YMR228W	MTF1	SGA_6(1)	C5
YOR293W	RPS10A	SGA_6(1)	E5
YOR312C	RPL20B	SGA_6(3)	F5
YOR337W	TEA1	SGA_6(1)	G5
YOL070C		SGA_6(1)	H5
YPL254W	HFI1	SGA_6(1)	A6
YPL102C		SGA_6(3)	C6
YPL086C	ELP3	SGA_6(1)	D6
YPL049C	DIG1	SGA_6(1)	E6
YAL013W	DEP1	SGA_6(3)	G6
YBL028C		SGA_6(1)	H6
YBL054W		SGA_6(1)	A7
YBL068W	PRS4	SGA_6(1)	B7
YBR034C	HMT1	SGA_6(1)	C7
YBR058C	UBP14	SGA_6(1)	D7
YBR084W	MIS1	SGA_6(1)	E7
YBR187W	GDT1	SGA_6(1)	F7
YBR263W	SHM1	SGA_6(1)	H7
YDL076C	RXT3	SGA_6(1)	C8
YDL090C	RAM1	SGA_6(3)	D8
YDL119C		SGA_6(1)	E8
YDL167C	NRP1	SGA_6(1)	G8
YDL201W	TRM8	SGA_6(1)	H8
YDR083W	RRP8	SGA_6(1)	A9
YDR120C	TRM1	SGA_6(1)	B9
YDR137W	RGP1	SGA_6(1)	C9
YDR161W		SGA_6(1)	D9
YDR184C	ATC1	SGA_6(1)	F9
YDR465C	RMT2	SGA_6(1)	H9
YER040W	GLN3	SGA_6(1)	B10
YER049W	TPA1	SGA_6(1)	C10
YFL034W		SGA_6(1)	D10
YGL029W	CGR1	SGA_6(1)	E10
YGL064C	MRH4	SGA_6(1)	F10
YGL084C	GUP1	SGA_6(1)	G10
YGL127C	SOH1	SGA_6(3)	H10
YGL136C	MRM2	SGA_6(1)	A11
YGL174W	BUD13	SGA_6(1)	B11
YGR123C	PPT1	SGA_6(1)	C11
YGR187C	HGH1	SGA_6(3)	E11
YHR111W	UBA4	SGA_6(3)	F11
YHR152W	SPO12	SGA_6(1)	G11
YML038C	YMD8	SGA_7(1)	C1
YJR070C	LIA1	SGA_7(1)	D1
YJR066W	TOR1	SGA_7(1)	G1
YDL133C-A	RPL41B	SGA_7(1)	H1
YNL080C	EOS1	SGA_7(3)	C2
YNL119W	NCS2	SGA_7(3)	E2
YGR276C	RNH70	SGA_7(1)	G2
YGR295C	COS6	SGA_7(1)	H2
YIR023W	DAL81	SGA_7(3)	A3
YJR003C		SGA_7(1)	B3
YCR085W		SGA_7(1)	D3
YIL127C		SGA_7(1)	G3
YMR320W		SGA_7(1)	F4
YML103C	NUP188	SGA_7(1)	G4
YMR098C		SGA_7(1)	H4
YJL208C	NUC1	SGA_7(1)	A5
YJL148W	RPA34	SGA_7(1)	B5
YJR108W	ABM1	SGA_7(3)	C5
YKL191W	DPH2	SGA_7(1)	D5
YKR032W		SGA_7(1)	E5
YKR056W	TRM2	SGA_7(1)	F5
YKR060W	UTP30	SGA_7(1)	G5
YLL046C	RNP1	SGA_7(1)	H5
YLR003C		SGA_7(1)	A6
YLR090W	XDJ1	SGA_7(1)	B6
YLR112W		SGA_7(1)	C6
YML013W	SEL1	SGA_7(3)	F6
YML006C	GIS4	SGA_7(1)	G6
YMR140W	SIP5	SGA_7(1)	H6
YMR275C	BUL1	SGA_7(1)	B7
YOR222W	ODC2	SGA_7(1)	E7
YOL050C		SGA_7(1)	F7
YOL081W	IRA2	SGA_7(1)	G7
YPL195W	APL5	SGA_7(1)	A8
YPL152W	RRD2	SGA_7(1)	B8
YPL101W	ELP4	SGA_7(1)	C8
YPR065W	ROX1	SGA_7(1)	E8
YBL002W	HTB2	SGA_7(3)	H8
YBL017C	PEP1	SGA_7(1)	A9
YBR238C		SGA_7(3)	D9
YCR016W		SGA_7(3)	E9
YDR496C	PUF6	SGA_7(1)	B10
YFL056C	AAD6	SGA_7(3)	D10
YFR024C-A	LSB3	SGA_7(1)	E10
YGL109W		SGA_7(1)	A11
YGL132W		SGA_7(1)	B11
YIL096C		SGA_7(1)	E11
YIL148W	RPL40A	SGA_7(1)	F11
YBR159W		SGA_7(1)	G11
YHL039W		SGA_8(1)	A1
YLR406C	RPL31B	SGA_8(1)	C1
YJR058C	APS2	SGA_8(1)	E1
YGR239C	PEX21	SGA_8(1)	F1
YGR250C		SGA_8(1)	G1
YKR036C	CAF4	SGA_8(1)	H1
YDR461W	MFA1	SGA_8(1)	C2
YBL091C-A	SCS22	SGA_8(1)	D2
YJL020C	BBC1	SGA_8(1)	E2
YLR371W	ROM2	SGA_8(1)	F2
YAL049C		SGA_8(1)	G2
YDR485C	VPS72	SGA_8(1)	H2
YGR283C		SGA_8(1)	A3
YKR101W	SIR1	SGA_8(3)	C3
YLR435W	TSR2	SGA_8(1)	C4
YLR449W	FPR4	SGA_8(1)	E3
YNR057C	BIO4	SGA_8(1)	F3
YER123W	YCK3	SGA_8(1)	G3
YMR075W	RCO1	SGA_8(1)	H3
YER095W	RAD51	SGA_8(1)	A4
YML109W	ZDS2	SGA_8(1)	B4
YJL077C	ICS3	SGA_8(1)	D3
YJR082C	EAF6	SGA_8(1)	D4
YKL171W		SGA_8(1)	F4
YLL017W		SGA_8(1)	E4
YLL024C	SSA2	SGA_8(1)	G4
YLL053C		SGA_8(1)	H4
YLR047C	FRE8	SGA_8(1)	A5
YLR059C	REX2	SGA_8(1)	B5
YLR068W	FYV7	SGA_8(1)	C5
YLR074C	BUD20	SGA_8(1)	D5
YLR092W	SUL2	SGA_8(1)	E5
YLR165C	PUS5	SGA_8(1)	F5
YLR209C	PNP1	SGA_8(1)	G5
YLR263W	RED1	SGA_8(1)	B6
YLR267W		SGA_8(1)	C6
YLR401C	DUS3	SGA_8(1)	D6
YMR034C		SGA_8(1)	F6
YMR219W	ESC1	SGA_8(1)	H6
YMR241W	YHM2	SGA_8(1)	A7
YNL081C	SWS2	SGA_8(1)	C7
YOR299W	BUD7	SGA_8(1)	E7
YPL213W	LEA1	SGA_8(1)	F7
YPL015C	HST2	SGA_8(1)	G7
YBL009W	ALK2	SGA_8(1)	B8
YBL015W	ACH1	SGA_8(1)	C8
YBL072C	RPS8A	SGA_8(1)	D8
YBL079W	NUP170	SGA_8(1)	E8
YBR047W		SGA_8(1)	F8
YBR059C	AKL1	SGA_8(1)	G8
YBR255W		SGA_8(1)	B9
YDL096C	OPI6	SGA_8(1)	C9
YDL104C	QRI7	SGA_8(1)	D9
YDR084C	TVP23	SGA_8(1)	F9
YDR175C	RSM24	SGA_8(1)	G9
YDR281C	PHM6	SGA_8(1)	A10
YER032W	FIR1	SGA_8(1)	C10
YFL023W	BUD27	SGA_8(1)	E10
YGL076C	RPL7A	SGA_8(1)	G10
YGL107C	RMD9	SGA_8(1)	H10
YGL160W		SGA_8(1)	B11
YGL260W		SGA_8(1)	C11
YHR117W	TOM71	SGA_8(1)	D11
YHR130C		SGA_8(1)	E11
YHR139C	SPS100	SGA_8(1)	F11
YIL064W		SGA_8(1)	G11
YIR004W	DJP1	SGA_8(1)	H11
YLR237W	THI7	SGA_9(1)	B1
YCR028C-A	RIM1	SGA_9(1)	C1
YBR269C		SGA_9(1)	D1
YBR283C	SSH1	SGA_9(1)	E1
YCR068W	ATG15	SGA_9(1)	F1
YKR097W	PCK1	SGA_9(1)	A2
YLR423C	ATG17	SGA_9(1)	B2
YMR060C	SAM37	SGA_9(1)	C2
YNR068C		SGA_9(1)	D2
YMR091C	NPL6	SGA_9(1)	E2
YOL090W	MSH2	SGA_9(1)	F2
YOL124C	TRM11	SGA_9(1)	G2
YLR039C	RIC1	SGA_9(1)	H2
YMR133W	REC114	SGA_9(1)	B3
YJL058C	BIT61	SGA_9(1)	C3
YJL052W	TDH1	SGA_9(1)	D3
YKL166C	TPK3	SGA_9(1)	E3
YKL170W	MRPL38	SGA_9(1)	F3
YKR065C	PAM17	SGA_9(1)	G3
YLL014W		SGA_9(1)	H3
YLL032C		SGA_9(1)	A4
YLL061W	MMP1	SGA_9(1)	B4
YLR019W	PSR2	SGA_9(1)	C4
YLR072W		SGA_9(1)	D4
YLR138W	NHA1	SGA_9(1)	E4
YLR224W		SGA_9(1)	F4
YLR260W	LCB5	SGA_9(1)	G4
YLR261C	VPS63	SGA_9(1)	H4
YLR262C	YPT6	SGA_9(1)	A5
YLR281C		SGA_9(1)	B5
YLR290C		SGA_9(1)	C5
YLR309C	IMH1	SGA_9(1)	D5
YLR410W	VIP1	SGA_9(1)	E5
YML013CA		SGA_9(1)	F5
YMR022W	UBC7	SGA_9(1)	G5
YMR285C	NGL2	SGA_9(1)	H5
YMR302C	YME2	SGA_9(1)	A6
YMR310C		SGA_9(1)	C6
YNL214W	PEX17	SGA_9(1)	B6
YNL175C	NOP13	SGA_9(1)	E6
YNL156C	NSG2	SGA_9(1)	D6
YNL141W	AAH1	SGA_9(1)	F6
YNL022C		SGA_9(1)	G6
YNR012W	URK1	SGA_9(1)	H6
YOR021C		SGA_9(1)	B7
YOR025W	HST3	SGA_9(1)	C7
YOR078W	BUD21	SGA_9(3)	D7
YOR085W	OST3	SGA_9(3)	E7
YOR091W	TMA46	SGA_9(1)	F7
YOR188W	MSB1	SGA_9(1)	G7
YOR201C	MRM1	SGA_9(1)	H7
YOR243C	PUS7	SGA_9(1)	A8
YOR297C	TIM18	SGA_9(3)	B8
YOR342C		SGA_9(1)	C8
YOL033W	MSE1	SGA_9(1)	D8
YOL080C	REX4	SGA_9(1)	E8
YOL084W	PHM7	SGA_9(1)	F8
YPL226W	NEW1	SGA_9(1)	G8
YPL212C	PUS1	SGA_9(1)	H8
YPL180W	TCO89	SGA_9(1)	A9
YPL157W	TGS1	SGA_9(1)	B9
YPL071C		SGA_9(1)	C9
YPL048W	CAM1	SGA_9(1)	D9
YPR059C		SGA_9(1)	E9
YPR070W	MED1	SGA_9(1)	F9
YBL058W	SHP1	SGA_9(1)	H9
YBL080C	PET112	SGA_9(1)	A10
YBR014C		SGA_9(1)	B10
YBR022W	POA1	SGA_9(1)	C10
YBR219C		SGA_9(1)	D10
YDL099W	BUG1	SGA_9(1)	F10
YDL176W		SGA_9(1)	G10
YDR257C	SET7	SGA_9(1)	H10
YEL033W		SGA_9(1)	C11
YER007C-A	TMA20	SGA_9(1)	D11
YGL129C	RSM23	SGA_9(1)	E11
YHR001W-A	QCR10	SGA_9(1)	F11
YIL117C	PRM5	SGA_9(1)	G11
YDL074C	BRE1	SGA_9(1)	H11
YDR205W	MSC2	SGA_10(1)	B1
YGR159C	NSR1	SGA_10(1)	A2
YKR024C	DBP7	SGA_10(1)	D2
YNL136W	EAF7	SGA_10(1)	F2
YOR345C	None	SGA_10(1)	H2
YPR043W	RPL43A	SGA_10(1)	A3
YPR196W	None	SGA_10(1)	C3
YGL058W	RAD6	SGA_10(1)	E3
YMR223W	UBP8	SGA_10(1)	F3
YPL055C	LGE1	SGA_10(1)	G3
YGR252W	GCN5	SGA_10(1)	H3
YNL227C	None	SGA_10(1)	A4
YHR034C	None	SGA_10(1)	B4

## Sheet: Failed strains
ORF	Name	# attempts
YAL036C	RBG1	1
YAR014C	BUD14	2
YBR058C-A	TSC3	1
YBR164C	ARL1	1
YBR230C	OM14	2
YBR279W	PAF1	2
YCL014W	BUD3	1
YCR020W-B	HTL1	3
YCR046C	IMG1	2
YDL042C	SIR2	3
YDL081C	RPP1A	1
YDL129W		1
YDR065W		1
YDR138W	HPR1	2
YDR165W	TRM82	1
YDR226W	ADK1	2
YDR227W	SIR4	3
YDR359C	VID21	1
YDR363W	ESC2	3
YDR377W	ATP17	1
YDR392W	SPT3	1
YDR432W	NPL3	2
YDR433W		1
YDR463W	STP1	2
YDR484W	VPS52	1
YEL072W	RMD6	3
YER151C	UBP3	3
YER158C		2
YGL012W	ERG4	3
YGL072C		1
YGL133W	ITC1	2
YGL190C	CDC55	3
YGR064W		2
YGR085C	RPL11B	1
YGR180C	RNR4	2
YHL011C	PRS3	3
YHL024W	RIM4	1
YHR205W	SCH9	1
YIL052C	RPL34B	4
YJL080C	SCP160	2
YJL146W	IDS2	2
YJR122W	CAF17	2
YLR131C	ACE2	1
YLR185W	RPL37A	1
YLR192C	HCR1	3
YLR226W	BUR2	2
YLR239C	LIP2	1
YLR369W	SSQ1	2
YLR452C	SST2	2
YML014W	TRM9	2
YMR116C	ASC1	1
YMR144W		2
YMR202W	ERG2	2
YNL107W	YAF9	2
YNL139C	RLR1	2
YNL220W	ADE12	2
YNL248C	RPA49	4
YNL252C	MRPL17	1
YNL264C	PDR17	2
YNR051C	BRE5	2
YOL143C	RIB4	2
YOL145C	CTR9	2
YOL148C	SPT20	3
YOR001W	RRP6	1
YOR309C		2
YPL017C		2
YPL073C		2
YPL129W	TAF14	2
YPR045C		3
YPR128C	ANT1	1

## Sheet: negative regulators FACS
Strain	Result
YAL024C	Success
YAL048C	Success
YBL015W	Success
YBL027W	Success
YBL072C	Success
YBL091C-A	Success
YBR058C-A	Failed(1)
YBR093C	Success
YBR095C	Success
YBR111W-A	Success
YBR164C	Failed(1)
YBR181C	Success
YBR255W	Success
YBR263W	Success
YCL034W	Success
YCR034W	Success
YCR075W-A	Success
YDL063C	Success
YDL071C	Success
YDL077C	Success
YDL090C	Success
YDL096C	Success
YDL099W	Success
YDL104C	Success
YDL106C	Success
YDL118W	Success
YDL130W	Success
YDL182W	Success
YDL203C	Success
YDR025W	Success
YDR072C	Success
YDR083W	Success
YDR084C	Success
YDR085C	Success
YDR137W	Success
YDR156W	Success
YDR227W	Failed(3)
YDR245W	Success
YDR281C	Success
YDR312W	Success
YDR320C	Success
YDR349C	Success
YDR382W	Success
YDR417C	Success
YDR418W	Success
YDR436W	Success
YDR484W	Failed(1)
YDR500C	Success
YEL071W	Success
YEL072W	Failed(3)
YER032W	Success
YER033C	Success
YER044C-A	Success
YER056C	Success
YER065C	Success
YER122C	Success
YER149C	Success
YER183C	Success
YFL034W	Success
YGL021W	Success
YGL043W	Success
YGL046W	Success
YGL053W	Success
YGL076C	Success
YGL078C	Success
YGL124C	Success
YGL158W	Success
YGL160W	Success
YGR003W	Success
YGR010W	Success
YGR084C	Success
YGR151C	Success
YGR214W	Success
YGR229C	Success
YHL011C	Failed(3)
YHL033C	Success
YHR066W	Success
YHR103W	Success
YHR139C	Success
YHR194W	Success
YIL034C	Success
YIL052C	Failed(4)
YIL084C	Success
YIR004W	Success
YJL020C	Success
YJL077C	Success
YJL207C	Success
YJR058C	Success
YJR082C	Success
YKL007W	Success
YKL037W	Success
YKL166C	Success
YKR092C	Success
YKR094C	Success
YLL019C	Success
YLL023C	Success
YLL024C	Success
YLL029W	Success
YLL032C	Success
YLL045C	Success
YLL051C	Success
YLR003C	Success
YLR011W	Success
YLR039C	Success
YLR056W	Success
YLR072W	Success
YLR107W	Success
YLR185W	Failed(1)
YLR192C	Failed(3)
YLR209C	Success
YLR224W	Success
YLR237W	Success
YLR239C	Failed(1)
YLR395C	Success
YLR403W	Success
YML107C	Success
YMR034C	Success
YMR063W	Success
YMR069W	Success
YMR136W	Success
YMR202W	Failed(2)
YMR241W	Success
YMR261C	Success
YMR269W	Success
YNL001W	Success
YNL079C	Success
YNL248C	Failed(4)
YNL280C	Success
YNL284C	Success
YNR057C	Success
YOL076W	Success
YOL084W	Success
YOL121C	Success
YOR008C	Success
YOR070C	Success
YOR082C	Success
YOR083W	Success
YOR085W	Success
YOR106W	Success
YOR188W	Success
YOR299W	Success
YOR324C	Success
YOR337W	Success
YOR342C	Success
YPL015C	Success
YPL102C	Success
YPL155C	Success
YPL195W	Success
YPR029C	Success
YPR114W	Success

## Sheet: positive regulators FACS
Strain	Result
YAL021C	Success
YAR014C	Failed(2)
YBL002W	Success
YBL009W	Success
YBL016W	Success
YBL017C	Success
YBL028C	Success
YBL054W	Success
YBL065W	Success
YBL080C	Success
YBL090W	Success
YBR014C	Success
YBR047W	Success
YBR134W	Success
YBR159W	Success
YBR230C	Failed(2)
YBR269C	Success
YBR278W	Success
YCL007C	Success
YCL051W	Success
YCR031C	Success
YCR033W	Success
YCR046C	Failed(2)
YDL042C	Failed(3)
YDL056W	Success
YDL074C	Success
YDL076C	Success
YDL081C	Failed(1)
YDL115C	Success
YDL133C-A	Success
YDL155W	Success
YDL167C	Success
YDL229W	Success
YDR028C	Success
YDR175C	Success
YDR200C	Success
YDR257C	Success
YDR335W	Success
YDR379C-A	Success
YDR432W	Failed(2)
YDR457W	Success
YDR463W	Failed(2)
YDR485C	Success
YEL007W	Success
YEL033W	Success
YER074W	Success
YER081W	Success
YER153C	Success
YER167W	Success
YFL006W	Success
YFL023W	Success
YFL056C	Success
YFR031C-A	Success
YGL007C-A	Success
YGL072C	Failed(1)
YGL109W	Success
YGL127C	Success
YGL173C	Success
YGL174W	Success
YGL190C	Failed(3)
YGL235W	Success
YGL260W	Success
YGR055W	Success
YGR111W	Success
YGR123C	Success
YGR159C	Success
YGR180C	Failed(2)
YGR197C	Success
YGR233C	Success
YHL007C	Success
YHR021C	Success
YHR038W	Success
YHR095W	Success
YHR115C	Success
YHR158C	Success
YIL110W	Success
YIL117C	Success
YIR005W	Success
YJL058C	Success
YJL123C	Success
YJL127C	Success
YJL136C	Success
YJL146W	Failed(2)
YJL208C	Success
YJR108W	Success
YKL068W-A	Success
YKL171W	Success
YKR032W	Success
YKR036C	Success
YKR059W	Success
YKR065C	Success
YLL002W	Success
YLL014W	Success
YLL015W	Success
YLL016W	Success
YLL017W	Success
YLL046C	Success
YLL053C	Success
YLL055W	Success
YLL061W	Success
YLR006C	Success
YLR047C	Success
YLR048W	Success
YLR059C	Success
YLR092W	Success
YLR102C	Success
YLR112W	Success
YLR138W	Success
YLR150W	Success
YLR165C	Success
YLR181C	Success
YLR220W	Success
YLR226W	Failed(2)
YLR263W	Success
YLR267W	Success
YLR281C	Success
YLR287C-A	Success
YLR290C	Success
YLR296W	Success
YLR306W	Success
YLR309C	Success
YLR353W	Success
YLR362W	Success
YLR366W	Success
YLR375W	Success
YLR386W	Success
YLR406C	Success
YLR433C	Success
YLR444C	Success
YLR450W	Success
YLR452C	Failed(2)
YML006C	Success
YML038C	Success
YML084W	Success
YML111W	Success
YMR022W	Success
YMR027W	Success
YMR060C	Success
YMR070W	Success
YMR071C	Success
YMR075W	Success
YMR080C	Success
YMR098C	Success
YMR116C	Failed(1)
YMR140W	Success
YMR144W	Failed(2)
YMR157C	Success
YMR178W	Success
YMR275C	Success
YMR304W	Success
YMR306W	Success
YMR320W	Success
YNL021W	Success
YNL030W	Success
YNL081C	Success
YNL120C	Success
YNL136W	Success
YNL156C	Success
YNL214W	Success
YNL299W	Success
YNL302C	Success
YNL307C	Success
YNR047W	Success
YNR052C	Success
YNR070W	Success
YNR075W	Success
YOL050C	Success
YOL064C	Success
YOL067C	Success
YOL070C	Success
YOL095C	Success
YOL132W	Success
YOL145C	Failed(2)
YOR006C	Success
YOR025W	Success
YOR091W	Success
YOR182C	Success
YOR201C	Success
YOR222W	Success
YOR235W	Success
YOR297C	Success
YOR309C	Failed(2)
YOR345C	Success
YPL017C	Failed(2)
YPL037C	Success
YPL039W	Success
YPL048W	Success
YPL049C	Success
YPL071C	Success
YPL073C	Failed(2)
YPL256C	Success
YPR045C	Failed(3)
YPR059C	Success
YPR196W	Success

## Sheet: negative regulators Coulter
Strain	Result
YAL013W	Success
YAL024C	Success
YAL040C	Success
YAL049C	Success
YAL056W	Success
YBL027W	Success
YBR058C	Success
YBR093C	Success
YBR134W	Success
YBR219C	Success
YBR230C	Failed(2)
YBR238C	Success
YCR028C-A	Success
YCR061W	Success
YDL042C	Failed(3)
YDL119C	Success
YDL159W	Success
YDL176W	Success
YDR065W	Failed(1)
YDR156W	Success
YDR175C	Success
YDR349C	Success
YDR377W	Failed(1)
YDR392W	Failed(1)
YDR417C	Success
YDR418W	Success
YDR457W	Success
YDR461W	Success
YDR484W	Failed(1)
YDR485C	Success
YER020W	Success
YER040W	Success
YER095W	Success
YER103W	Success
YER122C	Success
YER158C	Failed(2)
YFR024C-A	Success
YGL003C	Success
YGL012W	Failed(3)
YGL016W	Success
YGL084C	Success
YGL107C	Success
YGL124C	Success
YGL127C	Success
YGL129C	Success
YGL132W	Success
YGL133W	Failed(2)
YGL237C	Success
YGL253W	Success
YGR064W	Failed(2)
YGR111W	Success
YGR239C	Success
YGR250C	Success
YHL007C	Success
YHL011C	Failed(3)
YHR001W-A	Success
YHR030C	Success
YHR034C	Success
YHR066W	Success
YHR117W	Success
YHR130C	Success
YHR152W	Success
YHR158C	Success
YHR205W	Failed(1)
YIL052C	Failed(4)
YIL098C	Success
YJL095W	Success
YJL187C	Success
YJL208C	Success
YJR059W	Success
YKL037W	Success
YKL109W	Success
YKL170W	Success
YKL212W	Success
YKR020W	Success
YKR036C	Success
YKR097W	Success
YKR101W	Success
YLL016W	Success
YLR006C	Success
YLR019W	Success
YLR047C	Success
YLR079W	Success
YLR090W	Success
YLR102C	Success
YLR138W	Success
YLR260W	Success
YLR261C	Success
YLR262C	Success
YLR371W	Success
YLR403W	Success
YLR410W	Success
YML013CA	Success
YML013W	Success
YML051W	Success
YML109W	Success
YML111W	Success
YMR022W	Success
YMR060C	Success
YMR075W	Success
YMR097C	Success
YMR098C	Success
YMR133W	Success
YMR136W	Success
YMR216C	Success
YMR219W	Success
YMR228W	Success
YMR304W	Success
YNL080C	Success
YNL107W	Failed(2)
YNL197C	Success
YNL226W	Success
YNL227C	Success
YNL248C	Failed(4)
YNL252C	Failed(1)
YNL284C	Success
YNL307C	Success
YNR070W	Success
YNR075W	Success
YOL033W	Success
YOL070C	Success
YOL095C	Success
YOR008C	Success
YOR025W	Success
YOR043W	Success
YOR082C	Success
YOR083W	Success
YOR297C	Success
YPL049C	Success
YPL078C	Success
YPL213W	Success
YPL254W	Success
YPR070W	Success
YPR114W	Success
YPR128C	Failed(1)

## Sheet: positive regulators Coulter
Strain	Result
YAL021C	Success
YAL040C	Success
YAL048C	Success
YAR014C	Failed(2)
YBL058W	Success
YBL079W	Success
YBR022W	Success
YBR059C	Success
YBR134W	Success
YBR168W	Success
YBR269C	Success
YBR274W	Success
YBR279W	Failed(2)
YBR283C	Success
YCL007C	Success
YCL058C	Success
YCR020W-B	Failed(3)
YCR031C	Success
YCR068W	Success
YCR077C	Success
YCR081W	Success
YCR085W	Success
YDL066W	Success
YDL074C	Success
YDL076C	Success
YDL090C	Success
YDL106C	Success
YDL133C-A	Success
YDL182W	Success
YDR138W	Failed(2)
YDR205W	Success
YDR226W	Failed(2)
YDR253C	Success
YDR264C	Success
YDR335W	Success
YDR359C	Failed(1)
YDR363W	Failed(3)
YDR432W	Failed(2)
YDR433W	Failed(1)
YDR463W	Failed(2)
YEL007W	Success
YEL033W	Success
YER123W	Success
YER151C	Failed(3)
YER167W	Success
YFL006W	Success
YGL072C	Failed(1)
YGL136C	Success
YGR056W	Success
YGR081C	Success
YGR085C	Failed(1)
YGR180C	Failed(2)
YGR295C	Success
YHL009C	Success
YHR021C	Success
YHR111W	Success
YIL008W	Success
YIR004W	Success
YIR023W	Success
YJL052W	Success
YJL080C	Failed(2)
YJL115W	Success
YJL123C	Success
YJL127C	Success
YJL136C	Success
YJR054W	Success
YJR122W	Failed(2)
YJR145C	Success
YKL114C	Success
YKR024C	Success
YKR059W	Success
YKR074W	Success
YLL002W	Success
YLR052W	Success
YLR131C	Failed(1)
YLR181C	Success
YLR226W	Failed(2)
YLR369W	Failed(2)
YLR386W	Success
YLR423C	Success
YLR435W	Success
YLR452C	Failed(2)
YML014W	Failed(2)
YML103C	Success
YMR091C	Success
YMR116C	Failed(1)
YMR230W	Success
YMR275C	Success
YNL119W	Success
YNL120C	Success
YNL139C	Failed(2)
YNL220W	Failed(2)
YNL264C	Failed(2)
YNL299W	Success
YNR051C	Failed(2)
YNR052C	Success
YNR068C	Success
YOL081W	Success
YOL090W	Success
YOL143C	Failed(2)
YOL148C	Failed(3)
YOR096W	Success
YOR293W	Success
YOR312C	Success
YPL055C	Success
YPL086C	Success
YPL101W	Success
YPL129W	Failed(2)
YPL152W	Success
YPL180W	Success
YPL254W	Success
YPL256C	Success
YPR043W	Success
YPR045C	Failed(3)
YPR065W	Success

## Sheet: known regulators
Strain	Result
YAL021C	Success
YAL030W	Success
YAL040C	Success
YAL056W	Success
YBL031W	Success
YBL085W	Success
YBR092C	Success
YBR093C	Success
YBR134W	Success
YBR181C	Success
YBR279W	Failed(2)
YCL014W	Failed(1)
YCL029C	Success
YCL051W	Success
YCR020W-B	Failed(3)
YCR061W	Success
YCR077C	Success
YCR081W	Success
YDL066W	Success
YDL106C	Success
YDL129W	Failed(1)
YDL134C	Success
YDL155W	Success
YDL188C	Success
YDL224C	Success
YDL225W	Success
YDR017C	Success
YDR028C	Success
YDR096W	Success
YDR138W	Failed(2)
YDR156W	Success
YDR213W	Success
YDR253C	Success
YDR264C	Success
YDR309C	Success
YDR335W	Success
YDR392W	Failed(1)
YDR436W	Success
YDR457W	Success
YEL024W	Success
YER020W	Success
YER167W	Success
YGL003C	Success
YGL016W	Success
YGL035C	Success
YGL237C	Success
YGL253W	Success
YGR056W	Success
YGR064W	Failed(2)
YGR078C	Success
YGR111W	Success
YGR180C	Failed(2)
YHL009C	Success
YHL011C	Failed(3)
YHL024W	Failed(1)
YHR030C	Success
YHR034C	Success
YHR066W	Success
YHR205W	Failed(1)
YIL052C	Failed(4)
YIL098C	Success
YJL080C	Failed(2)
YJL095W	Success
YJL115W	Success
YJL127C	Success
YJL157C	Success
YJL187C	Success
YJL208C	Success
YJR054W	Success
YJR059W	Success
YKL037W	Success
YKL109W	Success
YKL114C	Success
YKL171W	Success
YKL212W	Success
YKR020W	Success
YLL016W	Success
YLR006C	Success
YLR131C	Failed(1)
YLR263W	Success
YLR353W	Success
YLR403W	Success
YLR435W	Success
YML014W	Failed(2)
YML051W	Success
YMR116C	Failed(1)
YMR216C	Success
YMR304W	Success
YNL139C	Failed(2)
YNL197C	Success
YNL226W	Success
YNL227C	Success
YNL248C	Failed(4)
YNL307C	Success
YNR052C	Success
YOR008C	Success
YOR043W	Success
YOR083W	Success
YPL055C	Success
YPL129W	Failed(2)
YPL193W	Success
YPL254W	Success
YPL256C	Success

## Sheet: ribosomal biogenesis
Strain	Result
YAL026C	Success
YAL036C	Failed(1)
YAL059W	Success
YBL024W	Success
YBL028C	Success
YBL054W	Success
YBL068W	Success
YBR034C	Success
YBR048W	Success
YBR084W	Success
YBR187W	Success
YBR238C	Success
YBR271W	Success
YCR016W	Success
YCR031C	Success
YDL063C	Success
YDL167C	Success
YDL201W	Success
YDL213C	Success
YDR025W	Success
YDR083W	Success
YDR120C	Success
YDR161W	Success
YDR165W	Failed(1)
YDR184C	Success
YDR312W	Success
YDR337W	Success
YDR418W	Success
YDR447C	Success
YDR465C	Success
YDR496C	Success
YER002W	Success
YER007C-A	Success
YER049W	Success
YGL029W	Success
YGL064C	Success
YGL078C	Success
YGL136C	Success
YGL173C	Success
YGR081C	Success
YGR085C	Failed(1)
YGR123C	Success
YGR159C	Success
YGR162W	Success
YGR187C	Success
YGR214W	Success
YGR220C	Success
YGR276C	Success
YGR283C	Success
YHL011C	Failed(3)
YHL039W	Success
YHR034C	Success
YHR066W	Success
YIL064W	Success
YIL096C	Success
YIL127C	Success
YIL148W	Success
YJL122W	Success
YJL148W	Success
YJL191W	Success
YJL208C	Success
YJR003C	Success
YJR066W	Success
YJR070C	Success
YJR145C	Success
YKL143W	Success
YKL191W	Success
YKR024C	Success
YKR056W	Success
YKR060W	Success
YKR092C	Success
YKR094C	Success
YLL046C	Success
YLR003C	Success
YLR048W	Success
YLR059C	Success
YLR068W	Success
YLR074C	Success
YLR165C	Success
YLR192C	Failed(3)
YLR221C	Success
YLR401C	Success
YLR403W	Success
YLR435W	Success
YLR448W	Success
YLR449W	Success
YMR097C	Success
YMR269W	Success
YMR285C	Success
YMR302C	Success
YMR310C	Success
YNL022C	Success
YNL119W	Success
YNL141W	Success
YNL175C	Success
YNL227C	Success
YNL248C	Failed(4)
YNL302C	Success
YNR012W	Success
YOL080C	Success
YOL121C	Success
YOL124C	Success
YOR001W	Failed(1)
YOR021C	Success
YOR078W	Success
YOR091W	Success
YOR150W	Success
YOR201C	Success
YOR243C	Success
YOR312C	Success
YPL048W	Success
YPL157W	Success
YPL193W	Success
YPL212C	Success
YPL226W	Success
YPL239W	Success
