# Supplementary material for: Systematic identification of cell size regulators in budding yeast
Source: Mol Syst Biol. 2014 Nov 19;10(11):761. doi: 10.15252/msb.20145345 (PMC4299602; doi:10.15252/msb.20145345)
Supplement: Supplementary file 12 — Supplementary Dataset S3 [file msb0010-0761-sd12.xlsx]

## Sheet: Summary (raw)
	Classification	Classification	NS size	STD NS size	CK size	STD CK size	BUD size	STD BUD size	G1 daughters	STD G1 daughters	G1 mothers	STD G1 mothers	S/G2 daughters	STD S/G2 daughters	S/G2 mothers	STD S/G2 mothers	Late M daughters	STD Late M daughters	Late M mothers	STD Late M mothers	CC daughters	STD CC daughters	CC mothers	STD CC mothers	Rel time offset	time Offset pval	Rel size offset	Offset pval
YOR082C	Negative regulator	Negative regulator	836.319	374.645	997.098	406.482	1213.01	348.977	42	31.2854	18	25.6812	60	15.3646	60	36.304	12	5.55796	12	5.12354	114	19.8748	87	26.9845	-30.75	0	-0.299167	0
WHI5	Negative regulator	Negative regulator	833.24	304.095	1004.6	276.245	1273.36	278.435	54	44.8077	21	28.0386	63	16.879	66	35.3932	12	5.84331	12	6.96256	120	29.5942	93	18.5793	-26.025	0	-0.24826	0
YDR417C	Negative regulator	Negative regulator	811.354	323.515	983.905	370.967	1298	462.792	66	43.3122	27	24.2309	63	17.2386	66	37.3331	15	4.80348	15	4.18182	141	33.1558	105	36.555	-13.5	0	-0.251782	0
SFP1	Small slow	Small slow	618.787	536.959	713.64	562.202	1320.49	782.374	174	79.5772	33	34.1463	63	16.0086	66	46.6647	9	3.64029	9	4.65599	186	47.9611	114	43.279	81.15	5.79579e-09	-0.0358091	0.000250082
WHI3	Negative regulator	Negative regulator	751.195	358.647	936.806	401.104	1433.75	528.994	72	34.6717	21	22.9074	60	14.0454	57	33.667	9	5.2415	9	6.37365	138	30.2933	87	30.8346	-17.25	2.85427e-11	-0.15953	0
DEP1	Small slow	Small slow	716.993	240.4	923.952	252.267	1468.84	312.214	84	37.9463	21	35.1978	51	14.0586	54	34.8301	9	5.38919	12	6.6285	144	34.8561	81	13.8039	0	0.183557	-0.0800275	4.87388e-14
KAP122	Negative regulator	Negative regulator	798.687	212.802	1011.66	236.223	1476.22	269.9	66	33.1482	21	22.0588	54	11.9449	51	35.955	12	5.51797	12	6.3448	132	23.5084	84	14.2798	-9	0	-0.116535	0
MED1	Small slow	Negative regulator	748.223	270.669	984.799	387.719	1479.39	485.781	73.68	43.1923	21.49	22.7702	55.26	15.4251	55.26	35.2402	12	9.36951	12	6.98733	130.5	37.6472	90	34.9024	-4.8475	0.0253469	-0.115529	0
GPR1	Small slow	Small slow	795.613	229.579	1010.24	252.147	1531.18	248.148	72	37.3622	21	26.8979	54	12.8894	48	36.1145	9	8.1587	12	10.2043	129	30.7268	81	39.6527	-5.25	5.52907e-07	-0.0900452	0
RPP2B	Small slow	Small slow	746.157	266.178	867.975	267.221	1534.78	298.186	123	41.0177	24	22.8373	69	12.6604	63	33.2764	9	3.28431	9	4.61764	192	34.9234	99	30.6018	33	0	-0.0185694	0.0555619
RTG1	Small slow	Small slow	724.468	280.024	846.794	269.555	1543.18	363.468	132	45.5033	30	26.7476	63	14.7838	57	36.5059	9	4.84383	9	4.56188	201	36.8284	93	12.6725	36	0	-0.0338306	0.0190653
RPL6B	Small slow	Small slow	739.922	315.54	915.621	325.617	1543.36	350.035	99	40.6394	24	30.5112	54	15.1235	51	28.5496	12	4.01959	12	4.53359	138	16.1087	87	13.2344	9.9375	3.14682e-07	-0.0368033	0.00207273
GPA2	Small slow	Small slow	875.793	286.89	1115.33	281.979	1547.8	358.35	63	35.596	24	27.4432	54	14.1617	54	38.3259	12	5.61041	12	7.7312	126	26.0861	87	14.687	-5.45	0	-0.106212	0
YNL227C	Small slow	Small slow	762.546	280.085	938.101	210.829	1559.54	295.696	96	32.7502	24	21.5616	60	10.5577	54	29.0082	12	2.98686	12	5.02987	162	24.9423	90	34.691	13.5	5.33602e-07	-0.0494341	0.00307429
CDH1	Negative regulator	Negative regulator	907.706	580.966	1128.35	651.365	1569.16	835.752	69	50.3625	27	33.9159	51	15.0988	51	39.2933	12	5.65772	12	10.0928	105	16.2867	72	11.4707	-12	0.000180787	-0.107995	0
SIC1	Negative regulator	Negative regulator	1004.49	596.001	1214.03	752.707	1569.27	786.22	57	52.2015	24	36.0229	54	18.8038	57	46.1422	12	16.9112	12	11.3889	111	36.3324	87	41.5975	-11.93	3.95273e-05	-0.124602	0
PAT1	Negative regulator	Negative regulator	868.019	220.72	1108.47	238.094	1569.48	277.31	51	30.9251	15	22.6479	57	14.145	51	28.8499	12	3.31452	12	4.70399	120	25.2564	81	32.9593	-17.125	0	-0.0969624	0
RPP1B	Small slow	Small slow	762.981	240.599	928.136	222.489	1571.85	214.886	96	36.2543	24	28.8217	60	13.4089	54	35.4358	9	3.71971	12	6.02084	168	25.0853	87	13.9262	6.75	0.00057641	-0.0399714	0.0453396
RPL37B	Small slow	Small slow	823.178	349.458	942.306	377.347	1571.91	265.479	102	45.1265	24	26.3982	66	13.8877	60	27.8727	9	4.59537	9	5.474	180	33.4535	93	23.3863	12.75	3.51215e-05	-0.0843739	7.89113e-05
REX3	Small slow	Small slow	883.772	356.743	1121.81	294.221	1572.78	362.393	69	38.037	21	20.6251	54	13.9982	54	31.3641	12	9.89827	12	4.05657	126	27.3184	87	27.4985	-4.1325	0.203398	-0.0817441	2.22045e-16
RPA34	Small slow	Small slow	799.239	344.05	1027.63	287.138	1575.4	348.669	75	35.8028	21	23.2398	51	13.8601	51	44.4577	12	5.72014	12	9.9017	108	14.3523	81	11.5969	-2	0.426774	-0.0672835	1.11022e-16
AAH1	Small slow	Small slow	890.532	330.173	1140.9	373.692	1577.56	424.49	75	40.9022	27	29.3841	60.5	16.6225	57	37.3414	15	6.71314	15	7.18586	151.25	35.1323	96	16.6919	9.75	1.44854e-11	-0.099987	0
TMA23	Small slow	Small slow	734.418	299.361	895.229	303.902	1585.62	363.542	105	42.516	24	28.5404	54	13.6073	51	36.1989	9	3.90449	9	4.5856	162	38.7065	84	12.6323	16.4625	0	-0.00879082	0.46076
SRP40	wt	Small slow	786.604	277.263	983.245	260.132	1589.45	330.815	93	34.2462	24	30.218	54	14.745	54	38.4965	9	4.05836	9	7.80271	162	24.1621	90	36.2765	13.5	4.21996e-13	-0.0354664	0.211017
KEL1	Small slow	Small slow	841.159	417.908	1111.45	375.127	1590.34	539.091	70.62	46.1068	21	48.6853	48	15.6721	51	42.6788	12	5.43644	12	5.23426	134.82	34.2089	78	13.7386	-2.2125	0.149027	-0.0874026	0
GLN3	Small slow	Small slow	884.574	336.83	1085.42	366.251	1592.39	452.774	84.5	57.2799	26	31.2595	71.5	16.8093	74.75	43.4085	9.75	5.07153	9.75	5.44362	123.5	12.3311	113.75	25.021	12.95	0.0101371	-0.0582175	0.00172351
RPL19B	Small slow	Small slow	806.026	262.04	1009.02	263.806	1593.5	318.519	81	34.1079	21	28.6764	54	12.8011	54	41.9592	9	3.61348	12	5.44191	144	22.8816	75	8.39412	1.75	0.0141659	-0.056111	1.92952e-06
BUD20	Small slow	Small slow	807.461	247.924	984.923	259.676	1595.65	327.598	93	37.0784	21	24.5637	60	13.057	57	34.6105	9	3.32014	12	5.72425	153	31.4076	90	39.477	13.725	0	-0.0409458	0.00884214
GIS4	N/A	N/A	848.749	493.734	1059.77	459.812	1599.62	356.452	60	31.7269	21	32.9234	54	13.6735	48	26.7657	12	5.63015	12	8.61951	102	11.1176	75	10.1879	-10.5	0.000578703	-0.0502389	0.106038
RPL8B	Small slow	Small slow	819.685	274.314	1018.73	300.424	1600.07	287.723	81	34.9014	21	22.9408	60	12.0585	57	34.3348	12	4.56063	12	5.1902	144	28.6747	84	29.2681	5.25	0.0413844	-0.0462392	0.0177969
JJJ1	Small slow	Small slow	790.727	270.092	959.106	256.145	1601.84	282.69	99	35.2235	24	24.9549	60	11.2297	54	30.9564	12	5.44202	12	6.74835	135	15.9465	87	13.0291	18.645	0	-0.0258471	0.0114669
SSF1	Small slow	Small slow	792.396	300.386	1004.21	284.498	1602.7	313.257	81	40.5173	21	26.6192	57	12.7522	51	29.8816	9	4.79022	12	5.88969	138	33.2628	87	34.535	1.5	0.011402	-0.0410231	2.48359e-07
YIL110W	N/A	N/A	942.312	509.331	1160.32	611.71	1613.5	321.232	78	44.2009	30	8.93099	51	12.6836	49.5	49.9476	12	2.84472	12	2.12533	112.5	9.89504	90	24.7953	3	0.197755	-0.0718572	0.332824
WHI4	Small slow	Small slow	818.903	292.029	1050.2	269.147	1613.95	304.741	72	36.6475	21	33.5094	51	13.3449	51	37.2873	9	6.45936	12	5.73784	126	29.3795	81	40.0631	-3	0.0653384	-0.0390992	4.11886e-11
SEL1	Negative regulator	Small slow	891.372	401.114	1152.38	382.37	1617.06	411.25	60	37.5297	18	27.5522	57	12.9358	54	38.8409	12	5.96163	12	12.2615	129	28.88	81	15.919	-8.25	3.43425e-05	-0.0818363	3.4639e-14
STE20	Negative regulator	Negative regulator	846.825	299.71	1108.38	299.33	1617.86	331.674	57.78	33.9933	21	33.7631	51	13.4598	51	38.9695	12	6.84523	12.42	7.11935	121.98	27.5235	84	40.682	-9.87	0	-0.0574581	0
SUS1	wt	Small slow	805.527	471.898	990.647	506.245	1618.99	647.718	96	49.8847	28.8	43.0691	48	17.1232	54.4	43.3822	12	4.92003	12	5.25203	144	41.4582	86.4	14.872	10.85	2.51863e-06	-0.0528521	4.16599e-05
HMT1	wt	wt	823.877	230.518	1066.27	280.956	1619.28	316.585	69	31.3862	18	18.3553	54	11.891	51	31.5249	12	6.11107	12	3.47111	102	12.0616	78	11.8806	-2.25	0.178097	-0.0428866	0.00448081
TOM1	Small slow	Small slow	813.516	259.713	1001.29	248.422	1619.97	295.77	81	36.6027	21	27.3485	51	11.9707	51	32.413	9	4.20803	9	7.06786	135	31.8746	72	8.57561	3	0.167541	-0.0247799	0.0303966
YNL226W	Small slow	Small slow	798.504	198.834	986.47	235.941	1620.59	293.839	99	33.7762	24	22.4199	60	11.3055	54	33.0849	12	5.30501	12	6.6057	132	13.6278	87	12.7769	19.175	0	-0.0113273	0.759679
TRM2	wt	Small slow	862.878	322.805	1097.33	319.086	1622.81	354.093	69	45.2227	21	33.524	49.5	15.6961	48	45.8538	12	4.54013	12	16.5024	123	36.4581	75	14.0372	1.15	0.951724	-0.0641198	8.22846e-05
STP3	N/A	N/A	872.202	362.912	1131.01	396.711	1626.37	265.16	62	33.5901	15.5	21.358	52.7	12.1913	52.7	38.297	12.4	4.02352	12.4	4.04844	114.7	16.4194	77.5	8.41336	-9.175	0.0146604	-0.0578279	0.0145917
YLR366W	wt	wt	822.632	445.494	1070.91	379.929	1626.76	410.592	74.4	35.9996	18.6	26.5037	52.7	14.3695	49.6	30.4285	9.3	2.868	9.3	5.72942	111.6	11.1751	74.4	12.7482	-1.5625	0.483864	-0.0351838	0.0391443
BUD27	Positive regulator	Positive regulator	765.337	324.8	940.052	336.746	1628.24	371.201	114	47.8417	27	20.7991	54	12.8597	57	38.0361	9	3.64268	12	4.70658	186	41.713	93	11.929	22.5	1.66533e-15	-0.0338205	0.0749225
NSR1	Small slow	wt	881.201	331.355	1099.72	465.104	1633.33	631.328	78	33.852	21	18.7266	54	12.8829	54	28.2628	12	3.82819	12	4.93707	141	28.9793	84	12.4918	5.32	0.0125278	-0.0283303	0.000897583
TOR1	N/A	N/A	858.562	338.957	1114.11	252.85	1633.52	340.585	69	27.9479	18	22.5055	54	10.2383	48	26.5118	12	2.78668	12	2.85517	124.5	20.4162	78	9.62195	3	0.598672	-0.0227647	0.722963
HXK2	Small slow	Small slow	866.473	263.418	1108.7	312.41	1633.7	370.227	69	37.5616	21	30.6382	51.36	12.8464	54	35.9183	12	5.05536	12	7.92104	126	31.483	90	39.8912	3.18	0.000130452	-0.0211188	0
YDL071C	wt	Small slow	865.733	295.544	1092.53	277.205	1633.82	348.068	66	35.4384	21	30.4217	51	11.62	51	35.1125	9	5.03187	12	7.95431	126	27.4081	81	12.5016	-3.75	0.00398171	-0.0568867	0
YGL046W	Small slow	Small slow	872.146	260.611	1103.84	290.722	1636.21	412.545	66	37.4742	19.2	27.98	54.4	12.1117	54	39.6487	12	4.69725	12	9.66365	126	27.2181	90	42.7201	-4.1	0.0172583	-0.0532895	1.88027e-12
RPL17B	Small slow	Small slow	888.169	341.177	1090.9	453.252	1636.34	433.973	72	36.3133	21	31.3883	57	15.0294	54	32.2215	12	5.54827	12	7.22992	135	37.2503	84	15.2559	1.5	0.962809	-0.0529152	0.000109585
RSA1	N/A	N/A	840.616	442.106	972.315	523.549	1637.73	578.779	135	55.9242	33	28.6531	60	19.1457	72	43.9698	9	5.32246	9	12.1493	156	38.0851	108	21.5198	42	5.19622e-07	-0.0234932	0.117357
VPS72	Small slow	Small slow	881.717	307.941	1123.33	376.823	1638.14	423.015	66	38.2391	18	25.5939	54	13.9857	51	34.8613	9	6.1333	12	5.89612	123	27.53	81	32.0433	-3	0.0205485	-0.056472	1.39464e-08
YHR034C	N/A	N/A	832.188	403.748	1011.43	465.62	1642.12	480.693	99	50.755	30	33.3995	60	14.1939	57	38.3283	12	2.98428	12	4.18587	151.5	30.5243	93	12.6385	21	2.82339e-05	-0.0343516	0.00710074
RNP1	N/A	N/A	844.183	315.756	1100.94	445.896	1642.81	420.086	66	40.1973	21	31.955	51	12.7867	48	32.6921	12	4.65714	12	6.12339	96	10.8703	78	10.7992	-9	0.00159729	-0.0608543	0.0519297
SIP5	wt	Small slow	893.531	309.153	1150.6	295.193	1643.58	366.244	63	29.9088	18	21.751	49.5	14.1819	51	36.1913	12	4.87627	12	7.64871	123	24.0173	78	33.525	0	0.331477	-0.0323682	0.00844913
SHM1	wt	Small slow	842.732	347.426	1143.69	366.098	1644.74	321.951	61.75	33.8259	19.5	24.3064	48.75	13.575	52	49.5665	13	5.39204	13	10.0377	120.25	28.3937	68.25	15.9	-3.625	0.220031	-0.028881	0.25061
SWE1	wt	wt	760.917	300.35	989.395	336.295	1645.75	354.037	81	42.2898	21	33.172	45	12.0517	45	39.2949	9	4.98109	9	8.48117	129	36.6213	63	7.88105	0	0.482374	-0.0184332	0.00816662
ATC1	N/A	N/A	820.934	195.818	1077.16	213.836	1647.97	292.542	73.2	35.3182	21.35	29.674	48.8	14.5865	51.85	28.5229	12.2	3.50824	12.2	6.6237	132.675	30.8695	79.3	9.33453	0.4625	0.68644	-0.00927418	0.043091
YLR003C	Small slow	wt	860.795	295.064	1081.36	295.696	1648.45	337.379	66	36.4417	18	27.025	51	11.4622	48	36.2008	9	5.47855	12	7.1526	120	32.0669	72	12.6158	-3.75	0.0122846	-0.0301489	0.0135738
YLR112W	wt	Negative regulator	868.412	353.87	1149.39	411.968	1648.7	393.56	66	46.0714	21	32.1074	48	11.686	52.5	45.4977	12	6.62502	12	5.66589	114	29.977	75	10.0397	-9	1.59045e-05	-0.0554344	0.000994874
SIR1	wt	wt	824.47	233.238	1069.9	243.525	1652.06	303.997	78	39.8631	21	33.0303	51	13.5843	51	37.2662	12	4.69188	12	6.89721	138	30.2533	78	12.931	6	6.79767e-12	-0.02431	0.000219087
UBP8	Small slow	Small slow	892.48	412.178	1101.42	481.943	1653.12	585.718	75	40.4933	27	29.2925	51	15.759	52.5	51.6942	12	7.65866	12	8.66407	135	39.3065	87	14.7284	4.5	0.153983	-0.0512866	2.70372e-06
RAM1	wt	wt	843.127	266.535	1088.49	249.923	1653.25	259.538	69	29.552	21	24.3972	54	11.771	51	30.8325	12	3.55811	12	4.4124	132	26.2659	81	12.033	-2.25	0.578068	-0.0308359	0.375017
PEP1	wt	wt	845.069	308.627	1096.95	241.349	1654.87	339.325	66	33.6772	19.5	24.2633	54	13.6227	51	37.5336	12	5.26605	12	8.84531	132	28.9611	81	43.6994	-2.25	0.537407	-0.0321955	0.0231702
PIH1	Positive regulator	Positive regulator	833.686	481.344	1012.95	494.876	1656.63	556.089	111	45.964	33	26.2369	60	14.9798	60	34.4763	12	7.95333	12	7.35651	186	34.4318	96	17.5745	27	0	-0.0128852	0.145223
YMR320W	N/A	N/A	848.393	338.909	1126.51	281.712	1656.93	313.516	66	30.1017	21	25.8442	48	11.9313	46.5	20.5519	12	5.2405	12	4.33662	129	14.7544	78	10.5899	-4.5	0.548264	-0.0548769	0.592759
MTF1	Small slow	wt	833.285	235.315	1039.95	274.476	1657	300.899	78	35.3827	24	26.3969	54	12.6406	51	29.5184	12	4.47207	12	5.343	138	31.3439	84	12.9134	8.675	0	-0.0129431	0.000820569
PML39	Small slow	Small slow	875.914	403.381	1128.97	317.844	1658.82	394.456	72	38.3936	18	28.966	54	14.0554	51	35.5263	12	8.59527	12	9.02725	129	30.1309	81	28.3859	1.9	0.925556	-0.042793	0.000258556
PHO5	wt	wt	786.48	244.715	976.976	309.828	1661.36	342	87	43.4666	24	26.5103	54	12.3676	54	34.3001	12	4.00823	12	7.41996	138	37.2709	93	36.9629	6	7.62945e-13	-0.00152687	0.345471
YLL023C	N/A	N/A	987.434	232.332	1247.17	234.541	1661.65	331.799	52.7	48.1337	21.7	30.8122	54.25	13.9454	49.6	42.7572	12.4	2.69339	12.4	6.7247	114.7	21.1697	77.5	10.1922	-5.6	0.320346	-0.0917108	0.0167993
YCR016W	wt	wt	845.038	353.893	1075	365.119	1662.18	382.607	75	37.3055	24	31.6302	48	13.3967	51	50.184	10.5	4.1719	12	6.75878	132	33.7095	75	11.2054	3	0.0211052	-0.0451312	0.0153547
WHI2	Small slow	Small slow	932.915	314.988	1210.38	297.877	1663.15	321.753	60	41.7541	24	31.464	51	13.7964	51	41.4161	12	7.22098	15	7.80404	117	33.2055	84	16.0876	-3.475	8.86253e-07	-0.0664692	0
RPL31B	Small slow	Small slow	858.402	332.938	1069.36	375.512	1664.51	377.798	78	40.7173	21	32.2753	42	12.6092	45	29.0835	9	5.97062	12	6.70083	126	28.4818	72	11.7821	2.25	0.582667	-0.02023	0.891713
GEM1	Small slow	wt	857.73	252.309	1103.15	282.258	1664.55	299.386	66	35.5144	21	23.467	54	12.5994	51	33.2432	12	4.39643	12	5.24368	126	29.3789	85.5	37.152	-0.07	0.449816	-0.0411601	6.90791e-06
YGL160W	wt	wt	826.948	209.244	1083.28	241.959	1665.23	344.105	72	37.4021	21	23.6471	48	12.892	51	34.948	12	3.82826	12	9.2208	129	27.0676	90	33.5811	3	0.359731	-0.0136035	0.303323
YKR032W	wt	wt	834.931	318.224	1077.22	275.273	1665.53	373.122	69	33.7095	21	30.3838	48	13.4579	45	31.3666	12	7.12961	12	5.56151	135	26.1138	78	14.3161	-5.1	0.00119066	-0.0480457	0.00323842
QRI7	Small slow	Small slow	815.57	278.741	1061.48	299.924	1666.21	374.2	72	35.7342	18	20.8445	54	13.885	54	44.073	12	7.43826	12	10.3052	132	31.1188	84	27.7912	0	0.900042	-0.0640989	0.00630043
PRS4	N/A	N/A	858.802	214.335	1113.57	242.044	1668.55	319.088	64.5	36.4298	18	21.2937	54	11.3173	51	24.8071	9	2.89239	12	4.19818	99	6.6598	84	24.9474	-1.875	0.0287976	-0.00928755	0.34652
PPT1	wt	wt	901.357	288.593	1151.82	445.935	1668.71	413.592	66	26.4509	18	23.6069	51	11.7703	51	26.7928	12	5.44198	12	5.81857	130.5	22.4731	81	11.8421	0	0.0276054	-0.0434899	0.0925389
TPS3	N/A	N/A	885.06	197.36	1140.25	222.324	1668.99	205.245	58.9	32.3622	20.15	18.3141	49.6	11.9479	49.6	13.3066	10.85	4.33886	12.4	4.75034	120.9	21.6661	75.95	17.8137	-4.725	0.497947	-0.0213936	0.482369
PUF6	wt	wt	843.035	473.859	1044.91	324.357	1669.38	586.296	87	38.6438	27	33.5126	54	16.2748	51	49.4504	9	6.98404	12	7.63757	138	21.0697	81	16.1942	11.5	0.00680387	-0.0175044	0.0339446
THI7	wt	wt	820.844	184.864	1066.71	252.195	1670.28	225.609	85.05	42.208	22.05	20.8362	59.85	9.92514	53.55	27.3027	12.6	4.62996	12.6	5.31969	138.6	14.8224	88.2	15.5961	16.675	4.89083e-11	-0.0199841	0.638528
SBE22	N/A	N/A	887.042	176.419	1188.14	274.667	1670.55	261.467	57.95	42.0066	18.3	20.7853	51.85	13.4929	51.85	26.2803	12.2	5.22871	12.2	5.11132	118.95	24.5924	79.3	13.0035	-4.525	0.31167	-0.0549942	0.329155
YCR085W	wt	Small slow	880.824	332.856	1141.08	316.36	1670.74	342.843	66	28.0579	18	21.6731	54	12.4954	51	36.2099	12	3.14244	12	5.37923	126	24.7014	78	10.5795	1.5	0.220695	-0.0337744	0.019709
LTV1	wt	wt	817.263	280.424	1029.31	271.341	1671.33	315.467	75	49.7846	21	25.3546	54	12.953	54	33.7022	9	3.21291	9	4.70369	120	21.4128	69	9.36032	0	0.347043	-0.01063	0.141327
UBP14	wt	wt	878.543	244.952	1163.16	267.852	1672.89	241.592	57	30.353	21	23.7747	57	13.9613	54	26.5991	12	4.77476	15	11.5489	126	24.102	90	33.2144	-5.525	0.00674674	-0.0478352	3.09567e-05
ELP3	wt	Small slow	835.011	272.952	1089.46	282.268	1673.63	317.824	78	38.8481	27	25.6311	57	14.8613	51	27.1136	12	5.85089	15	8.06319	120	13.9901	90	14.1325	6.75	0.0377338	-0.0214358	0.00275213
SKY1	N/A	N/A	865.965	294.476	1152.9	256.796	1673.97	418.897	87	49.7329	30	28.3992	51	17.4492	48	43.3408	12	5.3127	12	4.12558	165	46.9648	84	38.2752	5.85	0.553021	-0.0261723	0.233588
RPA14	Small slow	wt	853.294	269.593	1058.52	259.76	1674.39	315.125	84	36.998	27	26.6319	51	12.3581	51	38.5622	9	4.1087	12	7.27565	138	30.0547	93	35.4923	11.425	0	-0.0238041	0.0248976
LTE1	Negative regulator	Negative regulator	901.233	370.178	1162.56	370.309	1677.87	370.781	60	40.4568	18	28.0155	54	13.1335	51	41.3109	15	5.00027	15	6.45697	120	37.2971	81	12.2877	-9	5.51221e-10	-0.0518519	1.54151e-09
YGL109W	N/A	N/A	856.816	349.375	1110.78	406.05	1678.26	323.797	78	33.6239	24	31.8978	48	12.6407	48	38.1265	12	4.11231	12	8.06419	102	15.6873	72	10.1647	3.625	0.76298	-0.0245746	0.321139
MCK1	wt	wt	872.823	304.154	1131.46	261.452	1679.28	308.692	66	32.6576	18	23.5752	54	11.9791	51	35.8966	12	3.93918	12	6.07491	123	29.906	78	10.1916	-2.85	0.0860608	-0.0155098	2.2394e-05
YGR151C	Negative regulator	Negative regulator	943.634	623.598	1202.73	513.968	1680.54	459.441	57.6	56.6217	22.4	52.8113	48	11.411	54.4	53.256	9.6	4.07399	9.6	5.44777	108.8	36.6898	80	42.2422	-9.3	0.000602771	-0.0906156	7.61584e-07
YIL096C	wt	wt	883.049	326.135	1130.31	273.825	1680.88	370.44	75	32.712	24	20.6313	48	14.0109	48	31.6118	12	4.25013	12	4.89478	132	24.5873	81	25.0281	8.65	0.00748161	-0.0237197	0.651597
SWA2	wt	wt	817.139	339.329	1095.49	376.877	1681.58	396.153	69	35.5345	18	24.8078	51	13.7804	54	27.5372	12	3.78988	12	7.80642	132	27.8788	90	36.8208	0	0.0430555	-0.0142361	0.253872
COS10	N/A	N/A	942.175	442.735	1218.5	262.482	1681.75	240.157	54	29.5731	18	18.2687	54	13.4139	51	28.4174	12	6.39235	12	4.34119	124.5	18.797	81	16.6665	0	0.231567	-0.0319206	0.63846
VAM3	N/A	N/A	997.537	266.363	1280.78	397.829	1681.76	356.291	60	39.3751	22.5	23.7912	57	13.7936	55.5	42.4533	12	3.25829	12	4.21426	90	8.08173	84	9.30478	-3	0.537373	-0.0673602	0.00283566
YKL037W	wt	Small slow	861.796	294.468	1128.61	402.181	1682.62	514.343	69.52	39.4814	18.96	27.7815	50.56	12.8244	51	36.3918	9.48	4.61397	12.64	7.22654	123.24	28.5427	79	11.205	1.625	0.871476	-0.0347055	6.01132e-06
COS6	wt	wt	872.291	301.678	1119.67	278.599	1682.73	548.893	69	34.2942	21	30.1966	51	13.4381	48	45.3687	12	6.25423	12	9.4396	123	25.5913	75	13.6743	1.005	0.879429	-0.0112404	0.51252
FEN1	Small slow	Small slow	964.566	316.67	1205.65	325.366	1684.14	389.367	69.52	38.4586	18.96	30.4218	60.04	12.7731	53.72	40.5142	12.64	5.04377	12.64	7.64796	135.88	30.0294	85.32	12.4036	8.34	7.4174e-13	-0.0603478	0
SSA4	wt	Negative regulator	899.944	445.054	1168.25	420.59	1685.77	375.471	57	29.4365	18	26.4919	54	13.0465	49.5	23.2637	12	6.86378	12	6.35463	90	8.84511	75	11.3404	-6	0.00312235	-0.0355542	0.583301
MRP21	N/A	N/A	924.903	337.329	1111.14	325.825	1686.19	346.501	72	31.9689	21	36.5784	63	11.897	63	37.6936	12	3.57954	12	4.427	132	27.6806	90	10.6567	0.75	0.862437	0.013871	0.837117
PTK2	N/A	N/A	878.681	162.959	1149.26	231.674	1686.26	255.423	69	33.5737	15	18.649	54	12.0418	51	21.9029	12	4.46082	12	5.23591	126	23.7437	81	12.6791	6	0.251139	-0.0635695	0.233414
PEA2	N/A	N/A	895.06	227.402	1138.28	208.98	1688.31	263.182	54	27.2894	18	22.6317	48	11.2412	45	23.8432	9	2.53679	12	3.70848	108	26.5465	72	9.74574	-9	3.8627e-06	-0.0227544	0.125136
PUS1	wt	wt	830.094	225.656	1089.23	277.08	1688.39	322.879	73.68	32.7791	21.49	23.7564	49.12	12.0069	46.05	34.058	12.28	4.20548	12.28	5.65227	132.01	27.8526	79.82	32.9661	5.6025	0.0613405	-0.0069438	0.952417
YPL039W	N/A	N/A	872.852	257.794	1149.62	244.494	1688.78	235.844	60	27.275	15	20.2273	54	10.0306	51	28.8025	12	6.38161	12	7.08545	114	21.7103	78	29.6543	-7.5	0.00610689	-0.0341042	0.783193
ELP4	Small slow	Small slow	896.971	328.378	1137.07	344.869	1689.51	418.742	75	41.8134	27	27.2493	63	14.9628	54	33.7451	15	7.93743	18	12.0594	153	37.5202	102	37.4388	9	1.40895e-11	-0.0328295	1.11995e-11
HTB2	N/A	N/A	870.711	278.476	1140.71	377.369	1689.68	397.625	66	31.5895	21	32.3835	51	13.6251	46.5	31.8202	12	5.81582	12	19.9358	96	8.55069	75	11.8985	-0.75	0.486817	-0.0111713	0.469858
PSR2	wt	wt	889.21	259.045	1136.9	269.089	1689.99	348.068	66	35.8952	21	19.5776	48	12.6858	48	22.3701	12	3.5933	12	4.78725	120	26.3486	76.5	10.942	-3.75	0.471765	-0.0235471	0.338231
LSB3	wt	wt	877.149	310.761	1114.61	375.229	1690.93	420.408	78	35.8841	21	25.7742	40.5	14.3837	48	43.4772	12	11.0756	12	4.18898	135	27.7656	75	13.174	6.75	0.0979763	-0.00777054	0.196463
PCL9	Negative regulator	Negative regulator	864.75	247.247	1152.02	278.65	1692.18	284.894	54	26.3861	18	23.626	51	13.5154	45	28.8111	12	11.0506	12	9.74141	114	27.9822	72	12.6802	-10.5	0	-0.0282367	0.012483
MSB1	wt	wt	888.044	256.994	1147.72	313.903	1692.59	380.794	69	34.6656	21	24.8313	48.8	13.7346	48	30.8653	12	6.15108	12	6.106	126	31.5292	72	12.029	2.505	0.180424	-0.0254103	0.0280833
ERG24	Negative regulator	Negative regulator	958.431	349.866	1218.81	334.201	1692.98	324.562	48	34.0439	18	26.1236	55.5	14.3745	57	30.842	12	7.71049	12	7.00433	117	34.0704	87	37.6346	-13.5	4.20249e-07	-0.0312854	0.0433432
TCO89	wt	wt	937.995	157.692	1187.4	196.485	1695.8	229.833	58.33	24.0766	21.49	18.2883	52.19	12.5718	55.26	29.1624	12.28	4.03079	12.28	5.12217	101.31	7.27472	89.03	28.559	-1.565	0.51048	-0.0314826	0.0120434
OST3	wt	wt	804.765	335.401	1097.93	342.728	1695.91	400.461	66.15	35.3015	18.9	35.4093	53.55	12.4896	53.55	42.7182	9.45	4.24677	12.6	6.43833	126	34.1202	81.9	27.0015	-3.075	0.153911	-0.00527866	0.420748
YLR281C	N/A	N/A	914.435	166.254	1163.44	201.072	1698.31	214.463	66	29.233	18	20.0049	51	9.07103	54	29.9788	12	2.47777	12	2.88085	126	30.0844	81	25.422	0.975	0.436027	-0.0282317	0.418417
YMR098C	wt	wt	865.353	219.562	1097.61	288.548	1698.33	337.17	75	35.0344	21	20.596	51	14.2636	54	39.3888	12	4.91332	12	12.4106	135	27.6785	84	14.1502	9	0.00427243	-0.00503021	0.673529
YLL029W	wt	wt	892.057	285.057	1145.32	256.444	1698.33	305.251	69	33.2104	18	21.6321	54	12.2982	51	34.0818	12	3.46262	12	4.24458	126	27.7338	81	10.6121	1.125	0.165464	-0.017276	0.0584854
UBP15	N/A	N/A	860.799	354.197	1117.65	276.033	1699.16	293.047	77.5	38.3752	18.6	33.1666	49.6	12.8695	46.5	44.9089	9.3	9.62391	12.4	4.0593	99.2	9.86356	74.4	11.1631	-2.995	0.218666	-0.0159275	0.755379
YPL102C	Small slow	Small slow	888.062	351.138	1129.64	359.46	1699.25	402.238	75	39.3959	24	23.8208	57	16.1865	54	34.4834	12	5.80877	15	7.17445	135	27.8445	90	14.7104	7.5	0.477469	-0.0254295	0.15647
YBR159W	wt	wt	864.357	385.132	1123.86	434.229	1699.52	336.87	75	39.4245	22.5	38.2741	48	15.3666	48	54.44	9	7.35566	9	7.35591	129	26.4479	72	15.3064	3.75	0.176083	-6.86402e-05	0.695399
IMH1	wt	wt	870.055	288.764	1146.26	265.785	1699.89	383.01	66.15	36.656	18.9	24.3738	53.55	11.496	50.4	37.018	11.025	4.69838	12.6	5.13702	124.425	27.4132	81.9	30.0102	-0.075	0.466373	-0.0132883	0.936209
YBR238C	N/A	N/A	901.845	369.36	1111.89	420.725	1700.19	348.978	75	33.7242	21	19.902	48	13.8576	54	35.1869	12	4.46926	12	4.89827	135	29.9752	81	12.1949	8.25	0.00580665	-0.0109468	0.460845
YGL132W	wt	wt	880.912	281.952	1112.59	250.115	1700.34	333.588	69	35.2195	24	25.3099	48	13.9956	48	43.0468	12	5.80191	12	9.41074	102	12.0067	84	43.6701	4.5	0.807825	-0.0152558	0.107616
RIM9	wt	wt	930.217	287.138	1169.79	303.286	1700.87	299.747	63	34.0319	21	23.6088	57	12.8286	57	34.8023	12	6.67677	12	3.83992	129	31.2881	87	19.4519	-3	0.46749	-0.0315349	0.0146026
NCL1	N/A	N/A	918.526	326.003	1171.76	282.024	1701.45	263.071	63	34.7907	21	24.4045	48	16	51	28.8252	12	6.8901	12	7.67088	126	21.3038	84	12.2703	-4.5	0.0855567	-0.0349847	0.643219
NOP13	wt	wt	876.836	235.851	1156.76	266.425	1702.54	336.192	61	34.6909	18.3	23.0879	54.9	12.1395	51.85	29.7686	12.2	4.76406	12.2	5.8334	125.05	26.0961	82.35	33.3583	-0.945	0.952619	-0.0288256	0.420864
RNH70	N/A	N/A	916.581	190.066	1154.58	214.52	1703.22	243.964	72	31.9142	30	29.0247	45	16.5978	45	31.7192	12	8.16214	12	6.57695	132	21.4518	84	25.1073	9	0.547665	-0.00663846	0.670631
YMD8	N/A	N/A	888.61	301.975	1158.27	274.836	1704.15	315.498	60	24.1144	18	28.0044	54	12.0139	48	37.2115	12	6.27379	12	7.41063	126	20.4011	72	12.3595	0	0.755646	-0.0221506	0.950789
YME2	wt	wt	886.682	331.878	1141.46	324.996	1704.38	361.064	64.05	33.5588	18.3	30.4062	54.9	10.5159	48.8	32.9521	12.2	3.9751	12.2	5.5518	131.15	22.3615	76.25	12.0849	-2.425	0.0143173	-0.00978003	0.663223
ESC1	Negative regulator	wt	903.536	287.801	1149.22	356.824	1704.73	408.652	60	38.1647	18	23.4021	51	10.7987	51	34.4079	12	4.03549	12	3.43707	126	27.709	81	35.3901	-6.3125	0.00106729	-0.039694	0.0503707
BUD21	Small slow	Small slow	951.877	309.179	1188.55	357.416	1704.98	448.09	67.1	38.8627	21.35	38.3141	41.175	17.169	54.9	44.5	12.2	5.44893	12.2	8.18361	100.65	12.8207	85.4	38.4907	4.995	0.665487	-0.0840332	9.05889e-05
YNR068C	wt	wt	904.207	273.122	1181.07	241.751	1705.1	283.734	63	34.0732	21	28.0275	57	13.4122	54	45.4183	12	4.71624	12	6.26474	126	26.0207	84	13.9301	-3	0.961669	-0.0145101	0.886752
MUP1	wt	wt	864.646	368.302	1144.76	329.981	1705.65	428.979	75	36.6983	18	31.5335	48	15.1698	51	39.1152	12	6.95116	12	6.55274	138	26.1939	78	13.9899	9	0.0101014	-0.0117398	0.710357
YLL032C	wt	wt	846.067	203.444	1126.2	251.281	1707.09	317.957	68.2	32.5268	15.5	22.7817	52.7	12.5631	52.7	37.2527	12.4	5.49431	12.4	5.38575	130.2	27.774	80.6	35.2075	-0.65	0.500226	0.00317126	0.0645076
MSE1	N/A	N/A	875.929	216.729	1132.81	247.835	1707.12	267.64	82.35	34.9738	24.4	27.3805	39.65	14.1692	51.85	28.6517	12.2	4.6053	12.2	5.37969	131.15	27.3236	85.4	29.2658	14.5125	0.000102537	-0.00214881	0.250957
RPS14B	wt	wt	847.493	223.16	1109.42	241.073	1708.16	271.554	69	39.1419	21	30.6482	51	11.0813	45	28.457	12	6.52773	12	6.27846	129	26.5108	75	11.0157	2.55	0.798595	0.00121833	0.539107
YGR283C	N/A	N/A	855.777	471.685	1121.32	292.73	1708.16	318.196	69	46.2156	21	23.0765	51	12.5722	48	35.8159	9	3.76456	12	6.48733	123	19.2746	81	28.9483	6.75	0.323963	-0.00237739	0.446394
NHA1	N/A	N/A	867.238	291.701	1157.63	350.934	1710	356.917	72	25.5756	21	22.5091	42	13.6395	51	32.1133	12	4.25954	12	5.57101	105	7.21605	79.5	26.8404	6.875	0.0182627	0.00420705	0.855875
TRM1	wt	wt	868.123	225.054	1117.88	283.636	1710.26	301.167	66	31.6965	18	17.03	54	13.1933	51	21.6535	12	5.13152	12	5.30306	129	32.765	75	10.5672	0	0.281497	-0.0240062	0.0281231
MON1	wt	wt	901.957	222.802	1172.73	266.546	1710.71	287.055	69	40.1822	21	25.3794	51	12.0512	49.9	25.7313	12	5.49839	12	7.06518	123	32.8905	81	15.685	3	0.0740068	-0.0254071	0.0169582
FAR1	wt	wt	890.783	247.07	1200.73	349.146	1710.99	385.701	57	33.6965	18	23.129	48	12.5227	48	26.9304	12	7.42821	12	9.77198	117	26.3966	69	8.79716	-3	0.0195206	-0.0474652	0.00025129
BIO4	wt	wt	860.726	363.174	1135.14	311.599	1711.28	389.694	69	34.5687	18	25.2086	48	11.6829	49.5	38.5966	12	4.78773	12	5.22379	124.5	29.2891	81	40.371	0	0.455317	-0.00103699	0.0317206
RGP1	wt	wt	950.657	200.455	1232.85	237.781	1712.05	223.29	65	45.8184	22.75	28.3045	58.5	16.0405	61.75	37.4982	16.25	5.94867	13	8.23936	133.25	39.3636	91	13.0768	7.0625	0.00336724	-0.0461112	0.330201
NSG2	wt	wt	842.844	271.207	1099.12	319.243	1712.24	430.201	67.1	39.5732	21.35	23.9695	51.85	11.5197	51.85	36.1516	12.2	4.6045	12.2	5.80849	128.1	26.663	79.3	11.6519	1.075	0.592398	0.00932105	0.552078
BIT61	wt	wt	866.983	261.58	1112.5	276.121	1712.43	327.222	72	33.6373	18.6	23.1436	54	11.9375	51	35.599	12	4.49936	12	7.25084	129	24.9303	78	11.8906	2.4	0.403202	-0.0200654	0.130682
YNL022C	N/A	N/A	849.462	356.127	1108.84	300.849	1713.07	338.161	70.15	37.5895	24.4	39.9684	48.8	11.8847	51.85	27.3045	12.2	4.36334	12.2	4.88248	131.15	36.0392	79.3	30.0831	5.7	0.509859	0.0350098	0.707486
MDM31	N/A	N/A	897.64	211.675	1163.4	307.799	1714	254.869	63	31.0882	21	42.3273	45	12.007	46.5	32.8981	12	4.48399	12	4.97654	96	9.4985	72	12.0733	1.875	0.944096	0.00119579	0.883455
YJR003C	wt	wt	901.055	376.553	1146.8	375.854	1714.42	453.115	72	38.7736	21	24.6162	48	14.4388	51	40.0247	12	12.2523	12	16.098	102	16.4096	72	14.2969	6.75	0.378663	-0.019796	0.356493
MIS1	wt	wt	851.545	315.515	1120.58	268.635	1714.55	335.88	66	33.9471	18	27.9158	51	11.6673	51	29.2592	12	4.13221	12	4.83776	123	29.1513	75	12.8366	-3	0.527117	-0.0260577	0.329442
GUP1	wt	wt	848.627	295.519	1151.2	292.962	1714.95	273.108	65	30.3069	22.75	22.872	48.75	12.8946	52	40.5927	13	5.47547	13	7.4631	123.5	24.8415	78	12.5947	-1.75	0.46065	-0.00604634	0.816937
YMR310C	wt	wt	833.528	240.266	1121.51	365.738	1715.01	328.132	64.05	32.5833	21.35	26.7119	51.85	11.0545	48.8	32.9529	12.2	4.44637	12.2	4.94561	125.05	20.8131	77.775	20.9827	-4.95	0.326753	-0.0103571	0.372171
RMT2	N/A	N/A	869.593	215.687	1130.33	250.243	1715.21	229.126	70.15	31.9463	30.5	22.3667	45.75	12.7691	45.75	23.2483	12.2	6.21495	12.2	6.72144	128.1	25.9008	73.2	8.09976	4.7375	0.0116107	0.00912041	0.106553
DBP3	wt	wt	931.71	381.835	1135.39	426.956	1715.44	444.705	87	44.6791	25.5	32.8747	54	14.9826	54	48.3628	12	5.28141	12	5.35909	135	21.5669	90	36.0407	15.255	4.67548e-07	-0.0221919	0.596878
TVP18	N/A	N/A	926.703	478.342	1218.72	383.207	1715.61	400.013	72	38.3101	15	19.2184	52.5	11.2696	51	27.2896	9	2.40687	12	2.75581	126	31.9414	75	17.179	6	0.838787	-0.0155516	0.807396
NAT4	wt	wt	894.961	314.769	1153.41	290.004	1715.67	358.787	69	35.9523	18	28.4963	48	11.6952	48	35.1462	12	4.42426	12	7.73257	120	31.7413	78	12.7513	1.005	0.65056	-0.00964991	0.137966
YDL063C	wt	Positive regulator	833.6	261.684	1025.49	281.444	1715.84	286.476	90	35.3978	27	26.3043	54	12.479	54	36.6675	12	3.44021	12	11.2635	150	27.2031	90	26.6562	12.75	1.67959e-10	0.0191025	0.370307
MET32	wt	wt	858.272	243.368	1135.87	257.285	1716.62	293.699	63	36.8	21	22.3966	48	11.136	48	41.7575	12	3.07606	12	5.37949	120	26.4092	81	41.2351	-3	4.07962e-05	-0.0147016	0.242435
YLR267W	wt	wt	848.897	251.888	1148.04	374.071	1717.23	441.097	60	33.6313	18	22.6307	51	11.9111	48	23.6501	12	6.23386	12	5.52721	123	31.5728	78	35.1371	-3	0.407552	0.003669	0.784105
PRM8	wt	wt	887.304	340.989	1125.9	278.068	1717.45	293.554	75	41.3649	18	31.352	51	13.0846	49.5	37.8616	12	5.86331	12	6.02221	132	32.3092	78	14.9996	6.975	0.000212172	-0.0112561	0.415205
RPS8A	wt	wt	898.915	304.622	1171.25	361.954	1718.7	497.323	63	41.62	18	30.9521	48	14.2668	45	34.1021	12	4.20664	12	6.1722	120	29.647	75	32.8624	-3.75	0.219788	-0.0202472	0.460262
HAP2	N/A	N/A	845.444	251.32	1112.24	328.943	1719.48	253.326	63	41.617	18	22.4519	51	12.4877	51	36.3615	12	3.4603	12	5.06514	121.5	31.212	78	15.2912	-3	0.714787	-0.000146902	0.96932
TPA1	N/A	N/A	890.092	199.005	1180.39	277.02	1719.58	238.095	73.2	34.3864	18.3	22.821	45.75	14.57	51.85	52.3855	12.2	9.03356	12.2	10.1395	134.2	27.4033	82.35	28.724	3.575	0.189096	-0.0237946	0.751113
NOP16	wt	wt	842.527	232.193	1094.21	273.552	1720.04	313.853	78	28.5759	22.75	22.3015	52	12.1634	52	32.7441	9.75	4.17285	13	6.36302	117	11.4535	84.5	13.6159	8.0625	0.0826415	0.0348101	0.413681
TMA46	wt	wt	856.382	213.614	1072.86	270.529	1720.08	365.871	85.4	38.7972	21.35	34.0129	42.7	12.9324	48.8	39.2351	12.2	4.08789	12.2	4.97091	111.325	12.5201	76.25	10.7729	10.9125	1.17723e-06	-0.0027141	0.74386
STE7	Small slow	Small slow	951.519	327.563	1239.63	344.148	1720.47	386.721	57	36.4093	21	28.0153	54	14.0174	51	34.8195	12	7.01519	12	7.77163	120	27.9088	78	12.7489	-3	0.00187135	-0.032215	4.92273e-13
MEI4	N/A	N/A	901.091	364.699	1160.5	390.13	1721.09	458.731	72	36.7513	21	11.7309	51	15.2663	52.5	29.6392	12	5.10294	15	9.5811	96	7.93095	84	13.5557	1.5	0.549008	-0.029308	0.1476
KIP2	wt	wt	912.597	348.273	1150.83	345.497	1721.59	471.82	72	37.0219	21	29.754	51	12.9078	51	47.4807	9	6.79102	12	4.76324	130.5	37.2475	75	16.1139	2.625	0.636239	0.0182471	0.8844
YIL127C	wt	wt	827.529	204.139	1100.03	318.717	1722.3	278.491	75	33.0018	18	16.8413	48	10.5518	51	33.1578	10.5	3.06589	12	6.84703	108	10.2611	75	11.0678	5.375	0.0297508	0.0197045	0.337518
YIL064W	N/A	N/A	872.04	303.861	1107.81	308.324	1723.15	488.075	75	27.9121	18	21.4566	51	10.2171	54	29.436	12	3.12209	12	3.40006	126	19.9839	81	11.4267	6	0.191311	-0.00437116	0.770798
HFI1	wt	wt	863.354	312.036	1157.26	243.879	1723.55	320.529	63	25.1233	18	19.7041	51	10.9834	51	43.4122	12	3.58334	12	4.73493	120	24.3313	81	22.4055	1.2	0.8456	-0.00918756	0.803026
XDJ1	wt	wt	871.329	240.622	1077.09	294.719	1723.87	349.383	69	38.2234	21	23.9041	51	11.82	48	34.8309	12	4.78765	12	7.30449	96	11.9272	69	9.9128	-0.375	0.662554	-0.0179825	0.773546
RPL12B	Small slow	Positive regulator	832.684	210.015	936.291	208.204	1724.55	260.579	161.16	44.197	37.92	34.5183	72.68	14.4556	69.52	39.3192	9.48	5.15972	9.48	5.66256	250.82	30.5554	117	40.7751	83.08	0	0.0425111	0.0623058
MRH4	N/A	N/A	882.702	264.687	1134.07	340.726	1724.96	407.307	70.15	30.8743	21.35	14.5119	51.85	12.1568	51.85	32.6804	12.2	4.06535	12.2	4.40405	103.7	11.3464	85.4	22.2265	0.3375	0.317795	0.0134381	0.391586
YPS7	wt	wt	904.274	285.913	1148.53	282.18	1725.09	329.611	66	40.6953	18	23.9544	51	12.5093	51	29.1286	9	2.91661	12	4.93271	126	27.5541	78	12.5885	-0.75	0.0208105	-0.0255754	0.550421
CGR1	wt	wt	867.278	271.725	1157.83	299.272	1725.15	285.098	65	35.3019	19.5	26.586	48.75	12.9447	52	37.3858	13	5.11268	13	5.39215	100.75	11.0119	78	12.2508	-0.625	0.208589	0.0138673	0.0941561
RPL41B	wt	wt	884.77	263.394	1150.39	276.439	1725.54	275.478	66	31.5414	18	27.7046	51	12.6404	51	36.3456	12	3.44339	12	9.10731	108	12.7697	78	11.0322	1.5	0.510176	-0.0187347	0.257871
TGS1	wt	wt	893.135	453.069	1141.6	504.046	1725.82	566.669	72	38.3191	27.63	36.149	49.12	14.8381	52.19	41.1079	12.28	7.19501	12.28	5.83306	132.01	31.7912	87	16.2578	4.9025	0.00729187	-0.0344078	1.86634e-05
PHM7	wt	wt	868.631	198.635	1142.71	227.821	1726.89	269.366	73.68	33.1047	24.56	32.7637	42.98	13.3978	49.12	34.3022	12.28	6.75683	12.28	5.84126	128.94	25.55	76.75	14.3949	11.5875	0.0154378	0.00833452	0.0496029
YGL260W	wt	wt	834.73	255.148	1115.23	258.967	1728.79	281.343	72	30.7433	21	23.4429	51	12.0351	51	41.1778	12	3.92507	12	14.2405	129	26.2492	78	13.6181	3	0.750842	0.00621873	0.74714
RPL7A	N/A	N/A	853.318	165.679	1120.75	200.223	1729.25	253.436	69	30.3979	18	21.2852	51	11.5774	48	23.8577	12	4.68184	12	5.9451	105	10.4401	81	16.6488	-2.025	0.404434	-0.0198542	0.12518
NUC1	N/A	N/A	954.032	503.649	1256.8	426.818	1729.83	451.056	60	35.5284	21	24.1096	51	14.5734	54	31.6426	12	7.11287	12	5.82132	123	25.0485	78	10.8577	-0.75	0.937562	-0.00458126	0.732597
RED1	N/A	N/A	857.488	221.089	1078.63	267.145	1730.09	233.096	64.5	26.8845	24	24.5079	51	9.96492	48	31.596	12	3.86029	12	9.99288	96	15.6879	81	29.8622	-2.25	0.130014	-0.0405373	0.460089
NGL2	wt	wt	808.836	273.922	1100.77	258.563	1730.21	267.139	73.2	35.3865	21.35	24.3869	51.85	12.968	48.8	36.8518	12.2	5.60962	12.2	5.03078	131.15	31.961	79.3	40.4631	1.125	0.0447188	0.00583961	0.994182
YPR059C	wt	wt	882.372	236.193	1126.11	289.727	1730.27	312.361	67.54	37.5955	18.42	22.5078	49.12	12.3369	49.12	36.2983	12.28	5.48576	12.28	7.17025	110.52	10.4221	78.285	23.7921	2.2	0.130829	-0.00999257	0.887102
YML084W	wt	wt	942.74	340.824	1204.18	291.646	1731.18	314.495	60	33.8565	21	28.4525	51	14.7022	54	39.838	9	3.08345	9	15.2025	117	20.1359	75	10.9088	-6	0.639926	-0.0318647	0.122429
MFA1	wt	wt	852.251	275.309	1119.6	256.21	1731.3	369.247	63	36.4393	18	30.1728	48	10.9749	48	40.3538	9	9.78753	12	7.95283	121.5	36.6501	75	26.7396	-6	0.173186	-0.0321716	0.0360124
NEW1	wt	wt	799.986	298.215	1017.52	387.219	1731.45	425.03	98.24	40.4207	21.49	16.2366	49.12	13.7268	49.12	37.7911	9.21	3.81866	12.28	7.51261	119.73	16.3688	76.75	12.8687	22.5025	1.04461e-10	0.0157029	0.0149848
CAF4	wt	Negative regulator	938.778	494.666	1242.47	451.788	1734.57	530.969	54	33.9504	24	47.1069	45	15.3235	49.5	53.4482	12	6.33175	12	10.5104	114	23.6534	81	36.2426	-9.85	0.0107882	-0.0522834	0.070002
YHR130C	wt	wt	902.754	340.08	1175.63	459.482	1735.62	449.152	66	36.0818	21	24.6938	51	13.0029	51	36.1167	12	5.36034	12	5.76843	120	30.4882	78	13.3193	-1.5	0.381359	-0.0175071	0.379329
YAL049C	wt	wt	843.112	226.83	1124.78	253.598	1735.95	399.842	69	34.3877	18	17.1608	51	12.9245	51	38.6507	12	5.67363	12	5.39952	126	28.4156	78	29.8778	0	0.160842	0.00986656	0.419734
RPL8A	wt	wt	917.327	268.187	1194.03	270.003	1736.43	326.643	63.2	43.7245	18.96	38.1826	47.4	13.3973	53.72	38.9876	9.48	4.82115	12.64	9.51407	120.08	29.4691	79	42.3412	1.3	0.272565	-0.00573697	0.000429769
AAD6	wt	wt	884.399	268.884	1135.71	312.701	1736.58	488.709	78	34.3145	21	28.6145	48	13.2588	48	38.9625	12	5.12918	12	5.8834	132	26.6076	72	8.16216	9	0.0282638	0.00382053	0.51539
FMC1	wt	wt	908.333	262.613	1127.96	403.864	1736.65	416.59	87.75	55.6092	26	32.4973	55.25	14.1364	55.25	37.3692	13	4.3194	13	6.92504	149.5	39.6246	78	10.4744	11.625	0.000132484	-0.00981215	0.187627
IDP1	N/A	N/A	950.165	466.4	1176.73	414.354	1736.65	357.03	69	39.4961	18	14.2615	51	17.9495	54	46.0907	12	10.8968	12	5.20016	114	17.6229	78	28.0473	4.5	0.513334	0.00660045	0.310577
SUL2	N/A	N/A	881.316	270.484	1180.9	346.186	1736.8	422.798	57	29.4277	18	24.4419	51	9.51912	45	30.012	12	3.92185	12	5.9652	114	19.8749	81	40.8807	-3.75	0.157792	-0.00891142	0.214673
UBA4	Positive regulator	Positive regulator	858.084	271.064	1106.5	253.025	1737.26	290.927	93	35.0609	30	26.1881	63	11.7164	51	34.3516	15	6.19185	15	8.30715	174	26.0605	102	32.2593	26.125	0	0.0171076	0.105381
PNP1	N/A	N/A	842.468	245.576	1156.18	259.735	1737.74	437.908	60	31.0841	18	31.7053	48	10.9879	48	25.4799	12	3.40039	12	6.12809	96	7.38704	75	12.8737	-3.75	0.452626	0.0053814	0.672647
TEA1	N/A	N/A	951.355	397.988	1225.85	409.983	1737.81	407.177	66	29.5506	18	21.1512	51	10.8539	54	22.8188	9	3.82846	12	6.65173	99	8.27182	81	13.3956	1.5	0.571602	-0.00222649	0.777225
PCK1	wt	wt	882.419	221.968	1172.39	301.153	1738.12	283.955	63	28.3127	18	23.9368	54	12.6985	51	35.9715	12	4.46418	12	6.36953	126	23.8346	81	24.6184	0.75	0.0910914	0.0139856	0.532131
BCK1	wt	wt	887.931	291.653	1151.29	394.489	1738.72	360.07	63	39.2643	21	28.6113	54	13.5821	51	33.9284	9	11.6744	12	5.56235	126	29.8473	75	14.3013	-4.5	0.387187	-0.0391164	0.84603
NUP170	wt	wt	879.076	241.978	1133.73	260.121	1739.32	298.036	66	40.1039	18	18.8512	45	11.1678	48	45.1603	9	4.05114	12	11.3211	117	27.8261	78	32.132	-0.17	0.132565	0.0211125	0.538335
GAT2	wt	wt	950.347	281.608	1205.33	254.319	1739.35	321.202	63	34.4458	18	23.5045	57	13.6638	54	24.4251	12	3.71728	12	6.33281	105	10.1712	81	11.6118	-0.875	0.919049	-0.0207905	0.477806
CCC1	wt	wt	947.112	349.15	1213.25	325.019	1739.67	397.41	64.5	31.6269	18	24.6129	54	12.8141	51	22.1964	12	7.08304	12	3.68835	105	10.7298	81	17.1327	-0.75	0.800173	-0.0296015	0.22786
YNR070W	wt	wt	889.562	280.004	1130.18	279.559	1740.41	381.607	66	30.5304	18	23.7784	51	13.1528	48	32.2981	12	4.79457	12	5.78531	126	27.8816	81	34.2996	0	0.404069	-0.0212955	0.0319876
ATG15	wt	wt	864.862	335.799	1111.59	368.437	1740.56	404.172	70.5	33.5888	21	28.9938	54	12.6177	48	32.6503	12	4.91233	12	6.50793	129	30.1731	78	12.9039	3	0.0335314	0.00210799	0.215985
GAS4	wt	wt	937.109	425.725	1200.22	421.384	1740.65	373.608	72	42.2635	18	41.7665	48	13.1552	49.5	47.1845	12	6.3113	12	16.9711	120	29.541	78	31.3431	-0.425	0.325758	0.00842	0.0603966
LOT6	N/A	N/A	932.402	215.225	1221.06	219.804	1740.69	232.638	61.5	34.3185	21	13.4722	54	13.9899	51	44.6254	9	3.3468	12	4.44972	114	15.0509	76.5	10.0703	8.25	0.193905	-0.0186027	0.284215
DJP1	N/A	N/A	839.069	257.242	1099.27	384.089	1740.85	316.703	78	31.8192	21	13.6907	54	8.14383	54	16.585	12	4.07422	12	3.46804	135	23.206	81	9.35178	7.75	0.344077	-0.0136768	0.801614
YLR072W	wt	wt	855.003	219.736	1159.98	219.057	1741.38	290.385	66	40.1891	21	15.0727	51	10.904	48	34.47	12	3.01779	12	4.24452	121.5	26.6456	78	12.0205	0.75	0.489383	0.00185795	0.844872
SHP1	wt	wt	880.207	326.574	1165.55	344.336	1741.5	308.933	67.54	34.3948	21.49	23.9316	49.12	11.2751	49.12	35.5968	9.21	3.49319	12.28	5.3279	95.17	9.90908	76.75	13.9402	0.65	0.197223	0.0053077	0.295737
TOM71	wt	wt	924.482	442.412	1186.68	508.485	1741.95	554.994	66	34.3791	21	23.5088	52.5	14.3751	54	43.9532	12	6.94123	12	7.90804	132	24.5537	87	40.8441	4.65	0.227211	-0.0558821	0.03479
YCR061W	wt	wt	857.183	263.9	1113.5	275.873	1742.29	322.678	75	34.8916	24	28.2962	48	12.4551	48	39.9365	12	6.44455	12	8.34181	129	27.728	78	13.8402	7.5375	0	0.00774532	0.00320607
WT	N/A	N/A	893.273	328.446	1157.61	316.959	1742.83	356.08	66	36.9839	18	28.6312	51	12.8103	51	36.9606	12	6.24861	12	6.82138	123	29.4286	75	10.948	0	1	0	1
APL5	Large slow	Large slow	992.232	431.694	1268.42	485.915	1743.1	513.385	57	41.5381	18	23.8435	57	13.8489	54	27.4705	12	4.26965	12	5.14988	120	31.2873	81	11.3292	0	0.335948	-0.0291323	4.81919e-10
URK1	wt	wt	836.224	268.561	1111.32	307.612	1743.49	401.439	64.05	32.1771	18.3	21.9067	51.85	10.142	48.8	36.9845	12.2	3.95358	12.2	5.60269	122	31.0796	76.25	12.4846	0.975	0.618609	0.0133135	0.695529
DIG1	N/A	N/A	994.241	304.589	1275.28	307.095	1743.95	316.435	65	48.6585	29.25	37.4378	52	15.3021	65	30.8919	16.25	5.77785	13	21.8324	118.625	24.3805	100.75	31.7709	-2.5	0.112716	-0.0473698	0.0212832
YFL034W	N/A	N/A	890.882	292.56	1175.24	268.771	1744.59	376.286	67.1	41.8313	18.3	34.7383	45.75	15.1698	48.8	32.7072	12.2	7.76359	12.2	5.83277	123.525	20.5881	76.25	14.3513	2.55	0.519954	0.0112873	0.595343
PAM17	wt	wt	838.077	282.481	1107.01	334.069	1745.26	355.202	62	37.3866	15.5	24.4566	52.7	11.7971	52.7	26.4987	12.4	4.63026	12.4	5.8473	120.9	26.804	77.5	13.5013	0.3	0.882404	0.00546951	0.0274034
RPS27B	N/A	N/A	966.34	492.877	1244.5	403.748	1745.61	449.437	58.5	40.7146	22.5	28.4505	60	14.433	57	26.3851	12	5.79939	15	4.43922	123	32.225	91.5	26.64	-6.99	0.0560811	-0.0401197	0.284666
CAM1	N/A	N/A	967.727	420.152	1245.99	435.129	1746.06	557.889	70.61	40.03	29.165	37.7316	46.05	14.466	52.19	50.0211	12.28	5.78657	12.28	8.33161	125.87	30.3302	92.1	45.0118	12.11	0.000297271	-0.0460826	0.0248662
CAP2	N/A	N/A	897.303	403.234	1161.15	425.407	1746.55	285.801	64.05	32.5773	15.25	20.5028	48.8	13.7224	51.85	34.2252	9.15	4.57039	9.15	3.15631	115.9	31.0655	76.25	14.2312	-5.62	0.273298	0.00225376	0.602991
YHR095W	N/A	N/A	960.45	336.604	1250.11	339.867	1747.1	441.503	60	36.1016	21	24.5951	54	13.4962	51	40.5391	12	21.9934	12	3.75035	121.5	35.8257	81	26.5041	-0.85	0.388519	0.00104408	0.927493
YLR290C	Positive regulator	Positive regulator	896.458	285.687	1129.16	287.775	1747.31	379.45	78	36.9183	21	30.954	54	12.483	51	40.8045	12	4.82992	12	7.1927	135	31.4262	81	12.9351	11.625	0	0.010402	0.0741934
PEX21	N/A	N/A	910.971	373.529	1190.26	475.68	1747.45	463.443	57	32.924	21	38.5351	42	12.966	42	25.55	9	7.16014	9	11.8297	102	11.5569	69	29.5996	-4.5	0.272735	-0.0142737	0.982878
YPR196W	wt	wt	890.014	256.918	1142.63	264.532	1747.52	281.84	63	35.4026	18	21.5006	51	13.0012	48	33.7579	12	3.94981	12	4.69891	123	27.6198	81	33.4448	-2.22	0.467977	-0.0149742	0.647305
GYP1	wt	wt	899.874	328.522	1204.32	284.994	1747.76	348.369	63	32.8404	15	24.4669	54	10.9775	51	31.198	12	3.59443	12	8.93349	126	31.8434	81	26.6784	3.255	0.379605	-0.0129401	0.392325
LRE1	Negative regulator	Negative regulator	925.082	350.504	1206.52	388.197	1748.11	390.9	57	38.0684	18	28.6756	57	15.2836	54	36.7773	12	6.49285	12	4.98359	117	29.2516	79.5	14.6647	-10	0.000169645	-0.0511406	0.000358274
DUS3	wt	wt	882.156	368.788	1179.72	304.766	1748.64	374.899	60	36.3882	18	19.9038	51	12.4078	48	23.4327	12	4.68883	12	7.12979	117	24.1689	75	24.5909	-2.25	0.205015	-0.00568432	0.906587
APL4	N/A	N/A	953.044	591.155	1224.39	610.877	1748.92	589.503	60	38.6527	19.5	12.1968	48	11.6916	52.5	28.607	9	4.91103	12	5.24949	105	13.6558	82.5	21.8181	-4.5	0.706761	-0.0646846	0.314181
VPS63	N/A	N/A	905.511	208.077	1132.85	196.697	1749.82	415.661	75	33.3192	21	25.3571	43.5	13.8652	48	33.7609	12	4.35576	12	6.41579	129	24.6431	81	12.866	6.25	0.0134493	0.00845708	0.193904
CHK1	wt	wt	895.219	434.284	1169.91	302.277	1749.96	332.872	66	32.862	18	27.3139	54	12.7047	51	34.2139	9	4.55182	12	3.74636	96	8.52786	78	10.456	1.5	0.130334	0.0188207	0.673771
ZDS2	wt	wt	893.976	309.742	1160.29	366.965	1750.58	330.761	72	44.5143	27	23.4548	45	13.1417	54	51.7322	12	4.30162	12	6.02642	129	36.3261	90	42.437	3	0.48313	-0.00191947	0.138636
YOR342C	wt	wt	874.471	253.039	1202.3	383.146	1750.67	350.279	71.675	37.0856	21.35	32.0901	42.7	13.837	51.85	37.3357	12.2	4.21884	12.2	7.05725	123.525	27.7622	76.25	11.3316	12.0125	5.37789e-05	0.0130294	0.264272
RPS19A	Positive regulator	Positive regulator	801.866	205.941	1026.03	265.169	1750.86	263.106	102	36.8046	21	23.2084	54	11.6759	51	34.2935	9	3.18771	12	4.97942	165	25.5159	81	12.1797	25.075	0	0.0371094	0.0394125
YBR271W	wt	wt	904.85	303.606	1172.26	296.737	1751.39	397.616	63	27.7149	24	25.5491	51	11.7214	48	29.8129	12	5.76166	12	5.75931	96	10.0514	81	25.749	-1.5	0.519033	-0.00753569	0.884643
MRPL31	Positive regulator	Positive regulator	858.038	196.636	1061.36	244.495	1751.53	244.819	84	37.3709	24	20.7852	60	11.8916	60	31.8565	12	3.00251	12	5.79003	144	24.7813	93	15.0687	15	5.07153e-10	0.0165427	0.120093
YBR047W	N/A	N/A	906.386	243.146	1218.62	274.204	1752.06	378.686	60	26.6685	15	26.8894	48	9.75781	45	29.7381	9	3.30803	12	7.45846	93	11.6914	69	9.01445	-3.75	0.282566	-0.0333016	0.0357361
RSM24	N/A	N/A	900.608	267.441	1101.53	273.85	1752.22	280.628	75	40.5987	21	18.6419	57	11.001	57	25.8881	12	5.52429	12	5.52234	141	33.9512	90	18.6661	4.5	0.166843	-0.00333993	0.483376
HAP4	N/A	N/A	898.356	300.141	1113.82	282.345	1752.51	341.691	69	35.3936	21	33.8543	48	12.7388	51	37.6198	9	3.06021	9	4.13337	126	32.5645	75	17.9534	-0.6	0.132774	-0.0161179	0.307856
SOH1	wt	wt	971.106	302.501	1210.12	398.414	1753.22	511.66	75	38.1959	27	27.8658	57	14.9161	60	43.0927	15	9.03055	15	9.86654	144	28.6354	102	21.7594	14.25	1.13314e-10	-0.0363137	0.144978
RSA3	wt	wt	857.712	416.552	1123.82	283.491	1753.23	363.901	81.25	44.5196	22.75	37.8133	55.25	13.8209	52	44.7424	13	5.42767	13	8.46772	139.75	32.1555	81.25	14.7517	8.8825	9.08998e-08	0.0131391	0.456664
PRM5	wt	wt	829.711	251.934	1111.93	360.387	1753.34	425.499	75.6	33.7403	25.2	29.5097	50.4	12.819	50.4	44.15	9.45	6.21414	12.6	6.9189	135.45	29.1979	78.75	13.2899	4.0125	0.0115257	0.0157426	0.603929
RPL43A	wt	wt	925.786	315.821	1236.67	340.357	1753.83	319.648	63	35.274	21	24.2548	54	13.7345	51	27.6677	12	5.22251	12	4.86103	120	31.392	87	33.1677	2.25	0.518921	-0.00464704	0.658677
DRS2	N/A	N/A	869.288	201.993	1142.84	323.587	1753.88	374.187	74.75	34.7185	22.75	43.5059	52	12.162	48.75	23.9847	11.375	3.7019	13	6.09217	134.875	26.0765	81.25	12.4667	9.25	0.0466271	0.0328258	0.114196
YMR034C	wt	wt	906.674	214.646	1185.18	198.674	1754.26	272.811	57	27.6022	15	16.5049	51	11.2619	45	22.6903	12	6.29314	12	4.71642	117	29.2749	75	20.6078	-1.125	0.200541	-0.0120784	0.32425
PUS5	N/A	N/A	890.154	264.143	1106.57	343.861	1754.3	424.387	63	49.3904	18	20.3154	49.5	10.643	51	41.3759	9	3.40195	12	4.75772	114	37.9147	75	11.0508	-1.5	0.871186	0.0276708	0.605018
RIP1	wt	wt	899.154	360.981	1135.77	344.585	1754.52	376.943	72	40.0483	21	27.2263	48	12.1688	51	46.8336	9	5.37987	12	6.68248	132	25.374	75	11.8933	3	0.391446	0.00422453	0.199344
RCK1	N/A	N/A	1001.6	393.806	1292.62	440.47	1755.3	568.931	58.5	37.4201	30	25.6689	55.5	15.6164	52.5	64.2687	12	4.87106	12	2.08756	109.5	22.0167	79.5	21.2335	-3.75	0.142335	-0.102616	0.208373
VTA1	wt	wt	882.854	291.1	1176.03	310.596	1755.45	384.025	66	37.4097	18	21.3335	51	12.5153	48	35.9234	12	3.52185	12	2.99857	123	24.4876	78	9.94331	3	0.305002	0.00557862	0.0258954
ALK2	N/A	N/A	865.823	277.458	1156.77	281.856	1755.76	319.803	69	38.7894	24	24.8335	45	13.4869	45	42.5702	12	5.02161	12	9.96568	126	29.3752	75	18.2044	3.82	0.809644	0.0237701	0.799776
REX4	wt	wt	885.69	203.063	1140.62	219.164	1756.28	267.324	76.75	32.3007	24.56	32.9697	39.91	13.3897	46.05	32.1292	12.28	4.53884	12.28	3.95867	125.87	28.9759	76.75	11.5147	8.6475	0.000138914	0.00684246	0.382452
MIG1	N/A	N/A	932.502	457.479	1177.16	376.978	1756.31	438.329	67.2	46.9036	22.4	45.1815	48	10.6544	54.4	68.8714	12.8	4.37787	9.6	4.07873	112	19.1246	76.8	26.2114	-6.6	0.469346	-0.0466335	0.762412
YDL119C	N/A	N/A	881.412	208.223	1156.11	261.201	1756.46	352.125	66	29.3572	18	17.5819	54	11.3082	48	24.5402	12	3.43693	12	5.13596	126	22.167	78	12.9752	5.25	0.207595	0.0130438	0.286647
ERG3	N/A	N/A	927.231	274.267	1236.71	329.485	1756.66	289.752	60	33.455	18	17.1508	63	15.4035	60	28.0436	12	6.27244	12	5.20935	114	10.568	90	11.5036	0.1	0.864335	0.0115348	0.762714
YNR047W	N/A	N/A	844.046	304.54	1151.29	262.901	1758.77	345.596	54	29.929	18	29.0766	51	10.698	48	23.0131	12	12.3101	12	6.9858	117	22.4926	75	15.7918	-8.75	0.0189161	0.000998739	0.604582
RCO1	wt	wt	888.558	340.606	1165.12	325.433	1758.91	521.001	72	42.6948	21	18.3975	51	11.0512	54	40.9068	12	3.39129	12	4.3715	124.5	25.4367	84	29.1776	4.65	0.0563888	0.0112907	0.24532
RPS11A	wt	wt	891.05	314.187	1176.8	287.004	1759.2	275.991	66	28.0211	21	28.0529	48	12.3077	48	30.0766	12	9.43337	12	7.82937	126	27.2351	78	33.7184	3	0.144555	0.0104025	0.28687
YHM2	wt	wt	840.322	193.157	1077.02	215.908	1759.84	333	78	34.5276	18	28.5628	51	10.5935	51	26.3138	12	4.16502	12	3.86918	138	20.2043	81	27.3588	6	0.0147509	0.0146023	0.0217976
MRPS28	wt	wt	881.241	198.885	1126.6	214.091	1759.93	253.532	75	34.607	24	28.4731	49.5	12.9471	48	36.4514	9	3.86431	12	7.11011	132	30.4294	81	12.15	12.75	0.000223336	0.0322062	0.219366
FAU1	wt	wt	919.368	384.044	1191.73	341.459	1760.14	351.987	66	29.096	18	20.9538	51	12.1428	48	22.2453	12	4.32532	12	11.7186	126	22.9883	78	11.6161	-2.05	0.911052	0.0117094	0.82883
PEX17	wt	wt	838.51	259.703	1095.36	302.18	1760.44	369.271	73.2	33.0678	21.35	28.4322	51.85	11.4312	51.85	28.1644	12.2	3.27292	12.2	6.04428	131.15	28.3624	79.3	12.3477	4.7125	0.36884	0.0195637	0.798748
YLL053C	N/A	N/A	907.849	256.417	1160.68	301.96	1760.57	285.958	69	35.5279	24	35.706	48	11.5558	45	28.3049	12	4.55129	12	4.71681	102	11.4851	76.5	10.3574	3	0.787138	-0.000195537	0.951488
YCT1	N/A	N/A	899.749	211.889	1157.05	254.462	1760.74	310.142	73.5	39.2087	16.5	27.9262	51	13.7217	51	38.406	9	4.85331	12	5.19294	112.5	12.2125	75	18.4483	6	0.0552984	0.00472567	0.154618
UTP30	wt	wt	904.17	315.273	1166.46	385.306	1760.99	349.349	69	36.2218	18	25.398	48	10.671	48	35.3652	12	4.47037	12	8.41197	123	28.0335	75	12.2443	6	2.51487e-08	0.0155879	0.00356326
SMI1	wt	wt	867.094	358.585	1189.24	360.383	1761.35	529.629	66	38.3666	15	20.8387	54	14.5263	54	31.2654	9	3.61804	12	4.57686	129	26.0007	78	10.3589	0	0.115466	-0.000737362	0.248717
SDC25	wt	wt	909.166	361.478	1170.65	313.217	1761.75	283.235	63	34.4165	18	23.7505	51	13.2944	51	27.0536	12	9.13865	12	8.28639	126	27.5511	78	11.9648	0.75	0.10123	0.000419473	0.813581
GIC2	N/A	N/A	883.022	261.941	1202.68	332.676	1761.84	470.633	68.2	42.6121	21.7	28.8287	49.6	12.9307	49.6	50.5342	9.3	2.85205	12.4	8.72171	124	24.9636	77.5	13.0851	0.5	0.597773	-0.00586071	0.840274
COX8	wt	wt	888.249	199.422	1161.85	262.842	1762.3	267.624	66	29.05	21	22.1313	48	11.7824	48	22.4554	10.5	4.78354	12	5.89501	111	15.9071	78	13.1968	2.25	0.659911	-0.0132315	0.684741
YFL006W	N/A	N/A	934.717	361.682	1205.56	374.307	1762.58	397.362	64.05	29.3139	18.3	31.3344	51.85	13.5306	51.85	41.6258	9.15	16.7307	12.2	1.8211	100.65	12.3748	73.2	15.4091	3.95	0.750766	-0.0114998	0.557852
FPR4	wt	wt	890.185	272.058	1176.52	293.787	1762.61	398.053	66	42.9668	18	30.4696	51	11.3699	48	35.4399	12	4.56986	12	4.69606	120	26.2518	75	10.4661	1.5	0.57648	0.0142682	0.846571
RIC1	wt	wt	890.718	322.24	1157.8	313.434	1763.38	322.559	66	33.6568	21	21.9667	51	13.2856	48	30.114	12	3.33672	12	4.94947	132	28.8347	81	11.6297	6	0.517375	0.00114823	0.34425
YBR269C	wt	Negative regulator	831.483	321.685	1116.29	397.239	1763.67	413.083	63	34.6371	18	23.9145	51	13.0948	51	24.7537	12	4.68762	12	5.06897	120	20.2404	78	11.7697	-3.75	0.0332114	0.0171167	0.122367
PHM6	wt	wt	895.112	347.416	1130.63	332.571	1763.67	455.848	72	33.9443	18	21.6325	54	13.1354	54	29.2064	12	6.3687	12	7.76418	136.5	30.249	81	13.909	6	0.13393	-0.00130741	0.0436952
TRM8	wt	wt	900.244	293.964	1134.46	392.11	1763.8	442.738	71.5	36.9756	26	24.3955	55.25	14.4047	58.5	33.7821	13	7.39663	13	6.77107	113.75	13.5308	91	11.9068	9.5	0.390657	0.0273792	0.291952
QCR10	N/A	N/A	896.453	236.944	1163.11	308.211	1763.81	378.277	72.45	33.5343	22.05	27.7813	53.55	12.7455	50.4	24.8187	12.6	5.5218	12.6	10.2272	126	22.7601	89.775	33.3496	7.5375	0.459042	0.0423358	0.0670447
BUL2	wt	wt	870.148	241.212	1161.08	274.446	1764.18	306.729	69	29.8752	21	23.7045	51	10.8439	48	31.7206	12	3.57043	12	4.75161	129	27.1189	78	12.5711	3	0.0569513	0.0357865	0.0438468
YLR224W	wt	wt	868.011	222.813	1154.83	261.359	1764.23	311.321	66.15	33.0936	18.9	19.6522	53.55	11.7535	50.4	34.8238	12.6	7.51832	12.6	6.41581	129.15	31.4036	80.325	10.3574	3.45	0.836442	0.00389692	0.85749
FIR1	wt	wt	824.344	309.657	1115.9	328.176	1764.34	373.602	75	35.9746	22.5	24.912	54	13.0703	51	34.5294	12	8.72678	12	7.86846	135	29.5292	81	13.3904	7.5	0.378581	0.0328296	0.449174
GDT1	N/A	N/A	873.343	204.261	1126.68	243.668	1764.38	245.624	72	27.7325	21	21.5414	48	10.8457	48	25.0039	12	4.1561	12	13.9743	132	25.3517	78	24.3703	6	0.359947	0.0152498	0.855871
YOR006C	N/A	N/A	929.715	400.913	1170.09	276.018	1764.76	355.099	66	34.4475	15	28.4945	54	15.3143	57	39.7645	10.5	4.54846	12	4.38307	133.5	19.8787	81	35.5737	0	0.898968	-0.00289446	0.152595
RPL40B	wt	wt	939.196	307.546	1197.49	287.544	1764.8	354.529	66	38.3059	18	29.3883	54	13.094	51	33.8233	12	4.21983	12	6.30392	129	32.3192	78	13.4591	3	0.00159448	-0.0058542	0.0228557
RRF1	N/A	N/A	990.573	330.283	1245.27	466.1	1764.87	412.309	67.1	38.7986	21.35	29.4535	51.85	10.5103	54.9	48.1227	9.15	4.01176	9.15	4.70349	112.85	12.979	79.3	7.89232	5.45	0.236114	0.0270676	0.0212006
ATG17	wt	wt	832.155	311.357	1111.59	349.237	1765.02	342.291	72.45	30.8649	18.9	25.3883	50.4	10.2806	50.4	36.0804	12.6	4.48528	12.6	9.86205	129.15	27.4177	78.75	13.2206	6.375	0.0562581	0.0319807	0.0975775
TRF5	N/A	N/A	989.867	270.191	1240.36	357.046	1765.19	477.781	69	35.1036	21	21.1405	51	13.6963	45	24.683	12	4.15605	12	12.6928	94.5	7.61727	78	18.9561	1.49	0.38563	-0.0538826	0.485626
NPL6	wt	wt	871.979	232.645	1149.27	409.519	1765.86	323.231	66	35.3548	18	22.4078	48	11.916	48	36.7094	12	3.91568	12	3.9187	117	29.4066	75	10.3613	0	0.778042	0.0198963	0.369558
APN1	wt	wt	924.492	262.805	1179.21	276.954	1765.97	340.62	64.68	33.3079	18.48	18.2746	52.36	12.2968	52.36	30.1165	12.32	4.16691	12.32	10.156	123.2	26.6967	80.08	14.7884	-0.165	0.377253	-0.00909259	0.764663
GCN5	wt	wt	852.556	256.822	1161.52	266.783	1766.9	316.496	63	37.0412	18	18.8639	48	11.2647	48	23.7514	12	9.52957	12	5.61196	111	18.107	72	12.1311	-3	0.210208	0.00758225	0.6937
UBC7	wt	wt	890.389	314.282	1202.24	390.796	1766.93	486.709	57.95	28.0033	18.3	23.9935	54.9	11.9385	51.85	30.5732	12.2	3.86367	12.2	5.19056	122	21.8797	79.3	10.7404	-3.375	0.0920805	-0.00209525	0.884119
EAF6	N/A	N/A	869.837	440.242	1123.94	589.573	1767.06	789.443	81	38.065	24	36.2939	45	13.743	48	30.552	12	5.51276	12	6.96446	135	24.6207	78	13.1919	12	0.011916	0.0234996	0.73836
EAF7	N/A	N/A	904.438	329.127	1162.2	431.823	1768.27	495.975	75	36.6376	27	24.7665	54	14.1998	51	28.2848	12	4.44737	12	3.80213	132	26.457	84	16.5355	7.5	0.0484898	0.0182597	0.15896
YOL070C	wt	wt	931.977	361.202	1205.52	265.888	1768.52	268.78	69	29.4545	21	28.5478	48	15.6552	48	45.7152	12	10.6175	12	4.9554	123	23.2423	84	26.2785	7.5	0.0143758	0.014447	0.998291
YOR021C	wt	wt	887.318	236.674	1145.99	298.387	1768.7	381.191	76.25	35.1233	21.35	33.0812	42.7	13.3095	48.8	46.2745	12.2	5.66084	12.2	4.82242	100.65	9.92437	79.3	33.9952	10.225	7.12863e-07	0.0130691	0.19169
YAR1	N/A	N/A	878.112	217.89	1144.17	259.856	1769.07	245.026	67.32	23.9265	18.36	16.0586	50.49	11.7568	48.96	30.39	12.24	4.37143	12.24	4.79498	97.92	11.2248	76.5	26.3069	-1.77	0.750628	0.012298	0.239557
TVP23	wt	wt	827.389	361.648	1125.09	459.327	1769.42	482.175	69	32.9504	21	22.6671	51	12.3811	48	39.4244	12	7.21005	12	7.94846	108	12.1734	81	24.3338	0.9	0.179314	0.0306496	0.06313
BUD7	wt	wt	883.632	330.12	1131.35	337.526	1769.58	401.844	66	37.7381	18	22.8154	48	10.9687	48	33.3392	12	3.88105	12	4.04075	117	24.7308	75	23.6112	-2.25	0.899064	0.00711879	0.125016
ATP4	Positive regulator	wt	906.468	242.727	1126.34	250.04	1769.96	309.09	75	33.786	21	20.0141	57	11.8456	57	29.6189	12	4.48412	12	4.23517	141	25.7001	93	31.977	9	0	0.0177346	0.0121018
HHF2	wt	wt	926.043	215.816	1213.36	325.624	1770.44	350.6	58.9	34.7612	18.6	24.5397	52.7	12.3557	49.6	31.3077	9.3	3.01333	12.4	4.91514	114.7	25.8601	77.5	12.0235	1.075	0.00210558	0.0369891	0.00382056
NCS2	N/A	N/A	864.574	341.455	1097.51	348.939	1771.06	368.175	81	38.1877	24	27.438	60	11.2171	51	31.1965	12	6.84086	12	6.31081	127.5	19.2545	90	29.4761	12	0.149984	-0.00806571	0.324831
MSC2	wt	wt	862.103	227.234	1149.97	297.181	1771.09	278.717	66	29.7031	21	24.6691	51	9.7287	48	27.996	12	3.51896	12	5.4009	123	29.7446	78	13.4572	0	0.603345	0.0333802	0.242076
ALK1	wt	wt	882.912	338.093	1152.65	286.408	1771.34	369.131	64	32.5366	16	43.2392	51.2	12.459	48	23.5036	9.6	4.6446	9.6	5.77088	118.4	23.2315	70.4	10.524	-1.5	0.316596	0.0226962	0.178065
YMR178W	N/A	N/A	970.083	302.812	1252.98	314.747	1771.36	305.558	60	29.1357	21	28.2341	51	12.114	48	30.6861	12	5.3564	12	5.63826	114	21.0662	78	25.3475	3.75	0.556872	-0.0167837	0.956352
DPH2	wt	wt	929.483	457.876	1168.69	426.881	1771.95	425.449	78	48.5424	24	37.3103	54	16.9007	54	45.9265	12	5.75426	12	11.4875	112.5	16.6045	85.5	31.408	6.05	0.504088	-0.0124973	0.145277
SWS2	wt	wt	857.581	262.078	1130.07	305.095	1771.96	364.298	66	34.2756	24	27.6519	48	13.0836	45	35.7042	9	3.77877	12	4.75638	130.5	23.4887	75	12.5514	-1.5	0.780134	0.0180104	0.0636478
ASE1	wt	wt	881.718	260.578	1161.78	292.136	1772.03	282.805	63	34.2998	18	30.3843	51	13.5227	51	27.2135	9	4.59662	12	5.96081	120	27.4624	73.5	9.70393	-1.5	0.468005	0.0298614	0.716421
MMP1	wt	wt	884.862	338.626	1146.58	324.474	1773.89	333.485	78	39.9101	24	49.1803	48	11.622	45	44.4999	12	3.37258	12	6.22957	129	29.8379	78	43.4748	9	2.09687e-06	0.0214041	0.141349
BUG1	wt	wt	894.868	266.114	1186.08	253.327	1774.53	249.217	69	30.8789	21	24.8018	45	12.8549	45	38.6111	12	3.89728	12	4.82721	121.5	24.7061	75	9.55106	6.225	0.0168064	0.0281217	0.336046
ACH1	wt	wt	866.346	259.374	1142.28	363.549	1774.63	480.114	63	34.4257	18	24.1467	48	11.0154	45	45.9258	9	5.46784	12	11.4754	120	15.9613	69	11.3006	1.5	0.565429	0.0377172	0.191115
DMA1	Small slow	Small slow	935.86	267.748	1211.91	256.811	1774.82	361.347	63	50.677	21	29.7023	54	12.9469	51	36.8136	12	7.77907	12	4.3644	123	31.1065	84	15.4401	1.5	0.514953	0.00602436	0.456399
AFR1	wt	wt	925.962	277.877	1177.22	306.191	1775.45	355.081	66	38.6427	18	18.9406	51	13.707	48	43.5107	9	5.95802	12	4.78811	120	26.1963	78	13.8649	0.9375	0.719721	-0.00391332	0.185814
LAA1	N/A	N/A	887.761	369.114	1157.27	354.989	1775.9	525.471	63	34.7582	21	32.922	51	13.431	51	28.0928	12	3.43936	12	13.9783	123	29.9703	78	16.0306	1.5	0.610376	0.0144412	0.343579
SLT2	wt	wt	859.182	217.283	1127.82	256.948	1776.23	367.323	75	37.5423	18	24.0248	54	11.6587	54	31.3929	12	6.01624	12	8.3705	142.5	31.645	84	34.1381	6.875	4.55928e-10	0.0197129	0.0214524
SNG1	N/A	N/A	818.818	326.268	1063.11	443.116	1776.32	459.617	74.75	43.036	21.125	22.3928	48.75	14.2665	45.5	42.3022	13	4.65699	13	7.32197	123.5	25.7834	74.75	11.3079	5.5	0.361045	-0.00383874	0.153613
VIP1	Small slow	Small slow	937.182	505.898	1151.77	619.493	1776.42	818.504	84	49.6143	27	42.8143	48	15.2274	51	46.339	12	4.0825	12	4.5079	111	15.7344	96	43.1991	20.575	1.07692e-14	-0.063801	0.0683765
YGL235W	wt	wt	946.556	364.234	1177.36	347.915	1776.53	367.479	66	38.9193	21	28.2759	54	13.4115	51	39.7878	12	7.60982	12	5.98415	123	34.2423	78	14.511	1.5	0.897182	0.00968505	0.590316
DOM34	wt	wt	891.997	262.25	1155.51	321.023	1778.28	384.848	78	38.681	21	19.245	54	10.606	51	38.4214	12	3.66068	12	9.31247	147	35.5622	81	13.0578	9.75	0.000362853	0.027727	0.454484
YDL176W	wt	wt	894.357	322.661	1179.06	289.131	1778.47	406.115	75	35.0487	24	41.5421	45	11.9773	45	29.4321	12	6.40597	12	5.60011	126	24.0529	75	11.2146	3.82	0.255343	-0.0311789	0.334139
YBR255W	wt	wt	882.056	365.142	1146.38	380.354	1779.24	452.294	72	38.7888	21	21.9882	54	12.9297	57	47.9765	12	9.11363	12	5.6872	103.5	14.4069	84	37.0228	4.5	0.795484	0.0165381	0.293782
YAP3	wt	wt	903.378	308.219	1158.99	304.693	1779.86	339.165	69	36.4432	21	29.0391	51	13.5822	51	37.7543	9	4.9546	12	12.6379	99	11.7333	78	15.4005	1.765	0.439708	0.0108737	0.892202
YGR250C	wt	wt	916.939	399.884	1203.55	354.024	1779.87	374.271	60	39.7303	18	26.5235	39	11.066	42	28.0193	9	21.2417	12	6.27044	108	32.3193	66	11.934	-2.25	0.0741066	0.00572778	0.502812
SAM37	wt	wt	883.083	378.068	1151.17	333.778	1780.55	364.505	75	38.7622	24	33.2547	42	11.9541	48	40.1128	9	4.36818	12	7.20326	129	31.9494	75	10.1624	10.5	0.00432614	0.0294374	0.418666
MRPL23	wt	wt	891.801	199.007	1145.72	225.429	1781.37	254.99	70.38	29.9741	21.42	24.503	55.08	11.2567	55.08	36.512	12.24	3.80744	12.24	5.23428	134.64	25.3519	85.68	12.949	9.885	3.15088e-06	0.024021	0.0128398
APS2	wt	wt	863.956	305.244	1170.6	253.764	1781.66	303.776	63	30.0919	15	27.8083	45	10.7907	45	34.9361	9	11.1892	12	11.3426	111	23.3656	69	11.1842	-6.75	0.0687987	0.0100397	0.594552
RIM1	wt	wt	818.459	369.185	1123.16	296.198	1782.85	364.969	78	42.1892	21	30.9996	42	13.5101	48	46.8229	12	6.04094	12	6.08591	129	34.1532	72	12.8278	6	0.0320277	0.0260385	0.0239409
FRE8	wt	wt	860.879	328.177	1135.71	355.292	1783.14	420.034	63	34.0563	18	20.5592	48	12.6773	45	42.6398	9	4.23919	12	4.52358	117	24.7891	72	9.4896	-3.75	0.00629921	0.0251904	0.304035
PPZ2	wt	wt	949.92	352.813	1218.43	356.413	1783.73	363.199	66	40.9925	18	28.1332	48	13.0959	51	38.7779	9	4.70453	12	8.1947	117	33.3133	78	12.0078	2.145	0.931562	0.00426454	0.92322
HMI1	wt	wt	950.463	279.262	1220.19	312.828	1784.17	267.971	60	33.3306	24	23.9177	54	14.9359	54	33.7117	12	6.03945	12	6.65491	96	10.1223	87	26.3614	-0.45	0.657982	0.00241919	0.897871
YDR379CA	wt	wt	934.557	393.402	1217.37	275.328	1784.98	385.277	60	32.6595	18	23.5664	51	12.4784	51	35.4049	9	2.74468	12	5.66128	108	18.3302	75	9.97204	-3.75	0.751437	0.00164426	0.90397
SSA2	wt	wt	888	349.805	1112.73	399.925	1785.61	450.106	90	51.3745	27	36.9043	42	13.9426	54	61.2872	12	5.85683	12	6.24953	141	41.4653	81	13.6532	15.07	1.1674e-07	0.00700149	0.906883
TPK3	wt	wt	833.56	362.217	1101.63	432.276	1786.08	531.251	75.6	38.8019	18.9	30.1935	50.4	11.1058	49.6	33.9049	9.45	10.6145	12.4	6.47498	133.3	32.6874	72.45	13.4026	5.2125	0.161158	0.0132267	0.155192
RPD3	Positive regulator	Small slow	1006.06	215.483	1291.86	283.787	1786.79	319.303	72	30.232	48	29.6803	57	16.5973	54	30.7443	18	5.70258	18	6.01548	147	23.3469	102	14.2917	18	0	-0.0382252	0.000548748
REX2	wt	wt	905.508	257.027	1188.68	299.598	1787.08	371.124	69	34.1078	21	20.3342	51	10.6281	51	33.8476	12	3.94995	12	6.88604	126	31.6031	78	11.9993	7.5	5.31631e-10	0.0187375	0.00548375
DAL81	wt	wt	944.528	426.379	1181.25	452.882	1787.12	517.042	72	40.0918	21	25.5384	51	16.6723	51	38.6214	10.5	7.86629	12	4.27503	120	22.0283	75	13.3511	3.82	0.166216	-0.0066912	0.0613375
ICL1	wt	wt	920.118	273.145	1176.05	281.222	1787.15	402.561	65.1	35.9364	18.6	31.977	49.6	11.0085	49.6	42.741	9.3	4.24544	12.4	9.00962	117.8	30.6315	74.4	10.9244	-1.875	0.00380108	0.0241253	0.0519201
FRE6	N/A	N/A	968.054	341.156	1146.41	291.855	1788.78	305.433	75	44.2771	18	20.3154	51	11.9086	57	26.9014	9	3.33602	10.5	4.63046	132	27.0077	79.5	13.9442	13.5	0.0813074	-0.0115156	0.243176
YCR075WA	N/A	N/A	902.313	283.566	1185.45	269.096	1789.34	300.88	66	37.0157	18	19.2467	54	9.72889	51	27.1433	9	6.28233	12	4.24466	102	9.30702	78	16.9277	0	0.873998	-0.0144733	0.960504
YDR161W	N/A	N/A	904.893	208.323	1162.31	269.386	1789.5	410.821	75	27.5693	21	11.9108	55.5	10.7015	48	16.2808	12	4.28069	12	5.77711	121.5	23.619	81	10.0523	11.25	0.0563081	0.0137944	0.205049
OPI6	N/A	N/A	824.276	382.419	1134.38	415.225	1789.73	458.648	70.5	35.6665	18	23.1933	54	13.4616	57	30.6505	12	6.00666	12	6.11909	129	27.1743	84	26.5061	5.25	0.849048	0.0270379	0.599299
SRB8	wt	wt	902.632	294.951	1194.33	344.698	1790.55	310.74	69	34.4737	18	27.0785	54	12.1991	51	36.7073	9	10.1865	12	11.6908	121.5	23.1732	78	9.3952	5.25	0.0132904	0.00630876	0.874722
SER3	wt	wt	858.968	284.762	1127.21	324.88	1791.78	355.076	67.2	36.7694	19.2	35.4464	48	11.5548	48	44.379	9.6	3.7404	9.6	5.00039	99.2	15.2223	73.6	37.2961	0.8	0.886758	0.0206464	0.0483497
RPL20B	N/A	N/A	914.078	454.738	1190.62	271.557	1792.07	356.459	66	33.9982	15	13.2443	51	13.9498	48	24.1809	12	8.58843	9	5.47847	126	22.005	72	23.6501	0	0.42487	-0.0133055	0.463142
VAM6	wt	wt	1018.47	445.209	1282.83	467.762	1792.17	551.954	75	49.0771	24	30.5593	49.5	13.2101	48	35.8135	12	4.23082	12	7.92788	133.5	30.8799	78	12.6608	16.5	6.30504e-05	0.00643505	0.00593866
UBC12	wt	wt	934.246	395.652	1180.76	294.247	1792.28	349.003	72	44.318	18	39.4929	54	14.182	51	44.6906	12	5.5084	12	4.76348	126	30.2929	78	12.3708	7.045	0.0187134	0.0149797	0.0415193
SCS22	N/A	N/A	908.243	212.077	1167.91	262.219	1792.44	455.669	67.5	39.7952	18	16.2069	42	9.71418	45	27.8445	9	3.91447	9	5.52331	94.5	12.1413	72	24.0603	-1.5	0.657831	0.016443	0.980256
LYS20	wt	wt	839.586	262.273	1080.24	305.631	1792.89	256.094	84.5	44.5675	19.5	23.1645	52	11.2509	48.75	42.1848	13	4.92361	9.75	5.73282	133.25	26.3549	71.5	7.51668	13.9375	0.000136052	0.0605148	0.00815501
FRT1	wt	wt	1010.92	393.718	1266.91	362.041	1792.92	363.251	60	37.9811	15	28.1015	54	15.8282	51	29.2821	9	3.69854	12	10.0609	102	10.6205	75	14.1067	-3	0.64902	0.00189592	0.952774
YML013CA	wt	wt	862.274	329.983	1147.71	381.048	1793.06	395.761	64.05	30.5078	18.3	20.2077	48.8	12.4123	48.8	44.2913	12.2	4.26224	12.2	7.95181	109.8	13.5162	79.3	28.616	2.45	0.0501275	0.0111421	0.198986
SSF2	wt	wt	905.136	413.081	1223.28	308.69	1793.21	396.661	72	35.9402	18	28.2533	51	13.5083	51	49.2556	9	3.08948	12	5.12542	132	31.4154	78	45.3038	-1.2	0.704416	0.0216467	0.201327
RSM23	N/A	N/A	914.525	312.555	1157.98	267.444	1793.65	357.214	72	37.9841	21	18.4444	51	11.4483	51	24.9497	12	8.82409	12	3.92102	130.5	37.7585	84	28.665	6.75	0.0306919	0.00180973	0.680296
UPC2	wt	wt	976.894	397.533	1249.65	437.926	1793.69	479.102	63	36.757	18	25.645	52.7	13.9936	54	30.1507	12	4.64706	12	7.20544	120	26.8602	69	6.82612	1.25	0.600695	0.00705526	0.0696934
BUD8	N/A	N/A	861.39	261.456	1159.02	289.164	1794.4	293.087	70.38	43.7184	18.36	17.6421	52.02	10.0579	47.43	23.9825	9.18	3.40147	12.24	4.86533	125.46	30.6966	76.5	20.0855	4.385	0.699175	-0.00932433	0.833009
YPR114W	N/A	N/A	1096.83	353.273	1392.32	314.531	1794.47	287.86	57	38.7894	22.5	26.7404	54	14.0732	57	39.3885	12	3.22117	12	5.46648	112.5	17.38	84	14.9349	-3.675	0.946892	-0.0261846	0.885469
BPT1	N/A	N/A	909.07	331.441	1175.47	315.539	1794.93	322.508	72	32.1026	18	31.0032	57	13.2773	58.5	31.5526	12	7.97237	12	7.30763	117	14.1774	81	11.9285	4.5	0.946908	0.0112148	0.245001
POA1	wt	wt	918.005	363.293	1207.24	322.315	1794.96	346.149	72	30.3016	21	30.8598	48	13.915	51	43.6575	12	4.93421	12	8.50209	123	24.9038	81	30.938	12	0.00428327	0.0430971	0.0561119
YHL039W	wt	wt	916.111	307.247	1188.14	406.674	1795.54	391.482	72	43.9259	18	26.8672	42	10.4744	45	37.8856	9	3.3675	12	6.1595	117	33.1726	69	11.0357	2.85	0.863843	0.0199378	0.568671
SPS100	N/A	N/A	869.318	182.586	1150.96	290.636	1796.72	294.652	66	34.2597	18	19.3394	48	11.6404	51	22.5854	12	3.0893	12	4.59549	121.5	30.3407	81	11.1479	0	0.873098	0.0197102	0.840452
KCS1	wt	wt	940.106	370.652	1211.59	308.943	1797.53	387.526	66	39.1273	21	19.9803	45	10.4951	45	45.4339	9	3.55825	12	6.02318	123	24.5259	75	36.3658	4.75	0.467366	0.0138636	0.0101035
YCL007C	wt	wt	913.97	288.452	1151.04	255.222	1798	428.131	66	26.5329	18	21.2264	57	13.9113	57	22.5994	12	8.25371	12	4.71315	130.5	27.4991	84	11.297	3.15	0.395473	0.0207688	0.813562
MRM1	Positive regulator	wt	893.452	219.364	1139.31	320.228	1798.54	304.955	79.3	32.305	21.35	22.321	42.7	13.9873	50.325	41.5775	12.2	3.55601	12.2	8.24591	135.725	23.1948	82.35	14.8601	13.9875	4.67404e-14	0.0337335	0.0469066
ABM1	wt	wt	921.642	350.914	1199.98	307.637	1798.78	451.758	66	40.221	18	30.6826	42	15.1835	45	31.4002	12	10.2844	12	9.80488	123	33.0191	78	43.2078	2.25	0.0364454	0.0260266	0.0310483
RPS10B	Positive regulator	Positive regulator	839.651	340.386	1045.97	427.543	1799.61	484.418	99	42.1033	21	22.7845	54	12.5008	51	39.81	9	4.53741	12	4.91296	153	33.4796	81	12.2064	18	0	0.030788	0.00747874
YBL054W	N/A	N/A	961.811	228.409	1244.39	246.759	1800.5	348.632	60	21.5082	18	15.5315	54	13.1482	51	21.9541	12	5.26331	12	6.97344	117	22.3412	78	13.5532	2.25	0.153253	0.0258116	0.309069
MRP13	wt	wt	763.475	358.677	1082.96	343.196	1800.67	515.599	71.5	48.4146	22.75	34.0103	48.75	11.8491	48.75	46.2549	13	6.46721	13	5.92886	126.75	39.863	74.75	14.5003	-6	0.0262142	0.0117573	0.428264
TMA20	wt	wt	854.115	388.401	1103.2	443.924	1800.75	450.855	87	44.5278	24	37.5327	48	14.6491	51	50.2689	12	4.58216	12	7.44456	135	34.394	81	35.6304	13.25	0.00572825	0.0659649	0.0585834
PPH22	N/A	N/A	891.027	346.725	1188.93	322.557	1801.88	496.824	67.5	39.2973	18	34.4821	46.5	15.2896	49.5	34.6253	9	4.6933	12	7.55229	126	38.4115	72	14.5863	-0.68	0.0156791	0.0428813	0.00136185
YLL014W	wt	wt	851.619	299.619	1137.71	324.72	1802.12	412.921	72.45	39.5627	22.05	26.6639	50.4	13.473	47.25	33.0332	12.6	7.48579	12.6	5.61318	132.3	30.0949	75.6	11.8159	9.4425	0.00567833	0.0276751	0.0143879
RPS30A	Positive regulator	Positive regulator	845.178	262.148	1069.73	290.447	1802.56	349.2	96	39.9906	21	25.1446	54	11.4078	51	32.0057	9	3.12396	12	4.65992	156	32.9889	81	35.5683	25.65	0	0.0593268	0
GLO3	wt	wt	904.004	395.021	1211.3	408.382	1803.39	535.537	65.1	43.1417	18.6	30.8339	52.7	14.8484	52.7	28.1262	12.4	4.53854	12.4	5.66025	124	30.4512	77.5	16.0634	0.75	0.0588663	4.87299e-05	0.984324
SIN3	wt	wt	1026.31	229.884	1343.63	302.793	1803.66	340.345	60	30.5788	39	24.8212	69	14.1713	66	33.0763	21	6.77163	21	5.25927	150	18.8526	132	30.6917	9.75	3.88801e-11	-0.0347779	0.0469851
RPS0B	wt	wt	876.523	260.19	1178.68	269.878	1803.85	243.481	64.68	28.3352	21.56	20.2296	49.28	11.4588	46.2	29.3412	12.32	6.44453	12.32	6.80645	123.2	21.0984	80.08	21.4685	4.72	0.352415	0.0352397	0.106413
ICS3	N/A	N/A	872.741	288.261	1157.24	356.118	1804.16	395.683	78	34.2662	21	30.4003	45	13.9903	48	24.7147	12	3.36204	12	7.6106	135	25.7306	78	27.178	6	0.0732208	0.0355789	0.441169
NOP6	Positive regulator	Positive regulator	895.99	223.263	1148.14	261.785	1805.77	342.55	78	36.3066	21	25.4561	48	11.4342	48	27.7574	12	3.64604	12	6.42125	138	25.4329	75	11.3767	11.1	0	0.0408865	1.08577e-06
RRP8	Positive regulator	Positive regulator	866.242	266.984	1076.65	352.974	1806.04	450.935	93	35.126	21	22.5231	54	10.9804	54	30.5504	9	5.71976	12	4.71372	123	15.6217	87	38.3613	25.5	0	0.0455605	1.31288e-06
BRE1	wt	wt	846.721	229.465	1139.35	310.899	1806.39	317.702	72.45	36.807	22.05	27.0962	47.25	12.4376	50.4	37.1293	12.6	4.39025	12.6	6.81599	129.15	33.0555	78.75	12.3601	7.725	0.0721892	0.0319736	0.0951637
YMR157C	wt	wt	969.809	326.662	1228.8	354.471	1806.9	394.925	62	36.4346	21	24.585	54	13.001	51	39.5344	12	4.97948	12	4.14786	99	12.7503	87	30.8256	0	0.0728721	-0.00804566	0.560322
CUL3	N/A	N/A	938.662	355.942	1188.28	372.256	1807.98	449.689	66	32.9063	21	29.6108	54	13.7142	48	43.8098	12	4.63846	9	7.48309	108	15.8702	75	11.628	0	0.791378	0.0145412	0.485838
MDG1	wt	wt	1053.07	375.515	1333.51	388.415	1808.11	518.512	57	37.7381	24	34.7755	48	13.5706	48	44.871	12	5.66107	12	4.24176	111	26.3685	75	9.53305	0	0.506044	-0.00121676	0.122263
PHO3	wt	wt	981.588	366.476	1261.82	404.792	1809.13	620.81	63	45.7748	21	25.6892	48	12.3743	51	50.0694	12	3.71898	12	6.05759	114	29.9396	78	21.9416	1.775	0.515179	-0.00732211	0.292599
ODC2	wt	wt	960.089	284.379	1238.65	307.044	1809.22	324.938	69	36.8115	21	25.4898	57	12.8686	54	32.2981	12	4.08643	15	5.05429	141	31.0741	87	13.7306	7.5	1.6505e-11	0.0101882	0.381112
STB1	wt	wt	971.487	371.359	1264.04	369.681	1809.35	396.619	61.5	34.752	21	26.1786	54	13.061	51	35.1686	9	4.55322	12	5.71013	126	28.3365	90	41.2943	3	0.0554674	-0.004275	0.348977
SET7	wt	wt	917.241	279.623	1208.56	338.402	1809.58	376.165	72	34.9589	21	26.021	42	13.0852	45	36.9311	12	7.65786	12	5.86462	123	26.5335	78	36.0002	9	1.10897e-05	0.0372484	0.00470317
APC9	Large slow	Large slow	1095.82	255.923	1380.09	300.451	1811.42	254.246	52	33.9331	22.75	27.8748	52	15.4974	52	39.5896	16.25	6.36519	16.25	17.2806	117	21.9601	87.75	12.4625	2.1875	0.502969	-0.00177058	0.666551
YLL017W	N/A	N/A	877.781	304.93	1159.53	269.647	1811.57	444.299	72	41.5671	24	22.4577	45	12.93	48	46.0689	12	8.56828	12	7.5555	129	30.8701	81	38.1619	11.875	0.0044767	0.00190355	0.508956
AKL1	wt	wt	849.894	315.453	1106.81	304.226	1812.3	391.629	72	31.9763	18	24.2294	48	11.0681	45	28.8959	9	4.20934	12	5.27709	126	27.7953	69	13.2591	5.25	0.00871882	0.0462909	0.00250224
YDL118W	wt	wt	954.89	331.245	1205.78	421.865	1812.37	383.634	66	32.6873	21	18.5199	57	13.2733	54	28.9296	12	4.63729	12	4.4277	108	8.77276	87	29.6612	6.75	0.0442262	0.020216	0.873714
RMD9	Positive regulator	Positive regulator	863.747	356.957	1079.45	452.488	1813.16	599.783	87	42.5434	24	21.4964	54	13.739	57	33.5008	12	4.60868	12	4.4325	153	36.4397	93	24.4276	16.5	3.34288e-13	0.0257752	0.225262
REC114	wt	wt	908.315	350.49	1185.28	307.366	1813.63	321.197	68.2	40.3722	18.6	34.6503	49.6	10.9398	49.6	32.6368	12.4	6.84125	12.4	7.39615	124	31.2602	71.3	14.3974	5.725	0.0287586	0.0579044	0.00197034
FKS3	wt	wt	893.356	262.646	1171.49	261.337	1814.31	301.982	70.4	40.4942	22.4	34.514	48	11.1185	48	20.4818	9.6	9.70908	12.8	17.8234	105.6	10.6602	80	30.6406	5.1	0.384056	0.0363334	0.188127
HMG2	wt	wt	896.024	361.205	1119.19	320.601	1814.31	411.408	84	43.5447	21	18.2272	54	13.4481	60	36.1337	9	2.93255	12	8.016	144	42.6617	90	30.9519	21	6.09179e-13	0.0565249	0.00319348
CLB3	N/A	N/A	1082.11	425.119	1358.4	488.174	1815.13	314.499	60	39.6564	18	23.3061	57	12.8178	57	26.7649	9	7.53101	9	2.58683	129	35.6815	87	18.3612	3	0.47566	0.00678869	0.383936
SSB1	Positive regulator	Positive regulator	888.209	290.362	1160.79	263.32	1817.24	323.282	81	34.1748	21	23.9548	48	11.7323	48	33.6583	12	5.10764	12	13.1199	102	14.1994	75	13.1807	15	0	0.0532116	4.35429e-13
STE11	wt	Large slow	980.657	314.639	1302.71	334.842	1817.26	324.943	54	35.8923	18	22.7381	54	14.3857	51	39.6945	12	4.60213	12	6.28506	117	25.8452	81	12.2691	-3	0.0550149	0.00593263	0.797553
LSB5	wt	wt	929.683	247.111	1221.25	236.931	1819	378.648	63	30.4235	18	21.7625	54	11.2604	51	30.3025	12	4.37022	12	4.23847	123	29.0481	69	8.08223	2.25	0.929353	0.0157966	0.222584
FYV7	Positive regulator	Positive regulator	773.623	335.092	969.417	363.197	1819.99	451.636	132	40.8469	27	24.1665	57	13.096	54	33.384	9	3.4213	12	4.29342	193.5	36.0689	96	35.8088	52.65	0	0.107068	1.40998e-14
RPS0A	Positive regulator	Positive regulator	876.564	347.737	1089.65	353.422	1820.26	322.767	93	40.6508	21	20.6354	57	12.9923	54	33.6877	9	3.12416	12	4.70426	159	33.3703	81	11.7772	25.02	0	0.0570833	0.000246502
YBR014C	wt	wt	915.813	291.593	1188.26	352.768	1820.53	488.371	75	30.7452	21	29.391	45	13.2855	48	48.801	12	4.44021	12	10.3969	99	10.0053	72	12.7015	9.65	0.0148975	0.044656	0.5096
TSR2	Positive regulator	Positive regulator	825.028	367.024	1052.57	426.454	1822.72	519.631	102	40.5881	24	23.7504	57	12.1981	54	40.7919	12	3.57232	12	5.3396	177	31.4396	87	13.6953	30.75	0	0.0479534	5.94481e-07
RPS19B	wt	wt	872.918	333.534	1154.77	353.245	1823.11	421.52	78	42.8558	16.25	30.0061	48.75	13.4537	52	49.5856	9.75	7.95667	13	4.74768	130	32.2483	71.5	11.0444	4.4375	0.300706	0.0380855	0.00312729
YPT6	N/A	N/A	919.054	225.993	1274.27	260.318	1823.38	277.156	75	45.5456	18	26.2791	45	13.3648	52.5	36.1838	12	4.68764	15	5.40833	126	29.3551	85.5	15.4218	12.75	0.00303326	0.0462385	0.537497
BBC1	wt	wt	884.634	315.474	1161.35	343.409	1823.84	500.182	66	40.3101	18	26.193	42	11.5437	45	32.5674	9	3.90286	9	4.12492	114	32.1884	69	26.4472	-1.5	0.260456	0.0502234	0.0706203
NUP188	wt	wt	980.945	393.424	1219.61	383.105	1824.77	440.64	63	34.0117	21	25.0677	54	13.9018	51	36.7831	9	7.55061	12	7.69795	117	27.3854	84	45.0518	1.5	0.134336	-0.00725938	0.292884
YJR054W	N/A	N/A	948.141	271.029	1184.6	294.788	1824.84	310.417	72	29.0631	28.8	25.8983	51.2	12.4317	44.8	31.9589	12.8	7.65363	12.8	6.0254	134.4	29.5805	86.4	12.6289	13.6	0.11904	0.0365367	0.284763
PHO81	wt	wt	929.921	261.135	1201.63	271.72	1824.9	349.494	69.52	40.3425	21	40.3639	50.56	12.5852	50.56	38.6694	9.48	4.90193	12.64	6.76275	126.4	28.9253	79	12.2496	6.44	2.36442e-09	0.0298621	0.00361323
PET112	wt	wt	899.653	309.684	1183.05	375.701	1825.06	282.04	76.5	32.463	24	41.1183	36	12.5258	45	39.7658	12	4.33013	12	10.416	126	28.1669	78	30.339	14.25	2.01502e-08	0.0347551	0.000686105
MRPL9	N/A	N/A	893.936	292.018	1143.76	294.009	1825.85	318.928	72	40.4972	24	24.216	46.5	10.277	48	27.5559	9	3.07765	12	7.28179	123	23.8813	78	11.1107	9	0.248056	0.074247	0.0638034
MRPL38	wt	wt	933.717	275.019	1203.47	243.496	1827.27	324.803	71.3	34.9861	18.6	23.5798	52.7	12.3385	49.6	33.7296	12.4	5.26424	12.4	7.29105	124	31.5653	77.5	13.3261	7.425	0.00224541	0.0406886	0.00839053
GAL80	N/A	N/A	913.184	340.833	1187.04	331.174	1827.31	377.023	67.32	35.8652	21.42	24.6561	48.96	11.6161	48.96	33.8881	12.24	4.14521	12.24	7.60038	125.46	31.4007	78.03	13.3847	2.67	0.417169	0.0154158	0.184159
CAP1	N/A	N/A	892.299	691.387	1112.73	628.838	1827.73	750.249	75	45.2951	15	33.0641	48	16.3529	57	41.111	9	3.17738	9	14.2575	126	32.4259	78	15.3711	-2.25	0.026471	0.0233315	0.0142999
TIM18	N/A	N/A	913.574	247.339	1086.85	295.482	1828.01	370.177	94.55	42.6166	35.075	34.3192	48.8	14.9663	64.05	52.3443	12.2	3.56476	12.2	3.74147	140.3	22.5071	82.35	7.96706	25.425	0	0.0596547	0.000238203
PEX32	Positive regulator	Positive regulator	832.397	273.777	1066.91	335.536	1828.11	428.236	93	41.2218	24	23.1154	57	13.4483	57	28.7463	12	4.60848	12	7.43234	114	14.559	93	32.8274	18	0	0.0492471	2.8825e-06
PAC10	N/A	N/A	1169.13	214.411	1389.12	263.947	1828.41	285.091	43.2	24.9603	25.6	28.6582	60.8	12.9755	51.2	24.1817	9.6	4.27517	12.8	5.99253	105.6	9.92132	83.2	11.2089	-6.775	0.139577	0.000721737	0.525706
MTG1	N/A	N/A	981.334	369.573	1161.91	377.262	1831.59	441.705	75	37.2437	21	29.2441	57	14.7345	60	36.0613	9	3.31848	9	5.26091	141	32.3658	90	21.3235	10.5	0.177303	0.0456646	0.130878
CLB4	wt	wt	917.378	365.134	1176.83	488.483	1831.74	508.357	70.5	34.2585	18	23.1155	54	13.5562	54	40.6638	9	7.99789	12	9.55832	129	30.4941	78	13.5328	2.25	0.69631	0.0115841	0.0562328
YOR235W	N/A	N/A	918.525	374.213	1170.73	309.068	1832.38	454.66	87	46.415	18	14.8113	57	13.137	57	23.8069	9	3.0938	12	3.80219	114	22.6018	87	13.5126	36.75	0.000352829	0.0555133	0.0148552
RPL2A	Positive regulator	Positive regulator	920.018	357.921	1153.65	298.905	1832.85	337.982	85.4	36.9209	18.3	22.4518	54.9	13.1935	51.85	36.8466	9.15	3.50271	12.2	11.3281	122	16.7105	80.825	13.3759	19.075	2.22045e-16	0.0632968	1.8901e-07
ZRG8	wt	wt	922.999	317.302	1193.02	430.979	1833.52	493.611	62	32.8661	15.5	24.7748	49.6	12.4894	49.6	32.7571	9.3	4.05963	12.4	20.5978	120.9	24.9415	74.4	25.7644	0.2	0.226938	0.0342239	0.0302489
MRP20	Positive regulator	Positive regulator	966.02	255.86	1211.05	323.166	1833.78	346.893	72	31.9981	21	20.8807	57	11.3327	54	27.3856	12	3.59414	12	4.81203	135	29.9408	84	23.3576	9	0	0.0432434	2.83511e-08
RPS30B	Positive regulator	Positive regulator	877.087	360.465	1104.83	427.239	1835.35	400.343	99	39.2528	21	16.4585	57	12.2798	54	34.4644	9	2.92195	9	3.98616	159	38.1859	87	28.1126	32.25	0	0.0739993	1.37668e-14
HST2	N/A	N/A	932.348	243.748	1197.24	275.123	1836.58	281.159	60	37.6514	15	29.4693	43.5	12.0999	45	26.4734	12	3.92186	12	4.23993	106.5	21.6555	72	20.0585	-0.75	0.908351	0.041601	0.753497
PCL1	wt	wt	896.499	492.902	1145.61	453.252	1838.17	503.35	81	46.092	21	29.8624	45	15.2375	54	62.5631	9	10.7343	12	19.1484	133.5	33.1512	78	12.0277	13.5	0.000198021	0.045246	0.0014455
IPT1	wt	wt	928.813	271.57	1226.2	253.165	1839.2	298.461	63	40.2354	18	28.0489	54	14.539	51	33.9463	9	5.53158	12	5.29283	123	25.8616	81	40.6017	2.1125	0.0306511	-0.00158966	0.0930707
MRPL10	wt	wt	971.376	266.933	1184.38	264.191	1840.03	364.09	78	41.5397	24	24.9785	54	13.9992	51	38.0294	12	3.61105	12	8.28665	144	35.0396	84	12.9048	9.75	9.06892e-10	0.0388672	0.00145128
SHE1	N/A	N/A	1000.64	353.738	1249.44	471.771	1841.7	524.402	72	44.7549	21	35.7223	54	14.5274	52.5	35.2726	12	5.07341	12	4.75953	117	25.2819	81	10.5164	2.25	0.251157	-0.0181933	0.275045
ROX1	Positive regulator	Positive regulator	868.087	347.951	1143.1	379.932	1843.7	505.732	75	34.9596	18	25.4455	48	10.7555	48	37.6829	9	3.8525	12	5.8931	132	22.4995	75	11.5683	9	4.69724e-11	0.0611102	0
HGH1	Positive regulator	Positive regulator	915.195	471.807	1175.54	413.693	1844.31	521.338	84	45.446	24	39.3407	51	15.7737	51	59.2974	12	5.48513	12	6.86908	147	31.1195	75	7.38365	23.6325	2.22045e-16	0.0482749	0.00103818
YKL068WA	N/A	N/A	900.189	204.992	1146.69	264.217	1846.69	290.352	80	38.6232	22.4	32.6173	51.2	12.2236	48	31.8185	9.6	5.60685	12.8	8.66792	131.2	25.9036	80	10.7283	14.4	9.56047e-05	0.0780839	2.8033e-05
YKL171W	N/A	N/A	892.668	280.666	1165.44	359.057	1846.82	451.254	78	36.9007	24	20.8398	45	12.7947	48	26.5955	12	5.32136	12	7.38617	108	14.6514	79.5	18.0234	11.25	0.000666363	0.0505924	0.00621739
YOL050C	N/A	N/A	909.171	563.786	1198.2	303.313	1846.85	442.623	79.5	42.9174	21	28.4799	54	15.7795	55.5	45.0497	12	6.32507	12	6.90705	132	13.9392	84	17.5881	13.5	0.0343277	0.0464734	0.224589
GPB2	N/A	N/A	980.402	457.784	1318.15	552.489	1847.18	541.888	69	42.5588	28.5	41.0238	51	11.4006	52.5	43.9965	9	3.29935	12	4.118	105	21.8245	73.5	7.48331	-3	0.3415	-0.0326905	0.0101589
LIA1	Positive regulator	wt	951.912	377.055	1197.79	381.323	1847.37	440.006	75	34.6388	21	27.5617	60	15.6205	60	37.0509	12	7.46176	12	10.6596	147	28.1812	90	35.2279	13.5	1.64813e-12	0.0452988	0.0275792
RPS24A	Positive regulator	Positive regulator	867.892	335.756	1077.58	329.09	1847.81	448.707	96	45.4653	21	26.7087	54	12.3226	57	37.6358	12	4.35022	12	4.96923	162	36.0017	87	10.7013	24.3875	0	0.0629675	1.24472e-10
ROM2	Positive regulator	Positive regulator	911.794	276.813	1247.41	323.481	1848.32	368.644	69	32.736	24	28.1338	48	11.6241	48	34.5394	12	4.63843	12	4.90439	129	22.3378	84	36.6139	9	0	0.0386106	7.53951e-10
RPS11B	Positive regulator	Positive regulator	871.077	253.458	1074.02	271.637	1852.01	404.495	99	36.3948	21	19.7363	57	9.31788	57	24.214	12	3.88239	12	3.57664	123	16.3172	87	12.3097	28.5	0	0.0686065	1.76523e-09
YBL065W	N/A	N/A	1071.75	568.785	1285.86	640.963	1852.7	648.37	81	35.0876	36	36.3936	54	19.6561	60	62.8949	9	4.51513	12	19.0602	111	30.0082	120	58.6035	3	0.148379	-0.111181	0.00890977
PET122	wt	wt	881.275	206.511	1149.17	229.75	1856.02	275.478	76.8	46.0266	22.4	29.1078	44.8	15.0825	48	51.5482	12.8	7.53019	12.8	8.67661	136	27.447	73.6	11.6122	11.2	1.12054e-05	0.0556274	0.000286887
BOI1	N/A	N/A	923.021	238.746	1202.13	281.816	1856.89	363.624	64.5	27.0639	15	20.7086	48	14.286	48	18.1107	9	7.16346	12	3.93541	118.5	22.4655	72	9.59388	0	0.234358	0.0724379	0.00267513
LEA1	N/A	N/A	912.77	266.849	1230.77	308.16	1857.64	460.608	84	45.269	18	21.6211	42	17.8349	54	41.5891	12	6.45904	12	5.17135	129	33.8433	81	20.4365	16.755	0.00640849	0.0323314	0.039838
MBP1	wt	Positive regulator	985.695	321.079	1284.53	247.621	1861.31	299.516	63	36.6589	18	23.9471	54	13.3702	51	33.1033	12	4.31415	12	5.1588	120	31.9128	72	8.94109	9	2.6776e-07	0.0366238	0.000254103
EGD1	Positive regulator	wt	1015.63	310.885	1281.9	363.152	1862.04	421.346	69	37.0203	27	32.5936	51	13.8847	51	39.1977	12	4.64971	12	4.91704	99	13.499	90	41.4105	15.75	4.69973e-10	0.0368403	0.0959304
RTT109	wt	wt	1072.18	638.034	1356.36	1031.54	1862.14	1059.66	60	35.751	21	26.0565	57	16.8627	60	40.1636	12	24.0006	12	31.652	120	31.9663	81	15.023	-2.93	0.84455	-0.0192597	0.293587
DPB3	wt	wt	1058.57	267.514	1346.8	295.999	1864.44	394.173	54	29.5135	15	24.6782	57	13.1229	54	31.8371	12	5.69112	12	7.90392	115.5	23.5118	75	10.6145	-1.5	0.144616	0.0163605	0.363121
YPL071C	N/A	N/A	952.734	270.665	1226.43	400.195	1867.32	547.251	67.54	26.2333	24.56	29.4859	42.98	11.6584	46.05	36.1647	12.28	4.8961	12.28	5.4518	104.38	7.67987	81.355	27.8326	10.435	0.007648	0.0412366	0.306444
ASF1	N/A	N/A	1074	680.541	1365.12	1109.09	1867.49	1121.76	61.6	37.6879	18.48	25.7411	55.44	19.1956	58.52	52.3797	12.32	12.224	12.32	27.1017	86.24	11.0316	80.08	26.5406	-0.59	0.164791	-0.00572143	0.109163
TIF4631	N/A	N/A	939.318	380.218	1151.44	574.825	1868.07	584.589	87	36.618	18	19.7038	60	14.9343	57	33.5116	12	8.57182	12	4.33027	132	20.4423	84	16.9895	19.5	9.91091e-06	0.053206	0.0372014
RPS6B	Positive regulator	Positive regulator	891.397	278.419	1089.1	311.802	1868.2	497.106	99	44.0819	21	25.1825	60	13.5919	60	41.7752	9	3.6006	9	6.70926	129	15.0109	84	14.6729	23.25	2.22045e-16	0.0776159	2.91611e-06
HST3	N/A	N/A	949.834	401.476	1278.88	359.824	1868.48	507.126	64.05	36.4653	21.35	25.9383	45.75	12.4563	54.9	50.5616	12.2	3.77083	12.2	13.8502	114.375	24.5229	85.4	32.8263	7.7125	0.112688	0.00501021	0.756808
NRP1	Positive regulator	Positive regulator	930.681	211.492	1214.99	298.439	1870.49	356.993	75	30.3865	18	21.4873	54	13.2185	51	28.823	12	4.01745	12	7.72127	141	28.9767	81	14.0793	13.375	4.24897e-10	0.0659985	6.7568e-05
SNC1	N/A	N/A	960.008	396.045	1218.24	363.165	1870.9	420.941	69	37.2797	18	18.6941	49.5	12.896	51	21.8829	12	6.08582	12	3.87147	129	35.143	81	23.1745	2.25	0.715394	0.0619969	0.00147994
RRD2	Positive regulator	Positive regulator	875.528	265.575	1218.37	269.512	1873.06	315.104	75	33.5632	21	22.2679	54	12.4552	51	33.7184	12	4.80714	12	5.09166	135	32.105	81	11.5645	15	0	0.0656222	0
PPH21	N/A	N/A	913.871	312.592	1191.8	266.232	1876.4	367.117	63	31.0426	18	20.4548	48	9.32578	51	28.067	9	3.05243	12	4.935	126	27.6915	78	23.4177	7.5	0.16569	0.0643469	0.00108298
DST1	N/A	N/A	1176.52	560.029	1427.45	743.707	1876.44	1179.19	60	41.7259	27	31.0096	45	14.4046	66	54.4822	9	3.90475	9	7.40604	111	30.6376	78	9.41063	0	0.180165	-0.0879744	1.80822e-05
TPM1	wt	wt	1005.96	302.914	1282.05	376.184	1876.8	377.115	72	33.4402	21	20.7034	48	12.8263	48	25.8147	12	4.65784	12	4.58669	129	33.5228	78	11.958	13.5	2.42652e-06	0.0613749	0.00948992
RSC1	Small slow	Small slow	1057.63	464.284	1350.8	599.088	1877.56	719.207	66	38.5292	24	22.2337	60	15.4858	57	37.2509	12	4.3223	12	5.3926	135	25.0821	78	9.10633	3	0.00566337	-0.0950262	0
YKR074W	Positive regulator	Positive regulator	983.05	478.578	1230.97	450.992	1878.47	462.928	75	45.3107	21	34.0136	57	14.5901	51	37.1692	12	5.03415	12	7.4636	141	25.5343	81	21.1078	12	5.86803e-05	0.0498781	0.00236387
BIK1	wt	wt	1117.12	754.519	1365.18	801.811	1878.61	933.311	63	44.4522	21	26.6576	54	14.6643	57	43.0163	9	5.96812	9	10.2829	120	30.5007	81	18.9846	-1.5	0.273684	-0.0144812	0.241453
IWR1	wt	wt	1070.18	493.538	1291.67	598.71	1879.82	612.19	69	41.4034	24	27.064	63	14.9822	66	45.5057	12	4.66533	12	8.47791	126	12.1438	96	16.5897	6.75	0.247296	0.0309591	0.777115
MSH2	wt	wt	986.645	422.851	1270.59	482.497	1880.44	617.622	63	37.9213	18	27.2311	54	14.1265	54	32.2295	12	5.767	12	7.36329	126	25.9148	84	25.2531	0	0.835485	0.0267403	0.066205
YLR444C	N/A	N/A	969.126	287.334	1234.99	270.219	1884.29	258.547	63	37.5146	15	22.6976	51	11.0695	51	31.8731	9	4.81817	12	4.29679	123	36.3636	75	12.2622	1.5	0.736189	0.0382423	0.0154788
RPS10A	Positive regulator	Positive regulator	834.744	422.403	1006.39	411.553	1884.71	508.214	132	50.792	27	29.2506	58.5	15.7981	60	43.8982	12	5.95932	9	12.571	186	43.7947	99	44.4417	46.475	0	0.131224	0
KNS1	Positive regulator	Positive regulator	916.117	307.561	1192.58	297.475	1885	331.891	83.2	37.4206	22.4	41.4593	48	12.2333	48	46.0513	9.6	4.80638	12.8	8.376	136	29.8796	80	38.4301	13.4	2.85838e-12	0.0830321	5.72205e-09
WHI6	Positive regulator	Positive regulator	909.382	170.826	1198.63	232.55	1886.48	281.124	78	38.2048	15	20.8985	54	9.63838	51	29.6888	12	4.33329	12	8.45313	141	29.3726	78	13.8117	17.4	0	0.0535416	5.28444e-11
SLX9	wt	wt	948.238	197.662	1153.32	226.14	1887.4	324.329	88.5	34.3845	18	24.4616	57	11.7624	57	26.682	9	3.03531	9	3.1995	129	15.8691	84	12.9024	22.005	1.77636e-15	0.0968703	3.22348e-10
SAC1	wt	wt	962.353	328.426	1354.17	476.97	1888.21	621.346	58.52	26.0472	18.48	19.2482	58.52	14.3458	52.36	23.9725	15.4	7.66765	15.4	7.47701	135.52	21.7031	86.24	12.4294	1.68	0.846234	-0.00940697	0.639106
PHO2	N/A	N/A	1041.82	488.677	1282.32	576.585	1889.88	779.219	66	36.6346	18	28.8627	54	14.8109	58.5	46.5444	9	3.61452	12	9.97638	94.5	8.7191	84	34.1366	0.75	0.950671	0.0271368	0.350463
RPS4A	N/A	N/A	861.501	296.493	1087.51	267.571	1890.62	322.593	115.2	40.8285	25.6	25.3772	57.6	12.886	54.4	30.7697	9.6	4.79126	12.8	7.88014	182.4	33.0579	89.6	13.3572	50	0	0.118492	2.4251e-10
TDH1	wt	wt	859.277	294.236	1171.83	361.073	1891.19	482.917	65.1	38.2213	15.5	17.8079	49.6	13.5185	46.5	36.4162	12.4	6.42423	12.4	8.30276	124	33.2011	74.4	14.2119	2.625	0.785425	0.0341556	0.00813919
VAC14	N/A	N/A	1002.92	515.054	1273.2	470.077	1891.4	496.136	54.9	45.4239	33	40.7817	52.7	16.5485	57	35.7854	12	4.52603	12.4	6.67013	102	12.0213	86.8	33.6924	-5.475	0.062682	0.029565	0.108083
IST3	Positive regulator	Positive regulator	1016.73	329.763	1282.54	370.955	1892.26	431.288	78	36.313	27	27.9737	54	14.85	57	37.2609	12	5.07888	12	3.99532	132	36.1216	93	30.5979	18.3875	3.33067e-16	0.0284006	0.0702994
YBR219C	Positive regulator	Positive regulator	877.306	296.334	1160.1	332.568	1892.92	334.932	84	35.0647	24	45.4882	48	11.8846	45	31.5158	12	3.86111	12	6.39581	123	18.6205	78	14.1742	9	1.16033e-05	0.0675722	0.000211118
SSH1	wt	wt	971.731	271.43	1242.69	328.358	1895.59	472.762	66	38.0436	21	27.7969	51	13.8866	54	40.8425	9	5.72208	12	5.513	120	25.747	84	34.74	5.16	0.0834074	0.0624933	0.000314497
YLR296W	N/A	N/A	929.406	508.723	1245.59	514.01	1898.91	391.66	75	48.373	21	44.7092	48	17.2797	51	56.6612	12	7.4239	12	7.05641	108	29.4155	75	11.8267	9.75	0.294784	0.0564992	0.0995648
GIS1	N/A	N/A	1017.58	373.985	1296.43	563.671	1900.42	300.167	63	42.7342	21	38.2806	51	12.2962	51	30.992	12	2.88596	12	8.30447	114	27.1022	78	22.6185	4.5	0.418554	0.0248318	0.274414
NMA2	N/A	N/A	1040.42	384.223	1338.44	480.805	1904.78	471.287	63	39.7534	21	19.9495	51	11.2788	54	35.8403	12	2.86442	12	4.20241	120	24.5619	81	14.3206	3.75	0.477446	0.073354	0.0735355
YGL007CA	wt	wt	959.627	445.117	1259.58	417.639	1916.51	524.775	75	39.9497	18	29.4262	51	11.8089	48	28.4888	12	3.76137	12	8.9481	105	11.3173	78	24.6319	12.465	4.08305e-05	0.0406291	6.77307e-06
RME1	Positive regulator	Positive regulator	915.214	225.099	1219.02	266.719	1930	309.833	75	33.6581	21	32.3545	45	12.1398	45	39.0499	12	5.05987	12	6.66071	126	24.9464	72	11.871	13.5	0	0.0901015	0
RPS7A	wt	Positive regulator	853.626	516.295	1074.06	494.134	1930.5	759.53	120	50.2242	24	25.0035	63	13.3277	66	32.6812	12	16.371	12	6.71315	195	28.1441	99	22.519	45.255	0	0.065309	0.00308466
VPS64	wt	Positive regulator	1075.25	322.538	1360.79	309.676	1932.45	407.92	81	57.4244	21	21.9756	78	12.5553	69	34.524	15	5.29772	18	6.68256	147	28.6966	96	14.3923	28.5	2.76487e-08	0.0431873	0.00930181
SSK1	N/A	N/A	880.594	371.837	1128.63	416.225	1932.92	775.739	96	51.4467	21	22.2198	57	12.3148	57	35.8001	9	4.53249	12	6.85854	120	24.7469	90	28.189	34.5	4.86251e-08	0.0958933	2.36692e-07
URM1	N/A	N/A	891.164	195.429	1209.73	330.555	1936.2	354.386	84.5	35.7679	22.75	25.3198	55.25	16.0019	42.25	20.2064	16.25	5.28478	19.5	12.9984	149.5	30.5279	69.875	15.2	29.125	1.39749e-06	0.115696	0.00205673
YEL033W	Positive regulator	Positive regulator	932.668	231.295	1267.42	239.187	1938.05	291.165	72	30.2419	24	22.9249	48	10.0173	45	28.1874	12	3.668	12	4.80604	135	22.0212	84	30.6761	16	0	0.0789665	0
FYV5	Positive regulator	Positive regulator	945.444	251.418	1105.21	338.975	1938.24	540.67	126	39.2991	30	22.5256	63	10.3525	66	30.371	9	2.47653	9	3.51357	195	28.041	111	27.2585	59.505	0	0.122824	6.66134e-16
YNL120C	Positive regulator	Positive regulator	953.504	360.669	1254.43	331.409	1944	403.433	78	35.3551	24	31.6378	54	11.6948	48	32.3003	12	7.47874	12	5.90271	141	27.8849	84	12.5227	19.5	0	0.0758021	0
RPS21B	wt	wt	977.421	300.533	1210.77	362.071	1945.06	428.352	75	50.2861	21	26.8099	63	12.5636	69	43.1747	12	3.82373	12	6.54909	138	26.8211	94.5	23.4563	13.5	3.45782e-05	0.0411585	0.172207
MDM20	wt	wt	1035.73	617.341	1319.37	629.014	1963.64	680.333	60	42.1818	21	27.7819	54	15.1031	51	36.1831	9	4.19858	12	10.3442	123	35.7587	81	12.7374	-1.43	0.0156697	-0.0180592	0.357683
RXT3	N/A	N/A	968.242	213.892	1299.96	285.953	1965.85	343.568	69	25.1037	18	23.928	51	9.71977	48	34.5194	12	4.13037	12	4.20226	132	27.1511	78	17.3528	12	0.0303345	0.0791126	6.04519e-05
TRM11	N/A	N/A	935.966	585.149	1263.53	460.116	1971.39	609.762	77.5	27.2327	20.15	7.75	49.6	11.6797	91.45	25.8746	9.3	3.4322	12.4	4.59804	114.7	22.0328			14.35	0.0469915	0.133312	0.000400408
IES3	Positive regulator	Positive regulator	877.259	431.947	1091.78	514.986	1978.31	648.033	120	49.4384	27	21.8161	60	13.1607	57	38.9935	12	3.59115	12	6.24789	192	39.6917	93	37.1773	55.5	0	0.12134	0
SNT1	N/A	N/A	985.943	310.338	1261.21	342.203	1989.94	509.714	81	37.9519	18	31.5827	57	15.227	51	23.0416	12	6.19793	12	4.0932	123	16.6595	78	13.3688	15	2.52954e-10	0.0861265	1.58126e-10
YGR111W	wt	Positive regulator	984.327	212.541	1273.93	234.158	1990.96	362.353	75	37.5319	15	21.7159	48	9.60913	51	19.0164	12	4.21757	12	6.36304	139.5	32.0537	75	29.6188	17.575	7.03382e-12	0.0923616	0
MET22	Positive regulator	Positive regulator	975.107	280.236	1297.79	325.975	1992.25	332.757	69	35.5777	21	22.1581	51	11.9966	48	28.906	12	3.5648	12	5.9772	132	27.3119	84	29.6558	13.725	0	0.104172	0
FUS3	Positive regulator	Positive regulator	1135.19	334.361	1391.75	256.571	1996.66	329.508	75	49.7794	27	20.0072	72	14.2774	72	33.3228	15	4.42102	15	4.01744	135	16.1854	111	33.8641	41.25	0	0.0907075	8.47278e-12
MRM2	N/A	N/A	1121.88	517.579	1438.84	501.902	2000.13	588.609	70.15	45.6621	30.5	29.9824	51.85	17.1641	67.1	57.8896	12.2	6.57748	12.2	4.79229	128.1	40.4138	85.4	15.6278	24.5625	3.084e-06	0.0960094	2.00052e-05
TIF1	Positive regulator	Positive regulator	1010.3	317.767	1317.28	352.619	2001.99	419.504	69	38.7963	18	30.0292	48	11.7836	48	33.1326	12	4.73515	12	4.12196	120	31.6031	75	9.72366	7.5	4.22995e-14	0.0921692	0
BUD13	Positive regulator	Positive regulator	1094.38	405.043	1440.92	437.802	2026.75	448.871	75	39.9202	30	22.0347	60	15.1675	57	28.0597	15	4.79777	12	6.90795	147	25.6305	87	13.702	27	0	0.0262483	0.0554754
SLG1	Positive regulator	Positive regulator	986.799	424.624	1345.1	430.426	2031.16	515.46	78	45.4846	24	22.0173	51	14.6644	48	41.0667	12	6.91677	12	7.57645	129	30.9119	81	14.0008	21.75	1.82498e-12	0.153826	0
NAM7	Positive regulator	Positive regulator	970.601	282.557	1321.98	311.86	2034.36	413.26	66	32.0722	21	21.7225	48	9.87709	45	40.0586	12	3.30108	12	7.51902	127.5	21.7799	78	9.99092	12	0	0.0924343	0
YJL123C	N/A	N/A	951.726	499.025	1343.3	692.846	2035.9	588.409	63	39.093	15	18.0459	48	12.5244	45	26.2086	9	2.89268	12	3.19458	93	15.3707	72	9.02205	7.5	0.204285	0.0440491	0.00121495
RAD6	Positive regulator	Positive regulator	1093.09	433.151	1429.38	504.468	2058.74	626.851	69	33.6456	21	22.5481	66	14.1563	63	29.9505	15	6.15268	15	13.3069	144	26.2734	96	37.3819	19.5	4.49627e-06	0.0999293	9.88272e-07
BUL1	Positive regulator	Positive regulator	1006.85	363.99	1336.3	499.041	2070.21	594.243	69	30.1237	18	21.4312	54	11.9291	51	24.4936	12	5.32161	12	8.10206	132	25.5184	81	11.3875	12.4625	8.30149e-07	0.0721994	2.43037e-07
RPL40A	Positive regulator	Positive regulator	937.273	327.069	1309.2	313.383	2088.06	341.012	72	31.0563	21	23.9384	51	12.1343	51	39.8366	12	4.09713	15	5.88976	130.5	23.9216	84	12.1744	13.8625	0	0.152402	0
AKR1	wt	Large slow	1231.99	374.971	1677.54	413.863	2097.04	412.242	45	33.0139	21	22.7429	51	14.3783	51	39.0268	12	10.6635	15	10.1328	108	26.1587	87	30.3504	2.875	0.371329	0.0375834	0.00998704
DBP7	Positive regulator	Positive regulator	990.164	285.707	1385.52	335.365	2122.96	382.242	63	29.9111	18	24.6061	51	12.5898	54	34.7792	12	6.37131	15	5.95379	120	26.4713	84	38.1749	12	0	0.136407	0
LGE1	Positive regulator	Positive regulator	1121.03	275.636	1550.44	348.96	2190.95	414.099	54	26.9483	18	22.1838	63	15.3415	57	26.3808	15	7.35419	15	7.31619	132	24.1355	87	11.1962	12.75	3.6715e-08	0.0868199	9.99201e-16
MSN5	Positive regulator	Positive regulator	1128.05	323.466	1577.62	358.58	2202.52	376.964	57	27.7892	27	24.8285	57	14.1424	52.02	32.736	12.24	4.51994	15	3.6906	123	22.0117	90	11.8986	12.8625	2.4174e-12	0.13268	0
MNN10	N/A	N/A	818.011	730.039	1384.22	916.104	2217.45	730.643	69	45.9758	24	25.8149	64.5	19.8552	69	33.5915	10.5	3.06594	12	16.4036	138	29.733	99	13.4012	6	0.0503313	0.183039	0
CLN2	Positive regulator	Positive regulator	1071.77	369.796	1456.3	401.518	2292.35	457.004	72	32.4785	21	26.894	54	11.9076	48	34.5039	12	4.46579	12	8.37933	129	28.0166	78	11.4831	24	0	0.199521	0
YEL007W	N/A	N/A	1135.08	394.207	1471.79	508.381	2295.89	483.357	69	50.6939	19.5	33.0277	48	15.1317	45	44.5748	12	8.46521	12	5.24768	105	18.064	72	12.9418	17.4	0.135407	0.212702	9.29812e-13
BCK2	Positive regulator	Positive regulator	1051.5	358.07	1413.77	368.359	2321.9	413.447	75	39.9894	18	27.424	48	13.7276	45	36.1132	9	6.12798	12	8.10405	123	30.342	72	11.8502	24.75	0	0.222087	0
MOT3	N/A	N/A	1065.2	500.949	1414.68	665.682	2323.79	788.554	78	44.9067	18	20.3905	48	15.0136	48	32.1009	9	3.75153	12	3.63981	126	36.7094	73.5	22.3682	32.25	4.07047e-06	0.235842	0
STM1	N/A	N/A	1197.1	568.277	1602.76	771.056	2327.03	880.861	66	31.9259	18	22.4455	51	12.4741	49.5	47.4713	12	3.98498	12	3.83294	96	14.0469	78	11.8976	0	0.11398	0.0179596	0.290582
ALB1	wt	wt	1098.5	469.085	1485.85	626.715	2367.03	793.956	63	29.2633	18	21.3046	48	11.7034	48	43.0449	12	3.71818	12	4.63277	121.5	28.55	75	11.1662	-1.5	0.924922	-0.00722249	0.0370353
IRA2	Positive regulator	Positive regulator	1165.56	538.323	1549.28	563.085	2379.6	747.582	66	41.0715	21	35.2915	51	14.4146	54	52.9623	12	12.7864	12	6.57859	126	33.2338	81	30.4375	19.5	8.00931e-08	0.176183	0
POP2	Positive regulator	Positive regulator	1137.47	628.294	1442.74	678.902	2407.75	753.119	87	42.341	21	24.693	61.5	13.3724	60	27.6149	9	8.14458	9	5.26231	150	30.7319	90	34.9148	36.75	0	0.188722	0
ECM1	Positive regulator	Positive regulator	1142.4	428.859	1595.95	486.565	2477.51	525.081	69	33.7066	21	19.5653	48	13.8044	51	35.3789	15	6.97386	15	6.10312	126	32.3647	90	32.8217	36	0	0.234026	0
SWI4	Positive regulator	Positive regulator	1390.18	592.501	1890.5	745.52	2620.46	832.189	66	42.6304	27	36.1301	54	16.95	54	36.5214	12	6.95205	12	7.79104	129	34.6908	87	16.4843	30	0.0298305	0.248267	2.98186e-05
CLN3	Positive regulator	Positive regulator	1235.47	643.429	1748.8	747.422	2629.73	829.062	69	52.1714	24	32.7053	42	13.4707	45	42.3048	12	5.97655	12	8.56757	108	40.9089	75	16.614	18	1.15191e-06	0.168593	0
RAD51	wt	wt	1325.76	437.588	1805.42	510.098	2776.01	746.352	60	32.3	18	24.5738	48	13.4814	48	33.1881	12	6.58001	12	7.98977	120	23.2997	78	11.5015	9.75	0.035382	0.0518592	4.1673e-05
CCR4	Positive regulator	Positive regulator	1390.08	511.73	1791.97	511.775	2810.37	602.009	81	36.8501	21	19.2986	66	14.8624	66	40.8311	12	4.77534	12	8.62993	150	20.9117	102	36.2784	60	0.000106402	0.254147	0
YMR027W	N/A	N/A	1429.68	633.061	1805.59	626.151	2831.82	794.814	60	33.9064	18	38.6357	48	14.041	51	36.2944	15	6.56069	12	5.37901	114	18.8804	81	26.5445	-3	0.466425	-0.0409401	0.15803
EOS1	Positive regulator	Positive regulator	1553.71	499.808	2217.74	444.11	3450.87	530.419	69	26.9512	24	24.3284	48	9.84396	48	40.26	12	5.17722	12	4.90738	129	20.2997	78	10.0737		1		1

## Sheet: Summary (fl)
	Classification	Classification	NS size	STD NS size	CK size	STD CK size	BUD size	STD BUD size	G1 daughters	STD G1 daughters	G1 mothers	STD G1 mothers	S/G2 daughters	STD S/G2 daughters	S/G2 mothers	STD S/G2 mothers	Late M daughters	STD Late M daughters	Late M mothers	STD Late M mothers	CC daughters	STD CC daughters	CC mothers	STD CC mothers	Rel time offset	time Offset pval	Rel size offset	Offset pval
YOR082C	Negative regulator	Negative regulator	15.8901	7.11826	18.9449	7.72315	23.0473	6.63056	42	31.2854	18	25.6812	60	15.3646	60	36.304	12	5.55796	12	5.12354	114	19.8748	87	26.9845	-30.75	0	-0.299167	0
WHI5	Negative regulator	Negative regulator	15.8316	5.7778	19.0874	5.24866	24.1939	5.29027	54	44.8077	21	28.0386	63	16.879	66	35.3932	12	5.84331	12	6.96256	120	29.5942	93	18.5793	-26.025	0	-0.24826	0
YDR417C	Negative regulator	Negative regulator	15.4157	6.14678	18.6942	7.04837	24.662	8.79305	66	43.3122	27	24.2309	63	17.2386	66	37.3331	15	4.80348	15	4.18182	141	33.1558	105	36.555	-13.5	0	-0.251782	0
SFP1	Small slow	Small slow	11.7569	10.2022	13.5592	10.6818	25.0893	14.8651	174	79.5772	33	34.1463	63	16.0086	66	46.6647	9	3.64029	9	4.65599	186	47.9611	114	43.279	81.15	5.79579e-09	-0.0358091	0.000250082
WHI3	Negative regulator	Negative regulator	14.2727	6.81429	17.7993	7.62097	27.2413	10.0509	72	34.6717	21	22.9074	60	14.0454	57	33.667	9	5.2415	9	6.37365	138	30.2933	87	30.8346	-17.25	2.85427e-11	-0.15953	0
DEP1	Small slow	Small slow	13.6229	4.5676	17.5551	4.79306	27.908	5.93207	84	37.9463	21	35.1978	51	14.0586	54	34.8301	9	5.38919	12	6.6285	144	34.8561	81	13.8039	0	0.183557	-0.0800275	4.87388e-14
KAP122	Negative regulator	Negative regulator	15.175	4.04325	19.2216	4.48824	28.0483	5.12811	66	33.1482	21	22.0588	54	11.9449	51	35.955	12	5.51797	12	6.3448	132	23.5084	84	14.2798	-9	0	-0.116535	0
MED1	Small slow	Negative regulator	14.2162	5.14271	18.7112	7.36666	28.1084	9.22984	73.68	43.1923	21.49	22.7702	55.26	15.4251	55.26	35.2402	12	9.36951	12	6.98733	130.5	37.6472	90	34.9024	-4.8475	0.0253469	-0.115529	0
GPR1	Small slow	Small slow	15.1167	4.36199	19.1945		29.0925	4.71482	72	37.3622	21	26.8979	54	12.8894	48	36.1145	9	8.1587	12	10.2043	129	30.7268	81	39.6527	-5.25	5.52907e-07	-0.0900452	0
RPP2B	Small slow	Small slow	14.177	5.05737	16.4915	5.0772	29.1608	5.66553	123	41.0177	24	22.8373	69	12.6604	63	33.2764	9	3.28431	9	4.61764	192	34.9234	99	30.6018	33	0	-0.0185694	0.0555619
RTG1	Small slow	Small slow	13.7649	5.32046	16.0891	5.12155	29.3204	6.90589	132	45.5033	30	26.7476	63	14.7838	57	36.5059	9	4.84383	9	4.56188	201	36.8284	93	12.6725	36	0	-0.0338306	0.0190653
RPL6B	Small slow	Small slow	14.0585	5.99525	17.3968	6.18673	29.3239	6.65066	99	40.6394	24	30.5112	54	15.1235	51	28.5496	12	4.01959	12	4.53359	138	16.1087	87	13.2344	9.9375	3.14682e-07	-0.0368033	0.00207273
GPA2	Small slow	Small slow	16.6401	5.45091	21.1913	5.35759	29.4082	6.80865	63	35.596	24	27.4432	54	14.1617	54	38.3259	12	5.61041	12	7.7312	126	26.0861	87	14.687	-5.45	0	-0.106212	0
YNL227C	Small slow	Small slow	14.4884	5.32162	17.8239	4.00575	29.6313	5.61822	96	32.7502	24	21.5616	60	10.5577	54	29.0082	12	2.98686	12	5.02987	162	24.9423	90	34.691	13.5	5.33602e-07	-0.0494341	0.00307429
CDH1	Negative regulator	Negative regulator	17.2464	11.0384	21.4387	12.3759	29.8141	15.8793	69	50.3625	27	33.9159	51	15.0988	51	39.2933	12	5.65772	12	10.0928	105	16.2867	72	11.4707	-12	0.000180787	-0.107995	0
SIC1	Negative regulator	Negative regulator	19.0853	11.324	23.0666	14.3014	29.8162	14.9382	57	52.2015	24	36.0229	54	18.8038	57	46.1422	12	16.9112	12	11.3889	111	36.3324	87	41.5975	-11.93	3.95273e-05	-0.124602	0
PAT1	Negative regulator	Negative regulator	16.4924	4.19368	21.061	4.52379	29.8201	5.26889	51	30.9251	15	22.6479	57	14.145	51	28.8499	12	3.31452	12	4.70399	120	25.2564	81	32.9593	-17.125	0	-0.0969624	0
RPP1B	Small slow	Small slow	14.4966	4.57139	17.6346	4.22729	29.8651	4.08284	96	36.2543	24	28.8217	60	13.4089	54	35.4358	9	3.71971	12	6.02084	168	25.0853	87	13.9262	6.75	0.00057641	-0.0399714	0.0453396
RPL37B	Small slow	Small slow	15.6404	6.63969	17.9038	7.1696	29.8664	5.0441	102	45.1265	24	26.3982	66	13.8877	60	27.8727	9	4.59537	9	5.474	180	33.4535	93	23.3863	12.75	3.51215e-05	-0.0843739	7.89113e-05
REX3	Small slow	Small slow	16.7917	6.77811	21.3144	5.5902	29.8827	6.88546	69	38.037	21	20.6251	54	13.9982	54	31.3641	12	9.89827	12	4.05657	126	27.3184	87	27.4985	-4.1325	0.203398	-0.0817441	2.22045e-16
RPA34	Small slow	Small slow	15.1855	6.53694	19.525	5.45562	29.9325	6.62472	75	35.8028	21	23.2398	51	13.8601	51	44.4577	12	5.72014	12	9.9017	108	14.3523	81	11.5969	-2	0.426774	-0.0672835	1.11022e-16
AAH1	Small slow	Small slow	16.9201	6.27328	21.677	7.10016	29.9737	8.06531	75	40.9022	27	29.3841	60.5	16.6225	57	37.3414	15	6.71314	15	7.18586	151.25	35.1323	96	16.6919	9.75	1.44854e-11	-0.099987	0
TMA23	Small slow	Small slow	13.9539	5.68786	17.0093	5.77414	30.1267	6.90729	105	42.516	24	28.5404	54	13.6073	51	36.1989	9	3.90449	9	4.5856	162	38.7065	84	12.6323	16.4625	0	-0.00879082	0.46076
SRP40	wt	Small slow	14.9455	5.26799	18.6816	4.94251	30.1995	6.28549	93	34.2462	24	30.218	54	14.745	54	38.4965	9	4.05836	9	7.80271	162	24.1621	90	36.2765	13.5	4.21996e-13	-0.0354664	0.211017
KEL1	Small slow	Small slow	15.982	7.94026	21.1176	7.12741	30.2165	10.2427	70.62	46.1068	21	48.6853	48	15.6721	51	42.6788	12	5.43644	12	5.23426	134.82	34.2089	78	13.7386	-2.2125	0.149027	-0.0874026	0
GLN3	Small slow	Small slow	16.8069	6.39978	20.6231	6.95877	30.2553	8.60271	84.5	57.2799	26	31.2595	71.5	16.8093	74.75	43.4085	9.75	5.07153	9.75	5.44362	123.5	12.3311	113.75	25.021	12.95	0.0101371	-0.0582175	0.00172351
RPL19B	Small slow	Small slow	15.3145	4.97876	19.1714	5.01231	30.2765	6.05186	81	34.1079	21	28.6764	54	12.8011	54	41.9592	9	3.61348	12	5.44191	144	22.8816	75	8.39412	1.75	0.0141659	-0.056111	1.92952e-06
BUD20	Small slow	Small slow	15.3418	4.71056	18.7135	4.93384	30.3173	6.22436	93	37.0784	21	24.5637	60	13.057	57	34.6105	9	3.32014	12	5.72425	153	31.4076	90	39.477	13.725	0	-0.0409458	0.00884214
GIS4	N/A	N/A	16.1262	9.38095	20.1356	8.73643	30.3927	6.77259	60	31.7269	21	32.9234	54	13.6735	48	26.7657	12	5.63015	12	8.61951	102	11.1176	75	10.1879	-10.5	0.000578703	-0.0502389	0.106038
RPL8B	Small slow	Small slow	15.574	5.21196	19.3558	5.70805	30.4014	5.46673	81	34.9014	21	22.9408	60	12.0585	57	34.3348	12	4.56063	12	5.1902	144	28.6747	84	29.2681	5.25	0.0413844	-0.0462392	0.0177969
JJJ1	Small slow	Small slow	15.0238	5.13174	18.223	4.86675	30.4349	5.3711	99	35.2235	24	24.9549	60	11.2297	54	30.9564	12	5.44202	12	6.74835	135	15.9465	87	13.0291	18.645	0	-0.0258471	0.0114669
SSF1	Small slow	Small slow	15.0555	5.70734	19.08	5.40545	30.4512	5.95189	81	40.5173	21	26.6192	57	12.7522	51	29.8816	9	4.79022	12	5.88969	138	33.2628	87	34.535	1.5	0.011402	-0.0410231	2.48359e-07
YIL110W	N/A	N/A	17.9039	9.67729	22.0462	11.6225	30.6565	6.1034	78	44.2009	30	8.93099	51	12.6836	49.5	49.9476	12	2.84472	12	2.12533	112.5	9.89504	90	24.7953	3	0.197755	-0.0718572	0.332824
WHI4	Small slow	Small slow	15.5592	5.54855	19.9537	5.11379	30.6651	5.79008	72	36.6475	21	33.5094	51	13.3449	51	37.2873	9	6.45936	12	5.73784	126	29.3795	81	40.0631	-3	0.0653384	-0.0390992	4.11886e-11
SEL1	Negative regulator	Small slow	16.9361	7.62116	21.8952	7.26503	30.7242	7.81374	60	37.5297	18	27.5522	57	12.9358	54	38.8409	12	5.96163	12	12.2615	129	28.88	81	15.919	-8.25	3.43425e-05	-0.0818363	3.4639e-14
STE20	Negative regulator	Negative regulator	16.0897	5.6945	21.0592	5.68727	30.7393	6.3018	57.78	33.9933	21	33.7631	51	13.4598	51	38.9695	12	6.84523	12.42	7.11935	121.98	27.5235	84	40.682	-9.87	0	-0.0574581	0
SUS1	wt	Small slow	15.305	8.96605	18.8223	9.61866	30.7609	12.3066	96	49.8847	28.8	43.0691	48	17.1232	54.4	43.3822	12	4.92003	12	5.25203	144	41.4582	86.4	14.872	10.85	2.51863e-06	-0.0528521	4.16599e-05
HMT1	wt	wt	15.6537	4.37983	20.2591	5.33817	30.7663	6.01511	69	31.3862	18	18.3553	54	11.891	51	31.5249	12	6.11107	12	3.47111	102	12.0616	78	11.8806	-2.25	0.178097	-0.0428866	0.00448081
TOM1	Small slow	Small slow	15.4568	4.93454	19.0244	4.72001	30.7795	5.61963	81	36.6027	21	27.3485	51	11.9707	51	32.413	9	4.20803	9	7.06786	135	31.8746	72	8.57561	3	0.167541	-0.0247799	0.0303966
YNL226W	Small slow	Small slow	15.1716	3.77785	18.7429	4.48288	30.7912	5.58293	99	33.7762	24	22.4199	60	11.3055	54	33.0849	12	5.30501	12	6.6057	132	13.6278	87	12.7769	19.175	0	-0.0113273	0.759679
TRM2	wt	Small slow	16.3947	6.13329	20.8492	6.06263	30.8334	6.72777	69	45.2227	21	33.524	49.5	15.6961	48	45.8538	12	4.54013	12	16.5024	123	36.4581	75	14.0372	1.15	0.951724	-0.0641198	8.22846e-05
STP3	N/A	N/A	16.5718	6.89534	21.4892	7.53751	30.9011	5.03804	62	33.5901	15.5	21.358	52.7	12.1913	52.7	38.297	12.4	4.02352	12.4	4.04844	114.7	16.4194	77.5	8.41336	-9.175	0.0146604	-0.0578279	0.0145917
YLR366W	wt	wt	15.63	8.46438	20.3472	7.21865	30.9084	7.80125	74.4	35.9996	18.6	26.5037	52.7	14.3695	49.6	30.4285	9.3	2.868	9.3	5.72942	111.6	11.1751	74.4	12.7482	-1.5625	0.483864	-0.0351838	0.0391443
BUD27	Positive regulator	Positive regulator	14.5414	6.1712	17.861	6.39818	30.9365	7.05282	114	47.8417	27	20.7991	54	12.8597	57	38.0361	9	3.64268	12	4.70658	186	41.713	93	11.929	22.5	1.66533e-15	-0.0338205	0.0749225
NSR1	Small slow	wt	16.7428	6.29575	20.8946	8.83698	31.0332	11.9952	78	33.852	21	18.7266	54	12.8829	54	28.2628	12	3.82819	12	4.93707	141	28.9793	84	12.4918	5.32	0.0125278	-0.0283303	0.000897583
TOR1	N/A	N/A	16.3127	6.44019	21.168	4.80416	31.0368	6.47111	69	27.9479	18	22.5055	54	10.2383	48	26.5118	12	2.78668	12	2.85517	124.5	20.4162	78	9.62195	3	0.598672	-0.0227647	0.722963
HXK2	Small slow	Small slow	16.463	5.00495	21.0652	5.93579	31.0403	7.03432	69	37.5616	21	30.6382	51.36	12.8464	54	35.9183	12	5.05536	12	7.92104	126	31.483	90	39.8912	3.18	0.000130452	-0.0211188	0
YDL071C	wt	Small slow	16.4489	5.61533	20.7581	5.2669	31.0426	6.61329	66	35.4384	21	30.4217	51	11.62	51	35.1125	9	5.03187	12	7.95431	126	27.4081	81	12.5016	-3.75	0.00398171	-0.0568867	0
YGL046W	Small slow	Small slow	16.5708	4.95161	20.973	5.52372	31.0881	7.83835	66	37.4742	19.2	27.98	54.4	12.1117	54	39.6487	12	4.69725	12	9.66365	126	27.2181	90	42.7201	-4.1	0.0172583	-0.0532895	1.88027e-12
RPL17B	Small slow	Small slow	16.8752	6.48237	20.7271	8.61178	31.0904	8.24549	72	36.3133	21	31.3883	57	15.0294	54	32.2215	12	5.54827	12	7.22992	135	37.2503	84	15.2559	1.5	0.962809	-0.0529152	0.000109585
RSA1	N/A	N/A	15.9717	8.40001	18.474	9.94744	31.1168	10.9968	135	55.9242	33	28.6531	60	19.1457	72	43.9698	9	5.32246	9	12.1493	156	38.0851	108	21.5198	42	5.19622e-07	-0.0234932	0.117357
VPS72	Small slow	Small slow	16.7526	5.85088	21.3432	7.15963	31.1246	8.03729	66	38.2391	18	25.5939	54	13.9857	51	34.8613	9	6.1333	12	5.89612	123	27.53	81	32.0433	-3	0.0205485	-0.056472	1.39464e-08
YHR034C	N/A	N/A	15.8116	7.67122	19.2172	8.84678	31.2002	9.13317	99	50.755	30	33.3995	60	14.1939	57	38.3283	12	2.98428	12	4.18587	151.5	30.5243	93	12.6385	21	2.82339e-05	-0.0343516	0.00710074
RNP1	N/A	N/A	16.0395	5.99936	20.9179	8.47202	31.2134	7.98163	66	40.1973	21	31.955	51	12.7867	48	32.6921	12	4.65714	12	6.12339	96	10.8703	78	10.7992	-9	0.00159729	-0.0608543	0.0519297
SIP5	wt	Small slow	16.9771	5.87391	21.8614	5.60867	31.228	6.95863	63	29.9088	18	21.751	49.5	14.1819	51	36.1913	12	4.87627	12	7.64871	123	24.0173	78	33.525	0	0.331477	-0.0323682	0.00844913
SHM1	wt	Small slow	16.0119	6.60109	21.7302	6.95586	31.2501	6.11706	61.75	33.8259	19.5	24.3064	48.75	13.575	52	49.5665	13	5.39204	13	10.0377	120.25	28.3937	68.25	15.9	-3.625	0.220031	-0.028881	0.25061
SWE1	wt	wt	14.4574	5.70664	18.7985	6.3896	31.2692	6.72671	81	42.2898	21	33.172	45	12.0517	45	39.2949	9	4.98109	9	8.48117	129	36.6213	63	7.88105	0	0.482374	-0.0184332	0.00816662
ATC1	N/A	N/A	15.5977	3.72055	20.466	4.06289	31.3114	5.5583	73.2	35.3182	21.35	29.674	48.8	14.5865	51.85	28.5229	12.2	3.50824	12.2	6.6237	132.675	30.8695	79.3	9.33453	0.4625	0.68644	-0.00927418	0.043091
YLR003C	Small slow	wt	16.3551	5.60621	20.5459	5.61823	31.3206	6.4102	66	36.4417	18	27.025	51	11.4622	48	36.2008	9	5.47855	12	7.1526	120	32.0669	72	12.6158	-3.75	0.0122846	-0.0301489	0.0135738
YLR112W	wt	Negative regulator	16.4998	6.72354	21.8384	7.82739	31.3253	7.47763	66	46.0714	21	32.1074	48	11.686	52.5	45.4977	12	6.62502	12	5.66589	114	29.977	75	10.0397	-9	1.59045e-05	-0.0554344	0.000994874
SIR1	wt	wt	15.6649	4.43153	20.3282	4.62698	31.3892	5.77595	78	39.8631	21	33.0303	51	13.5843	51	37.2662	12	4.69188	12	6.89721	138	30.2533	78	12.931	6	6.79767e-12	-0.02431	0.000219087
UBP8	Small slow	Small slow	16.9571	7.83138	20.9271	9.15691	31.4093	11.1286	75	40.4933	27	29.2925	51	15.759	52.5	51.6942	12	7.65866	12	8.66407	135	39.3065	87	14.7284	4.5	0.153983	-0.0512866	2.70372e-06
RAM1	wt	wt	16.0194	5.06416	20.6813	4.74853	31.4118	4.93123	69	29.552	21	24.3972	54	11.771	51	30.8325	12	3.55811	12	4.4124	132	26.2659	81	12.033	-2.25	0.578068	-0.0308359	0.375017
PEP1	wt	wt	16.0563	5.86391	20.8421	4.58564	31.4424	6.44717	66	33.6772	19.5	24.2633	54	13.6227	51	37.5336	12	5.26605	12	8.84531	132	28.9611	81	43.6994	-2.25	0.537407	-0.0321955	0.0231702
PIH1	Positive regulator	Positive regulator	15.84	9.14554	19.2461	9.40265	31.476	10.5657	111	45.964	33	26.2369	60	14.9798	60	34.4763	12	7.95333	12	7.35651	186	34.4318	96	17.5745	27	0	-0.0128852	0.145223
YMR320W	N/A	N/A	16.1195	6.43927	21.4036	5.35254	31.4817	5.95681	66	30.1017	21	25.8442	48	11.9313	46.5	20.5519	12	5.2405	12	4.33662	129	14.7544	78	10.5899	-4.5	0.548264	-0.0548769	0.592759
MTF1	Small slow	wt	15.8324	4.47099	19.759	5.21505	31.483	5.71709	78	35.3827	24	26.3969	54	12.6406	51	29.5184	12	4.47207	12	5.343	138	31.3439	84	12.9134	8.675	0	-0.0129431	0.000820569
PML39	Small slow	Small slow	16.6424	7.66424	21.4505	6.03903	31.5176	7.49467	72	38.3936	18	28.966	54	14.0554	51	35.5263	12	8.59527	12	9.02725	129	30.1309	81	28.3859	1.9	0.925556	-0.042793	0.000258556
PHO5	wt	wt	14.9431	4.64959	18.5626	5.88673	31.5659	6.498	87	43.4666	24	26.5103	54	12.3676	54	34.3001	12	4.00823	12	7.41996	138	37.2709	93	36.9629	6	7.62945e-13	-0.00152687	0.345471
YLL023C	N/A	N/A	18.7612	4.41432	23.6962	4.45628	31.5714	6.30418	52.7	48.1337	21.7	30.8122	54.25	13.9454	49.6	42.7572	12.4	2.69339	12.4	6.7247	114.7	21.1697	77.5	10.1922	-5.6	0.320346	-0.0917108	0.0167993
YCR016W	wt	wt	16.0557	6.72397	20.4249	6.93727	31.5815	7.26953	75	37.3055	24	31.6302	48	13.3967	51	50.184	10.5	4.1719	12	6.75878	132	33.7095	75	11.2054	3	0.0211052	-0.0451312	0.0153547
WHI2	Small slow	Small slow	17.7254	5.98477	22.9972	5.65966	31.5998	6.11332	60	41.7541	24	31.464	51	13.7964	51	41.4161	12	7.22098	15	7.80404	117	33.2055	84	16.0876	-3.475	8.86253e-07	-0.0664692	0
RPL31B	Small slow	Small slow	16.3096	6.32582	20.3178	7.13473	31.6258	7.17815	78	40.7173	21	32.2753	42	12.6092	45	29.0835	9	5.97062	12	6.70083	126	28.4818	72	11.7821	2.25	0.582667	-0.02023	0.891713
GEM1	Small slow	wt	16.2969	4.79387	20.9598	5.36291	31.6265	5.68834	66	35.5144	21	23.467	54	12.5994	51	33.2432	12	4.39643	12	5.24368	126	29.3789	85.5	37.152	-0.07	0.449816	-0.0411601	6.90791e-06
YGL160W	wt	wt	15.712	3.97563	20.5824	4.59723	31.6394	6.53799	72	37.4021	21	23.6471	48	12.892	51	34.948	12	3.82826	12	9.2208	129	27.0676	90	33.5811	3	0.359731	-0.0136035	0.303323
YKR032W	wt	wt	15.8637	6.04626	20.4673	5.23019	31.645	7.08932	69	33.7095	21	30.3838	48	13.4579	45	31.3666	12	7.12961	12	5.56151	135	26.1138	78	14.3161	-5.1	0.00119066	-0.0480457	0.00323842
QRI7	Small slow	Small slow	15.4958	5.29608	20.1681	5.69855	31.658	7.1098	72	35.7342	18	20.8445	54	13.885	54	44.073	12	7.43826	12	10.3052	132	31.1188	84	27.7912	0	0.900042	-0.0640989	0.00630043
PRS4	N/A	N/A	16.3172	4.07236	21.1579	4.59883	31.7025	6.06268	64.5	36.4298	18	21.2937	54	11.3173	51	24.8071	9	2.89239	12	4.19818	99	6.6598	84	24.9474	-1.875	0.0287976	-0.00928755	0.34652
PPT1	wt	wt	17.1258	5.48326	21.8846	8.47276	31.7054	7.85824	66	26.4509	18	23.6069	51	11.7703	51	26.7928	12	5.44198	12	5.81857	130.5	22.4731	81	11.8421	0	0.0276054	-0.0434899	0.0925389
TPS3	N/A	N/A	16.8161	3.74984	21.6648	4.22416	31.7108	3.89966	58.9	32.3622	20.15	18.3141	49.6	11.9479	49.6	13.3066	10.85	4.33886	12.4	4.75034	120.9	21.6661	75.95	17.8137	-4.725	0.497947	-0.0213936	0.482369
PUF6	wt	wt	16.0177	9.00332	19.8533	6.16279	31.7182	11.1396	87	38.6438	27	33.5126	54	16.2748	51	49.4504	9	6.98404	12	7.63757	138	21.0697	81	16.1942	11.5	0.00680387	-0.0175044	0.0339446
THI7	wt	wt	15.596	3.51242	20.2675	4.7917	31.7354	4.28658	85.05	42.208	22.05	20.8362	59.85	9.92514	53.55	27.3027	12.6	4.62996	12.6	5.31969	138.6	14.8224	88.2	15.5961	16.675	4.89083e-11	-0.0199841	0.638528
SBE22	N/A	N/A	16.8538	3.35195	22.5747	5.21868	31.7405	4.96787	57.95	42.0066	18.3	20.7853	51.85	13.4929	51.85	26.2803	12.2	5.22871	12.2	5.11132	118.95	24.5924	79.3	13.0035	-4.525	0.31167	-0.0549942	0.329155
YCR085W	wt	Small slow	16.7357	6.32427	21.6805	6.01084	31.7441	6.51403	66	28.0579	18	21.6731	54	12.4954	51	36.2099	12	3.14244	12	5.37923	126	24.7014	78	10.5795	1.5	0.220695	-0.0337744	0.019709
LTV1	wt	wt	15.528	5.32806	19.5569	5.15548	31.7553	5.99387	75	49.7846	21	25.3546	54	12.953	54	33.7022	9	3.21291	9	4.70369	120	21.4128	69	9.36032	0	0.347043	-0.01063	0.141327
UBP14	wt	wt	16.6923	4.65408	22.1001	5.08919	31.7849	4.59025	57	30.353	21	23.7747	57	13.9613	54	26.5991	12	4.77476	15	11.5489	126	24.102	90	33.2144	-5.525	0.00674674	-0.0478352	3.09567e-05
ELP3	wt	Small slow	15.8652	5.18608	20.6997	5.3631	31.7989	6.03865	78	38.8481	27	25.6311	57	14.8613	51	27.1136	12	5.85089	15	8.06319	120	13.9901	90	14.1325	6.75	0.0377338	-0.0214358	0.00275213
SKY1	N/A	N/A	16.4533	5.59504	21.9051	4.87912	31.8055	7.95905	87	49.7329	30	28.3992	51	17.4492	48	43.3408	12	5.3127	12	4.12558	165	46.9648	84	38.2752	5.85	0.553021	-0.0261723	0.233588
RPA14	Small slow	wt	16.2126	5.12227	20.1119	4.93544	31.8135	5.98738	84	36.998	27	26.6319	51	12.3581	51	38.5622	9	4.1087	12	7.27565	138	30.0547	93	35.4923	11.425	0	-0.0238041	0.0248976
LTE1	Negative regulator	Negative regulator	17.1234	7.03338	22.0886	7.03586	31.8795	7.04484	60	40.4568	18	28.0155	54	13.1335	51	41.3109	15	5.00027	15	6.45697	120	37.2971	81	12.2877	-9	5.51221e-10	-0.0518519	1.54151e-09
YGL109W	N/A	N/A	16.2795	6.63812	21.1048	7.71494	31.8869	6.15213	78	33.6239	24	31.8978	48	12.6407	48	38.1265	12	4.11231	12	8.06419	102	15.6873	72	10.1647	3.625	0.76298	-0.0245746	0.321139
MCK1	wt	wt	16.5836	5.77892	21.4978	4.96759	31.9062	5.86514	66	32.6576	18	23.5752	54	11.9791	51	35.8966	12	3.93918	12	6.07491	123	29.906	78	10.1916	-2.85	0.0860608	-0.0155098	2.2394e-05
YGR151C	Negative regulator	Negative regulator	17.929	11.8484	22.8518	9.7654	31.9303	8.72937	57.6	56.6217	22.4	52.8113	48	11.411	54.4	53.256	9.6	4.07399	9.6	5.44777	108.8	36.6898	80	42.2422	-9.3	0.000602771	-0.0906156	7.61584e-07
YIL096C	wt	wt	16.7779	6.19657	21.4759	5.20267	31.9368	7.03835	75	32.712	24	20.6313	48	14.0109	48	31.6118	12	4.25013	12	4.89478	132	24.5873	81	25.0281	8.65	0.00748161	-0.0237197	0.651597
SWA2	wt	wt	15.5256	6.44724	20.8144	7.16067	31.95	7.5269	69	35.5345	18	24.8078	51	13.7804	54	27.5372	12	3.78988	12	7.80642	132	27.8788	90	36.8208	0	0.0430555	-0.0142361	0.253872
COS10	N/A	N/A	17.9013	8.41197	23.1514	4.98716	31.9533	4.56299	54	29.5731	18	18.2687	54	13.4139	51	28.4174	12	6.39235	12	4.34119	124.5	18.797	81	16.6665	0	0.231567	-0.0319206	0.63846
VAM3	N/A	N/A	18.9532	5.0609	24.3349	7.55875	31.9534	6.76954	60	39.3751	22.5	23.7912	57	13.7936	55.5	42.4533	12	3.25829	12	4.21426	90	8.08173	84	9.30478	-3	0.537373	-0.0673602	0.00283566
YKL037W	wt	Small slow	16.3741	5.5949	21.4436	7.64144	31.9699	9.77251	69.52	39.4814	18.96	27.7815	50.56	12.8244	51	36.3918	9.48	4.61397	12.64	7.22654	123.24	28.5427	79	11.205	1.625	0.871476	-0.0347055	6.01132e-06
COS6	wt	wt	16.5735	5.73187	21.2738	5.29338	31.9718	10.429	69	34.2942	21	30.1966	51	13.4381	48	45.3687	12	6.25423	12	9.4396	123	25.5913	75	13.6743	1.005	0.879429	-0.0112404	0.51252
FEN1	Small slow	Small slow	18.3268	6.01673	22.9073	6.18195	31.9987	7.39797	69.52	38.4586	18.96	30.4218	60.04	12.7731	53.72	40.5142	12.64	5.04377	12.64	7.64796	135.88	30.0294	85.32	12.4036	8.34	7.4174e-13	-0.0603478	0
SSA4	wt	Negative regulator	17.0989	8.45603	22.1968	7.99121	32.0296	7.13396	57	29.4365	18	26.4919	54	13.0465	49.5	23.2637	12	6.86378	12	6.35463	90	8.84511	75	11.3404	-6	0.00312235	-0.0355542	0.583301
MRP21	N/A	N/A	17.5732	6.40926	21.1116	6.19068	32.0375	6.58353	72	31.9689	21	36.5784	63	11.897	63	37.6936	12	3.57954	12	4.427	132	27.6806	90	10.6567	0.75	0.862437	0.013871	0.837117
PTK2	N/A	N/A	16.6949	3.09621	21.836	4.40181	32.039	4.85305	69	33.5737	15	18.649	54	12.0418	51	21.9029	12	4.46082	12	5.23591	126	23.7437	81	12.6791	6	0.251139	-0.0635695	0.233414
PEA2	N/A	N/A	17.0061	4.32065	21.6274	3.97062	32.0778	5.00045	54	27.2894	18	22.6317	48	11.2412	45	23.8432	9	2.53679	12	3.70848	108	26.5465	72	9.74574	-9	3.8627e-06	-0.0227544	0.125136
PUS1	wt	wt	15.7718	4.28747	20.6953	5.26452	32.0794	6.1347	73.68	32.7791	21.49	23.7564	49.12	12.0069	46.05	34.058	12.28	4.20548	12.28	5.65227	132.01	27.8526	79.82	32.9661	5.6025	0.0613405	-0.0069438	0.952417
YPL039W	N/A	N/A	16.5842	4.89808	21.8428	4.64539	32.0868	4.48104	60	27.275	15	20.2273	54	10.0306	51	28.8025	12	6.38161	12	7.08545	114	21.7103	78	29.6543	-7.5	0.00610689	-0.0341042	0.783193
ELP4	Small slow	Small slow	17.0424	6.23919	21.6044	6.55251	32.1007	7.9561	75	41.8134	27	27.2493	63	14.9628	54	33.7451	15	7.93743	18	12.0594	153	37.5202	102	37.4388	9	1.40895e-11	-0.0328295	1.11995e-11
HTB2	N/A	N/A	16.5435	5.29104	21.6736	7.17001	32.1039	7.55487	66	31.5895	21	32.3835	51	13.6251	46.5	31.8202	12	5.81582	12	19.9358	96	8.55069	75	11.8985	-0.75	0.486817	-0.0111713	0.469858
PSR2	wt	wt	16.895	4.92186	21.601	5.1127	32.1097	6.61329	66	35.8952	21	19.5776	48	12.6858	48	22.3701	12	3.5933	12	4.78725	120	26.3486	76.5	10.942	-3.75	0.471765	-0.0235471	0.338231
LSB3	wt	wt	16.6658	5.90446	21.1776	7.12936	32.1276	7.98775	78	35.8841	21	25.7742	40.5	14.3837	48	43.4772	12	11.0756	12	4.18898	135	27.7656	75	13.174	6.75	0.0979763	-0.00777054	0.196463
PCL9	Negative regulator	Negative regulator	16.4303	4.69769	21.8885	5.29434	32.1514	5.41299	54	26.3861	18	23.626	51	13.5154	45	28.8111	12	11.0506	12	9.74141	114	27.9822	72	12.6802	-10.5	0	-0.0282367	0.012483
MSB1	wt	wt	16.8728	4.88289	21.8067	5.96416	32.1592	7.23509	69	34.6656	21	24.8313	48.8	13.7346	48	30.8653	12	6.15108	12	6.106	126	31.5292	72	12.029	2.505	0.180424	-0.0254103	0.0280833
ERG24	Negative regulator	Negative regulator	18.2102	6.64745	23.1574	6.34982	32.1667	6.16668	48	34.0439	18	26.1236	55.5	14.3745	57	30.842	12	7.71049	12	7.00433	117	34.0704	87	37.6346	-13.5	4.20249e-07	-0.0312854	0.0433432
TCO89	wt	wt	17.8219	2.99615	22.5606	3.73322	32.2202	4.36682	58.33	24.0766	21.49	18.2883	52.19	12.5718	55.26	29.1624	12.28	4.03079	12.28	5.12217	101.31	7.27472	89.03	28.559	-1.565	0.51048	-0.0314826	0.0120434
OST3	wt	wt	15.2905	6.37262	20.8607	6.51184	32.2222	7.60876	66.15	35.3015	18.9	35.4093	53.55	12.4896	53.55	42.7182	9.45	4.24677	12.6	6.43833	126	34.1202	81.9	27.0015	-3.075	0.153911	-0.00527866	0.420748
YLR281C	N/A	N/A	17.3743	3.15882	22.1054	3.82036	32.268	4.07479	66	29.233	18	20.0049	51	9.07103	54	29.9788	12	2.47777	12	2.88085	126	30.0844	81	25.422	0.975	0.436027	-0.0282317	0.418417
YMR098C	wt	wt	16.4417	4.17169	20.8545	5.48242	32.2684	6.40623	75	35.0344	21	20.596	51	14.2636	54	39.3888	12	4.91332	12	12.4106	135	27.6785	84	14.1502	9	0.00427243	-0.00503021	0.673529
YLL029W	wt	wt	16.9491	5.41609	21.7612	4.87244	32.2684	5.79977	69	33.2104	18	21.6321	54	12.2982	51	34.0818	12	3.46262	12	4.24458	126	27.7338	81	10.6121	1.125	0.165464	-0.017276	0.0584854
UBP15	N/A	N/A	16.3552	6.72975	21.2354	5.24463	32.284	5.5679	77.5	38.3752	18.6	33.1666	49.6	12.8695	46.5	44.9089	9.3	9.62391	12.4	4.0593	99.2	9.86356	74.4	11.1631	-2.995	0.218666	-0.0159275	0.755379
YPL102C	Small slow	Small slow	16.8732	6.67162	21.4631	6.82974	32.2857	7.64253	75	39.3959	24	23.8208	57	16.1865	54	34.4834	12	5.80877	15	7.17445	135	27.8445	90	14.7104	7.5	0.477469	-0.0254295	0.15647
YBR159W	wt	wt	16.4228	7.3175	21.3534	8.25035	32.2909	6.40053	75	39.4245	22.5	38.2741	48	15.3666	48	54.44	9	7.35566	9	7.35591	129	26.4479	72	15.3064	3.75	0.176083	-6.86402e-05	0.695399
IMH1	wt	wt	16.531	5.48652	21.7789	5.04991	32.2979	7.27718	66.15	36.656	18.9	24.3738	53.55	11.496	50.4	37.018	11.025	4.69838	12.6	5.13702	124.425	27.4132	81.9	30.0102	-0.075	0.466373	-0.0132883	0.936209
YBR238C	N/A	N/A	17.135	7.01784	21.126	7.99378	32.3036	6.63058	75	33.7242	21	19.902	48	13.8576	54	35.1869	12	4.46926	12	4.89827	135	29.9752	81	12.1949	8.25	0.00580665	-0.0109468	0.460845
YGL132W	wt	wt	16.7373	5.35709	21.1393	4.75219	32.3065	6.33818	69	35.2195	24	25.3099	48	13.9956	48	43.0468	12	5.80191	12	9.41074	102	12.0067	84	43.6701	4.5	0.807825	-0.0152558	0.107616
RIM9	wt	wt	17.6741	5.45563	22.226	5.76244	32.3166	5.6952	63	34.0319	21	23.6088	57	12.8286	57	34.8023	12	6.67677	12	3.83992	129	31.2881	87	19.4519	-3	0.46749	-0.0315349	0.0146026
NCL1	N/A	N/A	17.452	6.19406	22.2634	5.35846	32.3276	4.99835	63	34.7907	21	24.4045	48	16	51	28.8252	12	6.8901	12	7.67088	126	21.3038	84	12.2703	-4.5	0.0855567	-0.0349847	0.643219
NOP13	wt	wt	16.6599	4.48116	21.9784	5.06208	32.3483	6.38765	61	34.6909	18.3	23.0879	54.9	12.1395	51.85	29.7686	12.2	4.76406	12.2	5.8334	125.05	26.0961	82.35	33.3583	-0.945	0.952619	-0.0288256	0.420864
RNH70	N/A	N/A	17.415	3.61125	21.9371	4.07587	32.3612	4.63532	72	31.9142	30	29.0247	45	16.5978	45	31.7192	12	8.16214	12	6.57695	132	21.4518	84	25.1073	9	0.547665	-0.00663846	0.670631
YMD8	N/A	N/A	16.8836	5.73752	22.0071	5.22188	32.3788	5.99446	60	24.1144	18	28.0044	54	12.0139	48	37.2115	12	6.27379	12	7.41063	126	20.4011	72	12.3595	0	0.755646	-0.0221506	0.950789
YME2	wt	wt	16.8469	6.30567	21.6878	6.17492	32.3831	6.86021	64.05	33.5588	18.3	30.4062	54.9	10.5159	48.8	32.9521	12.2	3.9751	12.2	5.5518	131.15	22.3615	76.25	12.0849	-2.425	0.0143173	-0.00978003	0.663223
ESC1	Negative regulator	wt	17.1672	5.46822	21.8351	6.77966	32.39	7.76439	60	38.1647	18	23.4021	51	10.7987	51	34.4079	12	4.03549	12	3.43707	126	27.709	81	35.3901	-6.3125	0.00106729	-0.039694	0.0503707
BUD21	Small slow	Small slow	18.0857	5.8744	22.5825	6.7909	32.3946	8.51371	67.1	38.8627	21.35	38.3141	41.175	17.169	54.9	44.5	12.2	5.44893	12.2	8.18361	100.65	12.8207	85.4	38.4907	4.995	0.665487	-0.0840332	9.05889e-05
YNR068C	wt	wt	17.1799	5.18932	22.4404	4.59327	32.397	5.39094	63	34.0732	21	28.0275	57	13.4122	54	45.4183	12	4.71624	12	6.26474	126	26.0207	84	13.9301	-3	0.961669	-0.0145101	0.886752
MUP1	wt	wt	16.4283	6.99774	21.7504	6.26963	32.4073	8.15061	75	36.6983	18	31.5335	48	15.1698	51	39.1152	12	6.95116	12	6.55274	138	26.1939	78	13.9899	9	0.0101014	-0.0117398	0.710357
YLL032C	wt	wt	16.0753	3.86544	21.3979	4.77433	32.4347	6.04118	68.2	32.5268	15.5	22.7817	52.7	12.5631	52.7	37.2527	12.4	5.49431	12.4	5.38575	130.2	27.774	80.6	35.2075	-0.65	0.500226	0.00317126	0.0645076
MSE1	N/A	N/A	16.6427	4.11786	21.5234	4.70886	32.4354	5.08517	82.35	34.9738	24.4	27.3805	39.65	14.1692	51.85	28.6517	12.2	4.6053	12.2	5.37969	131.15	27.3236	85.4	29.2658	14.5125	0.000102537	-0.00214881	0.250957
RPS14B	wt	wt	16.1024	4.24005	21.079	4.58038	32.4551	5.15953	69	39.1419	21	30.6482	51	11.0813	45	28.457	12	6.52773	12	6.27846	129	26.5108	75	11.0157	2.55	0.798595	0.00121833	0.539107
YGR283C	N/A	N/A	16.2598	8.96201	21.305	5.56187	32.4551	6.04572	69	46.2156	21	23.0765	51	12.5722	48	35.8159	9	3.76456	12	6.48733	123	19.2746	81	28.9483	6.75	0.323963	-0.00237739	0.446394
NHA1	N/A	N/A	16.4775	5.54231	21.9949	6.66774	32.49	6.78143	72	25.5756	21	22.5091	42	13.6395	51	32.1133	12	4.25954	12	5.57101	105	7.21605	79.5	26.8404	6.875	0.0182627	0.00420705	0.855875
TRM1	wt	wt	16.4943	4.27603	21.2396	5.38908	32.4949	5.72218	66	31.6965	18	17.03	54	13.1933	51	21.6535	12	5.13152	12	5.30306	129	32.765	75	10.5672	0	0.281497	-0.0240062	0.0281231
MON1	wt	wt	17.1372	4.23324	22.2819	5.06438	32.5035	5.45404	69	40.1822	21	25.3794	51	12.0512	49.9	25.7313	12	5.49839	12	7.06518	123	32.8905	81	15.685	3	0.0740068	-0.0254071	0.0169582
FAR1	wt	wt	16.9249	4.69433	22.8138	6.63378	32.5088	7.32831	57	33.6965	18	23.129	48	12.5227	48	26.9304	12	7.42821	12	9.77198	117	26.3966	69	8.79716	-3	0.0195206	-0.0474652	0.00025129
BIO4	wt	wt	16.3538	6.90031	21.5678	5.92038	32.5142	7.4042	69	34.5687	18	25.2086	48	11.6829	49.5	38.5966	12	4.78773	12	5.22379	124.5	29.2891	81	40.371	0	0.455317	-0.00103699	0.0317206
RGP1	wt	wt	18.0625	3.80865	23.4241	4.51784	32.5289	4.24251	65	45.8184	22.75	28.3045	58.5	16.0405	61.75	37.4982	16.25	5.94867	13	8.23936	133.25	39.3636	91	13.0768	7.0625	0.00336724	-0.0461112	0.330201
NSG2	wt	wt	16.014	5.15294	20.8833	6.06562	32.5325	8.17382	67.1	39.5732	21.35	23.9695	51.85	11.5197	51.85	36.1516	12.2	4.6045	12.2	5.80849	128.1	26.663	79.3	11.6519	1.075	0.592398	0.00932105	0.552078
BIT61	wt	wt	16.4727	4.97002	21.1376	5.24631	32.5362	6.21722	72	33.6373	18.6	23.1436	54	11.9375	51	35.599	12	4.49936	12	7.25084	129	24.9303	78	11.8906	2.4	0.403202	-0.0200654	0.130682
YNL022C	N/A	N/A	16.1398	6.76641	21.0679	5.71613	32.5484	6.42505	70.15	37.5895	24.4	39.9684	48.8	11.8847	51.85	27.3045	12.2	4.36334	12.2	4.88248	131.15	36.0392	79.3	30.0831	5.7	0.509859	0.0350098	0.707486
MDM31	N/A	N/A	17.0552	4.02183	22.1046	5.84818	32.5659	4.84251	63	31.0882	21	42.3273	45	12.007	46.5	32.8981	12	4.48399	12	4.97654	96	9.4985	72	12.0733	1.875	0.944096	0.00119579	0.883455
YJR003C	wt	wt	17.1201	7.15451	21.7892	7.14123	32.5739	8.60918	72	38.7736	21	24.6162	48	14.4388	51	40.0247	12	12.2523	12	16.098	102	16.4096	72	14.2969	6.75	0.378663	-0.019796	0.356493
MIS1	wt	wt	16.1794	5.99479	21.2911	5.10406	32.5765	6.38172	66	33.9471	18	27.9158	51	11.6673	51	29.2592	12	4.13221	12	4.83776	123	29.1513	75	12.8366	-3	0.527117	-0.0260577	0.329442
GUP1	wt	wt	16.1239	5.61486	21.8729	5.56628	32.5841	5.18905	65	30.3069	22.75	22.872	48.75	12.8946	52	40.5927	13	5.47547	13	7.4631	123.5	24.8415	78	12.5947	-1.75	0.46065	-0.00604634	0.816937
YMR310C	wt	wt	15.837	4.56506	21.3088	6.94903	32.5852	6.23451	64.05	32.5833	21.35	26.7119	51.85	11.0545	48.8	32.9529	12.2	4.44637	12.2	4.94561	125.05	20.8131	77.775	20.9827	-4.95	0.326753	-0.0103571	0.372171
RMT2	N/A	N/A	16.5223	4.09805	21.4763	4.75462	32.589	4.35339	70.15	31.9463	30.5	22.3667	45.75	12.7691	45.75	23.2483	12.2	6.21495	12.2	6.72144	128.1	25.9008	73.2	8.09976	4.7375	0.0116107	0.00912041	0.106553
DBP3	wt	wt	17.7025	7.25487	21.5724	8.11217	32.5934	8.4494	87	44.6791	25.5	32.8747	54	14.9826	54	48.3628	12	5.28141	12	5.35909	135	21.5669	90	36.0407	15.255	4.67548e-07	-0.0221919	0.596878
TVP18	N/A	N/A	17.6073	9.0885	23.1557	7.28093	32.5966	7.60025	72	38.3101	15	19.2184	52.5	11.2696	51	27.2896	9	2.40687	12	2.75581	126	31.9414	75	17.179	6	0.838787	-0.0155516	0.807396
NAT4	wt	wt	17.0042	5.98061	21.9147	5.51008	32.5976	6.81696	69	35.9523	18	28.4963	48	11.6952	48	35.1462	12	4.42426	12	7.73257	120	31.7413	78	12.7513	1.005	0.65056	-0.00964991	0.137966
YDL063C	wt	Positive regulator	15.8384	4.972	19.4842	5.34743	32.601	5.44304	90	35.3978	27	26.3043	54	12.479	54	36.6675	12	3.44021	12	11.2635	150	27.2031	90	26.6562	12.75	1.67959e-10	0.0191025	0.370307
MET32	wt	wt	16.3072	4.624	21.5814	4.88841	32.6157	5.58028	63	36.8	21	22.3966	48	11.136	48	41.7575	12	3.07606	12	5.37949	120	26.4092	81	41.2351	-3	4.07962e-05	-0.0147016	0.242435
YLR267W	wt	wt	16.129	4.78587	21.8128	7.10736	32.6274	8.38085	60	33.6313	18	22.6307	51	11.9111	48	23.6501	12	6.23386	12	5.52721	123	31.5728	78	35.1371	-3	0.407552	0.003669	0.784105
PRM8	wt	wt	16.8588	6.47879	21.3922	5.2833	32.6316	5.57752	75	41.3649	18	31.352	51	13.0846	49.5	37.8616	12	5.86331	12	6.02221	132	32.3092	78	14.9996	6.975	0.000212172	-0.0112561	0.415205
RPS8A	wt	wt	17.0794	5.78782	22.2537	6.87712	32.6553	9.44914	63	41.62	18	30.9521	48	14.2668	45	34.1021	12	4.20664	12	6.1722	120	29.647	75	32.8624	-3.75	0.219788	-0.0202472	0.460262
HAP2	N/A	N/A	16.0634	4.77508	21.1326	6.24992	32.6701	4.81319	63	41.617	18	22.4519	51	12.4877	51	36.3615	12	3.4603	12	5.06514	121.5	31.212	78	15.2912	-3	0.714787	-0.000146902	0.96932
TPA1	N/A	N/A	16.9118	3.78109	22.4274	5.26338	32.672	4.52381	73.2	34.3864	18.3	22.821	45.75	14.57	51.85	52.3855	12.2	9.03356	12.2	10.1395	134.2	27.4033	82.35	28.724	3.575	0.189096	-0.0237946	0.751113
NOP16	wt	wt	16.008	4.41166	20.79	5.1975	32.6807	5.96321	78	28.5759	22.75	22.3015	52	12.1634	52	32.7441	9.75	4.17285	13	6.36302	117	11.4535	84.5	13.6159	8.0625	0.0826415	0.0348101	0.413681
TMA46	wt	wt	16.2713	4.05866	20.3844	5.14004	32.6815	6.95156	85.4	38.7972	21.35	34.0129	42.7	12.9324	48.8	39.2351	12.2	4.08789	12.2	4.97091	111.325	12.5201	76.25	10.7729	10.9125	1.17723e-06	-0.0027141	0.74386
STE7	Small slow	Small slow	18.0789	6.2237	23.553	6.53881	32.689	7.3477	57	36.4093	21	28.0153	54	14.0174	51	34.8195	12	7.01519	12	7.77163	120	27.9088	78	12.7489	-3	0.00187135	-0.032215	4.92273e-13
MEI4	N/A	N/A	17.1207	6.92928	22.0494	7.41247	32.7007	8.71589	72	36.7513	21	11.7309	51	15.2663	52.5	29.6392	12	5.10294	15	9.5811	96	7.93095	84	13.5557	1.5	0.549008	-0.029308	0.1476
KIP2	wt	wt	17.3393	6.61718	21.8657	6.56444	32.7103	8.96458	72	37.0219	21	29.754	51	12.9078	51	47.4807	9	6.79102	12	4.76324	130.5	37.2475	75	16.1139	2.625	0.636239	0.0182471	0.8844
YIL127C	wt	wt	15.723	3.87863	20.9006	6.05562	32.7237	5.29134	75	33.0018	18	16.8413	48	10.5518	51	33.1578	10.5	3.06589	12	6.84703	108	10.2611	75	11.0678	5.375	0.0297508	0.0197045	0.337518
YIL064W	N/A	N/A	16.5688	5.77335	21.0483	5.85816	32.7399	9.27342	75	27.9121	18	21.4566	51	10.2171	54	29.436	12	3.12209	12	3.40006	126	19.9839	81	11.4267	6	0.191311	-0.00437116	0.770798
HFI1	wt	wt	16.4037	5.92868	21.988	4.6337	32.7475	6.09004	63	25.1233	18	19.7041	51	10.9834	51	43.4122	12	3.58334	12	4.73493	120	24.3313	81	22.4055	1.2	0.8456	-0.00918756	0.803026
XDJ1	wt	wt	16.5552	4.57182	20.4647	5.59967	32.7536	6.63828	69	38.2234	21	23.9041	51	11.82	48	34.8309	12	4.78765	12	7.30449	96	11.9272	69	9.9128	-0.375	0.662554	-0.0179825	0.773546
RPL12B	Small slow	Positive regulator	15.821	3.99029	17.7895	3.95588	32.7664	4.951	161.16	44.197	37.92	34.5183	72.68	14.4556	69.52	39.3192	9.48	5.15972	9.48	5.66256	250.82	30.5554	117	40.7751	83.08	0	0.0425111	0.0623058
MRH4	N/A	N/A	16.7713	5.02905	21.5473	6.4738	32.7742	7.73883	70.15	30.8743	21.35	14.5119	51.85	12.1568	51.85	32.6804	12.2	4.06535	12.2	4.40405	103.7	11.3464	85.4	22.2265	0.3375	0.317795	0.0134381	0.391586
YPS7	wt	wt	17.1812	5.43234	21.8221	5.36142	32.7767	6.26262	66	40.6953	18	23.9544	51	12.5093	51	29.1286	9	2.91661	12	4.93271	126	27.5541	78	12.5885	-0.75	0.0208105	-0.0255754	0.550421
CGR1	wt	wt	16.4783	5.16277	21.9987	5.68616	32.7778	5.41686	65	35.3019	19.5	26.586	48.75	12.9447	52	37.3858	13	5.11268	13	5.39215	100.75	11.0119	78	12.2508	-0.625	0.208589	0.0138673	0.0941561
RPL41B	wt	wt	16.8106	5.00449	21.8574	5.25234	32.7853	5.23407	66	31.5414	18	27.7046	51	12.6404	51	36.3456	12	3.44339	12	9.10731	108	12.7697	78	11.0322	1.5	0.510176	-0.0187347	0.257871
TGS1	wt	wt	16.9696	8.60832	21.6904	9.57688	32.7905	10.7667	72	38.3191	27.63	36.149	49.12	14.8381	52.19	41.1079	12.28	7.19501	12.28	5.83306	132.01	31.7912	87	16.2578	4.9025	0.00729187	-0.0344078	1.86634e-05
PHM7	wt	wt	16.504	3.77407	21.7115	4.3286	32.811	5.11796	73.68	33.1047	24.56	32.7637	42.98	13.3978	49.12	34.3022	12.28	6.75683	12.28	5.84126	128.94	25.55	76.75	14.3949	11.5875	0.0154378	0.00833452	0.0496029
YGL260W	wt	wt	15.8599	4.8478	21.1893	4.92038	32.8469	5.34551	72	30.7433	21	23.4429	51	12.0351	51	41.1778	12	3.92507	12	14.2405	129	26.2492	78	13.6181	3	0.750842	0.00621873	0.74714
RPL7A	N/A	N/A	16.213	3.1479	21.2943	3.80423	32.8557	4.81528	69	30.3979	18	21.2852	51	11.5774	48	23.8577	12	4.68184	12	5.9451	105	10.4401	81	16.6488	-2.025	0.404434	-0.0198542	0.12518
NUC1	N/A	N/A	18.1266	9.56932	23.8792	8.10955	32.8668	8.57006	60	35.5284	21	24.1096	51	14.5734	54	31.6426	12	7.11287	12	5.82132	123	25.0485	78	10.8577	-0.75	0.937562	-0.00458126	0.732597
RED1	N/A	N/A	16.2923	4.2007	20.494	5.07575	32.8717	4.42882	64.5	26.8845	24	24.5079	51	9.96492	48	31.596	12	3.86029	12	9.99288	96	15.6879	81	29.8622	-2.25	0.130014	-0.0405373	0.460089
NGL2	wt	wt	15.3679	5.20451	20.9146	4.9127	32.8741	5.07564	73.2	35.3865	21.35	24.3869	51.85	12.968	48.8	36.8518	12.2	5.60962	12.2	5.03078	131.15	31.961	79.3	40.4631	1.125	0.0447188	0.00583961	0.994182
YPR059C	wt	wt	16.7651	4.48766	21.396	5.50482	32.8751	5.93486	67.54	37.5955	18.42	22.5078	49.12	12.3369	49.12	36.2983	12.28	5.48576	12.28	7.17025	110.52	10.4221	78.285	23.7921	2.2	0.130829	-0.00999257	0.887102
YML084W	wt	wt	17.9121	6.47566	22.8794	5.54128	32.8925	5.97541	60	33.8565	21	28.4525	51	14.7022	54	39.838	9	3.08345	9	15.2025	117	20.1359	75	10.9088	-6	0.639926	-0.0318647	0.122429
MFA1	wt	wt	16.1928	5.23086	21.2725	4.868	32.8946	7.0157	63	36.4393	18	30.1728	48	10.9749	48	40.3538	9	9.78753	12	7.95283	121.5	36.6501	75	26.7396	-6	0.173186	-0.0321716	0.0360124
NEW1	wt	wt	15.1997	5.66609	19.3328	7.35717	32.8975	8.07558	98.24	40.4207	21.49	16.2366	49.12	13.7268	49.12	37.7911	9.21	3.81866	12.28	7.51261	119.73	16.3688	76.75	12.8687	22.5025	1.04461e-10	0.0157029	0.0149848
CAF4	wt	Negative regulator	17.8368	9.39865	23.607	8.58396	32.9569	10.0884	54	33.9504	24	47.1069	45	15.3235	49.5	53.4482	12	6.33175	12	10.5104	114	23.6534	81	36.2426	-9.85	0.0107882	-0.0522834	0.070002
YHR130C	wt	wt	17.1523	6.46152	22.337	8.73015	32.9767	8.5339	66	36.0818	21	24.6938	51	13.0029	51	36.1167	12	5.36034	12	5.76843	120	30.4882	78	13.3193	-1.5	0.381359	-0.0175071	0.379329
YAL049C	wt	wt	16.0191	4.30978	21.3708	4.81837	32.983	7.597	69	34.3877	18	17.1608	51	12.9245	51	38.6507	12	5.67363	12	5.39952	126	28.4156	78	29.8778	0	0.160842	0.00986656	0.419734
RPL8A	wt	wt	17.4292	5.09556	22.6865	5.13006	32.9923	6.20622	63.2	43.7245	18.96	38.1826	47.4	13.3973	53.72	38.9876	9.48	4.82115	12.64	9.51407	120.08	29.4691	79	42.3412	1.3	0.272565	-0.00573697	0.000429769
AAD6	wt	wt	16.8036	5.10881	21.5785	5.94132	32.995	9.28546	78	34.3145	21	28.6145	48	13.2588	48	38.9625	12	5.12918	12	5.8834	132	26.6076	72	8.16216	9	0.0282638	0.00382053	0.51539
FMC1	wt	wt	17.2583	4.98965	21.4313	7.67342	32.9964	7.91521	87.75	55.6092	26	32.4973	55.25	14.1364	55.25	37.3692	13	4.3194	13	6.92504	149.5	39.6246	78	10.4744	11.625	0.000132484	-0.00981215	0.187627
IDP1	N/A	N/A	18.0531	8.86159	22.3578	7.87272	32.9964	6.78357	69	39.4961	18	14.2615	51	17.9495	54	46.0907	12	10.8968	12	5.20016	114	17.6229	78	28.0473	4.5	0.513334	0.00660045	0.310577
SUL2	N/A	N/A	16.745	5.1392	22.4372	6.57752	32.9993	8.03317	57	29.4277	18	24.4419	51	9.51912	45	30.012	12	3.92185	12	5.9652	114	19.8749	81	40.8807	-3.75	0.157792	-0.00891142	0.214673
UBA4	Positive regulator	Positive regulator	16.3036	5.15022	21.0236	4.80747	33.008	5.52761	93	35.0609	30	26.1881	63	11.7164	51	34.3516	15	6.19185	15	8.30715	174	26.0605	102	32.2593	26.125	0	0.0171076	0.105381
PNP1	N/A	N/A	16.0069	4.66595	21.9673	4.93496	33.0171	8.32025	60	31.0841	18	31.7053	48	10.9879	48	25.4799	12	3.40039	12	6.12809	96	7.38704	75	12.8737	-3.75	0.452626	0.0053814	0.672647
TEA1	N/A	N/A	18.0757	7.56177	23.2911	7.78968	33.0183	7.73635	66	29.5506	18	21.1512	51	10.8539	54	22.8188	9	3.82846	12	6.65173	99	8.27182	81	13.3956	1.5	0.571602	-0.00222649	0.777225
PCK1	wt	wt	16.766	4.2174	22.2753	5.7219	33.0242	5.39515	63	28.3127	18	23.9368	54	12.6985	51	35.9715	12	4.46418	12	6.36953	126	23.8346	81	24.6184	0.75	0.0910914	0.0139856	0.532131
BCK1	wt	wt	16.8707	5.54141	21.8745	7.49529	33.0356	6.84133	63	39.2643	21	28.6113	54	13.5821	51	33.9284	9	11.6744	12	5.56235	126	29.8473	75	14.3013	-4.5	0.387187	-0.0391164	0.84603
NUP170	wt	wt	16.7024	4.59758	21.5409	4.9423	33.0471	5.66268	66	40.1039	18	18.8512	45	11.1678	48	45.1603	9	4.05114	12	11.3211	117	27.8261	78	32.132	-0.17	0.132565	0.0211125	0.538335
GAT2	wt	wt	18.0566	5.35055	22.9012	4.83207	33.0477	6.10283	63	34.4458	18	23.5045	57	13.6638	54	24.4251	12	3.71728	12	6.33281	105	10.1712	81	11.6118	-0.875	0.919049	-0.0207905	0.477806
CCC1	wt	wt	17.9951	6.63385	23.0517	6.17537	33.0538	7.5508	64.5	31.6269	18	24.6129	54	12.8141	51	22.1964	12	7.08304	12	3.68835	105	10.7298	81	17.1327	-0.75	0.800173	-0.0296015	0.22786
YNR070W	wt	wt	16.9017	5.32007	21.4734	5.31162	33.0678	7.25053	66	30.5304	18	23.7784	51	13.1528	48	32.2981	12	4.79457	12	5.78531	126	27.8816	81	34.2996	0	0.404069	-0.0212955	0.0319876
ATG15	wt	wt	16.4324	6.38018	21.1203	7.0003	33.0706	7.67927	70.5	33.5888	21	28.9938	54	12.6177	48	32.6503	12	4.91233	12	6.50793	129	30.1731	78	12.9039	3	0.0335314	0.00210799	0.215985
GAS4	wt	wt	17.8051	8.08878	22.8041	8.0063	33.0723	7.09855	72	42.2635	18	41.7665	48	13.1552	49.5	47.1845	12	6.3113	12	16.9711	120	29.541	78	31.3431	-0.425	0.325758	0.00842	0.0603966
LOT6	N/A	N/A	17.7156	4.08927	23.2001	4.17627	33.073	4.42011	61.5	34.3185	21	13.4722	54	13.9899	51	44.6254	9	3.3468	12	4.44972	114	15.0509	76.5	10.0703	8.25	0.193905	-0.0186027	0.284215
DJP1	N/A	N/A	15.9423	4.8876	20.8862	7.29769	33.0761	6.01736	78	31.8192	21	13.6907	54	8.14383	54	16.585	12	4.07422	12	3.46804	135	23.206	81	9.35178	7.75	0.344077	-0.0136768	0.801614
YLR072W	wt	wt	16.2451	4.17499	22.0396	4.16208	33.0862	5.51731	66	40.1891	21	15.0727	51	10.904	48	34.47	12	3.01779	12	4.24452	121.5	26.6456	78	12.0205	0.75	0.489383	0.00185795	0.844872
SHP1	wt	wt	16.7239	6.2049	22.1454	6.54239	33.0885	5.86972	67.54	34.3948	21.49	23.9316	49.12	11.2751	49.12	35.5968	9.21	3.49319	12.28	5.3279	95.17	9.90908	76.75	13.9402	0.65	0.197223	0.0053077	0.295737
TOM71	wt	wt	17.5651	8.40582	22.5469	9.66122	33.0971	10.5449	66	34.3791	21	23.5088	52.5	14.3751	54	43.9532	12	6.94123	12	7.90804	132	24.5537	87	40.8441	4.65	0.227211	-0.0558821	0.03479
YCR061W	wt	wt	16.2865	5.01409	21.1565	5.24158	33.1034	6.13088	75	34.8916	24	28.2962	48	12.4551	48	39.9365	12	6.44455	12	8.34181	129	27.728	78	13.8402	7.5375	0	0.00774532	0.00320607
WT	N/A	N/A	16.9722	6.24048	21.9947	6.02222	33.1137	6.76551	66	36.9839	18	28.6312	51	12.8103	51	36.9606	12	6.24861	12	6.82138	123	29.4286	75	10.948	0	1	0	1
APL5	Large slow	Large slow	18.8524	8.20218	24.1	9.23238	33.119	9.75431	57	41.5381	18	23.8435	57	13.8489	54	27.4705	12	4.26965	12	5.14988	120	31.2873	81	11.3292	0	0.335948	-0.0291323	4.81919e-10
URK1	wt	wt	15.8882	5.10265	21.1151	5.84463	33.1263	7.62735	64.05	32.1771	18.3	21.9067	51.85	10.142	48.8	36.9845	12.2	3.95358	12.2	5.60269	122	31.0796	76.25	12.4846	0.975	0.618609	0.0133135	0.695529
DIG1	N/A	N/A	18.8906	5.78719	24.2304	5.83481	33.135	6.01226	65	48.6585	29.25	37.4378	52	15.3021	65	30.8919	16.25	5.77785	13	21.8324	118.625	24.3805	100.75	31.7709	-2.5	0.112716	-0.0473698	0.0212832
YFL034W	N/A	N/A	16.9268	5.55864	22.3295	5.10664	33.1473	7.14943	67.1	41.8313	18.3	34.7383	45.75	15.1698	48.8	32.7072	12.2	7.76359	12.2	5.83277	123.525	20.5881	76.25	14.3513	2.55	0.519954	0.0112873	0.595343
PAM17	wt	wt	15.9235	5.36714	21.0331	6.34731	33.1599	6.74883	62	37.3866	15.5	24.4566	52.7	11.7971	52.7	26.4987	12.4	4.63026	12.4	5.8473	120.9	26.804	77.5	13.5013	0.3	0.882404	0.00546951	0.0274034
RPS27B	N/A	N/A	18.3605	9.36466	23.6455	7.67121	33.1665	8.53931	58.5	40.7146	22.5	28.4505	60	14.433	57	26.3851	12	5.79939	15	4.43922	123	32.225	91.5	26.64	-6.99	0.0560811	-0.0401197	0.284666
CAM1	N/A	N/A	18.3868	7.98288	23.6737	8.26744	33.1751	10.5999	70.61	40.03	29.165	37.7316	46.05	14.466	52.19	50.0211	12.28	5.78657	12.28	8.33161	125.87	30.3302	92.1	45.0118	12.11	0.000297271	-0.0460826	0.0248662
CAP2	N/A	N/A	17.0488	7.66145	22.0619	8.08274	33.1844	5.43023	64.05	32.5773	15.25	20.5028	48.8	13.7224	51.85	34.2252	9.15	4.57039	9.15	3.15631	115.9	31.0655	76.25	14.2312	-5.62	0.273298	0.00225376	0.602991
YHR095W	N/A	N/A	18.2486	6.39548	23.7521	6.45747	33.1948	8.38855	60	36.1016	21	24.5951	54	13.4962	51	40.5391	12	21.9934	12	3.75035	121.5	35.8257	81	26.5041	-0.85	0.388519	0.00104408	0.927493
YLR290C	Positive regulator	Positive regulator	17.0327	5.42805	21.454	5.46772	33.1989	7.20955	78	36.9183	21	30.954	54	12.483	51	40.8045	12	4.82992	12	7.1927	135	31.4262	81	12.9351	11.625	0	0.010402	0.0741934
PEX21	N/A	N/A	17.3085	7.09705	22.6149	9.03792	33.2016	8.80541	57	32.924	21	38.5351	42	12.966	42	25.55	9	7.16014	9	11.8297	102	11.5569	69	29.5996	-4.5	0.272735	-0.0142737	0.982878
YPR196W	wt	wt	16.9103	4.88144	21.71	5.02611	33.2029	5.35496	63	35.4026	18	21.5006	51	13.0012	48	33.7579	12	3.94981	12	4.69891	123	27.6198	81	33.4448	-2.22	0.467977	-0.0149742	0.647305
GYP1	wt	wt	17.0976	6.24192	22.8822	5.4149	33.2075	6.61902	63	32.8404	15	24.4669	54	10.9775	51	31.198	12	3.59443	12	8.93349	126	31.8434	81	26.6784	3.255	0.379605	-0.0129401	0.392325
LRE1	Negative regulator	Negative regulator	17.5766	6.65957	22.9239	7.37574	33.214	7.42709	57	38.0684	18	28.6756	57	15.2836	54	36.7773	12	6.49285	12	4.98359	117	29.2516	79.5	14.6647	-10	0.000169645	-0.0511406	0.000358274
DUS3	wt	wt	16.761	7.00698	22.4146	5.79056	33.2241	7.12308	60	36.3882	18	19.9038	51	12.4078	48	23.4327	12	4.68883	12	7.12979	117	24.1689	75	24.5909	-2.25	0.205015	-0.00568432	0.906587
APL4	N/A	N/A	18.1078	11.232	23.2634	11.6067	33.2295	11.2006	60	38.6527	19.5	12.1968	48	11.6916	52.5	28.607	9	4.91103	12	5.24949	105	13.6558	82.5	21.8181	-4.5	0.706761	-0.0646846	0.314181
VPS63	N/A	N/A	17.2047	3.95347	21.5241	3.73725	33.2466	7.89756	75	33.3192	21	25.3571	43.5	13.8652	48	33.7609	12	4.35576	12	6.41579	129	24.6431	81	12.866	6.25	0.0134493	0.00845708	0.193904
CHK1	wt	wt	17.0092	8.2514	22.2283	5.74326	33.2492	6.32456	66	32.862	18	27.3139	54	12.7047	51	34.2139	9	4.55182	12	3.74636	96	8.52786	78	10.456	1.5	0.130334	0.0188207	0.673771
ZDS2	wt	wt	16.9856	5.88509	22.0455	6.97234	33.261	6.28446	72	44.5143	27	23.4548	45	13.1417	54	51.7322	12	4.30162	12	6.02642	129	36.3261	90	42.437	3	0.48313	-0.00191947	0.138636
YOR342C	wt	wt	16.615	4.80773	22.8437	7.27977	33.2627	6.6553	71.675	37.0856	21.35	32.0901	42.7	13.837	51.85	37.3357	12.2	4.21884	12.2	7.05725	123.525	27.7622	76.25	11.3316	12.0125	5.37789e-05	0.0130294	0.264272
RPS19A	Positive regulator	Positive regulator	15.2354	3.91289	19.4945	5.03822	33.2664	4.99902	102	36.8046	21	23.2084	54	11.6759	51	34.2935	9	3.18771	12	4.97942	165	25.5159	81	12.1797	25.075	0	0.0371094	0.0394125
YBR271W	wt	wt	17.1922	5.76852	22.2729	5.63801	33.2765	7.55471	63	27.7149	24	25.5491	51	11.7214	48	29.8129	12	5.76166	12	5.75931	96	10.0514	81	25.749	-1.5	0.519033	-0.00753569	0.884643
MRPL31	Positive regulator	Positive regulator	16.3027	3.73608	20.1659	4.64541	33.2791	4.65157	84	37.3709	24	20.7852	60	11.8916	60	31.8565	12	3.00251	12	5.79003	144	24.7813	93	15.0687	15	5.07153e-10	0.0165427	0.120093
YBR047W	N/A	N/A	17.2213	4.61977	23.1538	5.20988	33.2892	7.19503	60	26.6685	15	26.8894	48	9.75781	45	29.7381	9	3.30803	12	7.45846	93	11.6914	69	9.01445	-3.75	0.282566	-0.0333016	0.0357361
RSM24	N/A	N/A	17.1115	5.08137	20.9291	5.20315	33.2922	5.33193	75	40.5987	21	18.6419	57	11.001	57	25.8881	12	5.52429	12	5.52234	141	33.9512	90	18.6661	4.5	0.166843	-0.00333993	0.483376
HAP4	N/A	N/A	17.0688	5.70268	21.1626	5.36455	33.2977	6.49213	69	35.3936	21	33.8543	48	12.7388	51	37.6198	9	3.06021	9	4.13337	126	32.5645	75	17.9534	-0.6	0.132774	-0.0161179	0.307856
SOH1	wt	wt	18.451	5.74752	22.9924	7.56986	33.3112	9.72155	75	38.1959	27	27.8658	57	14.9161	60	43.0927	15	9.03055	15	9.86654	144	28.6354	102	21.7594	14.25	1.13314e-10	-0.0363137	0.144978
RSA3	wt	wt	16.2965	7.91448	21.3527	5.38633	33.3114	6.91411	81.25	44.5196	22.75	37.8133	55.25	13.8209	52	44.7424	13	5.42767	13	8.46772	139.75	32.1555	81.25	14.7517	8.8825	9.08998e-08	0.0131391	0.456664
PRM5	wt	wt	15.7645	4.78674	21.1266	6.84735	33.3134	8.08447	75.6	33.7403	25.2	29.5097	50.4	12.819	50.4	44.15	9.45	6.21414	12.6	6.9189	135.45	29.1979	78.75	13.2899	4.0125	0.0115257	0.0157426	0.603929
RPL43A	wt	wt	17.5899	6.0006	23.4968	6.46678	33.3228	6.07331	63	35.274	21	24.2548	54	13.7345	51	27.6677	12	5.22251	12	4.86103	120	31.392	87	33.1677	2.25	0.518921	-0.00464704	0.658677
DRS2	N/A	N/A	16.5165	3.83786	21.7139	6.14815	33.3237	7.10955	74.75	34.7185	22.75	43.5059	52	12.162	48.75	23.9847	11.375	3.7019	13	6.09217	134.875	26.0765	81.25	12.4667	9.25	0.0466271	0.0328258	0.114196
YMR034C	wt	wt	17.2268	4.07827	22.5185	3.7748	33.331	5.18341	57	27.6022	15	16.5049	51	11.2619	45	22.6903	12	6.29314	12	4.71642	117	29.2749	75	20.6078	-1.125	0.200541	-0.0120784	0.32425
PUS5	N/A	N/A	16.9129	5.01872	21.0248	6.53336	33.3317	8.06336	63	49.3904	18	20.3154	49.5	10.643	51	41.3759	9	3.40195	12	4.75772	114	37.9147	75	11.0508	-1.5	0.871186	0.0276708	0.605018
RIP1	wt	wt	17.0839	6.85865	21.5796	6.54711	33.3359	7.16192	72	40.0483	21	27.2263	48	12.1688	51	46.8336	9	5.37987	12	6.68248	132	25.374	75	11.8933	3	0.391446	0.00422453	0.199344
RCK1	N/A	N/A	19.0304	7.48232	24.5598	8.36892	33.3507	10.8097	58.5	37.4201	30	25.6689	55.5	15.6164	52.5	64.2687	12	4.87106	12	2.08756	109.5	22.0167	79.5	21.2335	-3.75	0.142335	-0.102616	0.208373
VTA1	wt	wt	16.7742	5.53091	22.3447	5.90132	33.3535	7.29647	66	37.4097	18	21.3335	51	12.5153	48	35.9234	12	3.52185	12	2.99857	123	24.4876	78	9.94331	3	0.305002	0.00557862	0.0258954
ALK2	N/A	N/A	16.4506	5.27169	21.9786	5.35526	33.3594	6.07626	69	38.7894	24	24.8335	45	13.4869	45	42.5702	12	5.02161	12	9.96568	126	29.3752	75	18.2044	3.82	0.809644	0.0237701	0.799776
REX4	wt	wt	16.8281	3.8582	21.6719	4.16413	33.3693	5.07916	76.75	32.3007	24.56	32.9697	39.91	13.3897	46.05	32.1292	12.28	4.53884	12.28	3.95867	125.87	28.9759	76.75	11.5147	8.6475	0.000138914	0.00684246	0.382452
MIG1	N/A	N/A	17.7175	8.69209	22.366	7.16258	33.3699	8.32825	67.2	46.9036	22.4	45.1815	48	10.6544	54.4	68.8714	12.8	4.37787	9.6	4.07873	112	19.1246	76.8	26.2114	-6.6	0.469346	-0.0466335	0.762412
YDL119C	N/A	N/A	16.7468	3.95623	21.9661	4.96283	33.3728	6.69038	66	29.3572	18	17.5819	54	11.3082	48	24.5402	12	3.43693	12	5.13596	126	22.167	78	12.9752	5.25	0.207595	0.0130438	0.286647
ERG3	N/A	N/A	17.6174	5.21107	23.4974	6.26022	33.3765	5.50528	60	33.455	18	17.1508	63	15.4035	60	28.0436	12	6.27244	12	5.20935	114	10.568	90	11.5036	0.1	0.864335	0.0115348	0.762714
YNR047W	N/A	N/A	16.0369	5.78625	21.8745	4.99511	33.4167	6.56633	54	29.929	18	29.0766	51	10.698	48	23.0131	12	12.3101	12	6.9858	117	22.4926	75	15.7918	-8.75	0.0189161	0.000998739	0.604582
RCO1	wt	wt	16.8826	6.47151	22.1374	6.18323	33.4194	9.89902	72	42.6948	21	18.3975	51	11.0512	54	40.9068	12	3.39129	12	4.3715	124.5	25.4367	84	29.1776	4.65	0.0563888	0.0112907	0.24532
RPS11A	wt	wt	16.93	5.96956	22.3591	5.45308	33.4247	5.24383	66	28.0211	21	28.0529	48	12.3077	48	30.0766	12	9.43337	12	7.82937	126	27.2351	78	33.7184	3	0.144555	0.0104025	0.28687
YHM2	wt	wt	15.9661	3.66998	20.4635	4.10226	33.4369	6.327	78	34.5276	18	28.5628	51	10.5935	51	26.3138	12	4.16502	12	3.86918	138	20.2043	81	27.3588	6	0.0147509	0.0146023	0.0217976
MRPS28	wt	wt	16.7436	3.77881	21.4055	4.06772	33.4386	4.81711	75	34.607	24	28.4731	49.5	12.9471	48	36.4514	9	3.86431	12	7.11011	132	30.4294	81	12.15	12.75	0.000223336	0.0322062	0.219366
FAU1	wt	wt	17.468	7.29684	22.6429	6.48772	33.4426	6.68775	66	29.096	18	20.9538	51	12.1428	48	22.2453	12	4.32532	12	11.7186	126	22.9883	78	11.6161	-2.05	0.911052	0.0117094	0.82883
PEX17	wt	wt	15.9317	4.93435	20.8118	5.74142	33.4483	7.01615	73.2	33.0678	21.35	28.4322	51.85	11.4312	51.85	28.1644	12.2	3.27292	12.2	6.04428	131.15	28.3624	79.3	12.3477	4.7125	0.36884	0.0195637	0.798748
YLL053C	N/A	N/A	17.2491	4.87192	22.0528	5.73724	33.4508	5.4332	69	35.5279	24	35.706	48	11.5558	45	28.3049	12	4.55129	12	4.71681	102	11.4851	76.5	10.3574	3	0.787138	-0.000195537	0.951488
YCT1	N/A	N/A	17.0952	4.02589	21.984	4.83478	33.4541	5.8927	73.5	39.2087	16.5	27.9262	51	13.7217	51	38.406	9	4.85331	12	5.19294	112.5	12.2125	75	18.4483	6	0.0552984	0.00472567	0.154618
UTP30	wt	wt	17.1792	5.99019	22.1628	7.32081	33.4589	6.63762	69	36.2218	18	25.398	48	10.671	48	35.3652	12	4.47037	12	8.41197	123	28.0335	75	12.2443	6	2.51487e-08	0.0155879	0.00356326
SMI1	wt	wt	16.4748	6.81312	22.5956	6.84728	33.4657	10.0629	66	38.3666	15	20.8387	54	14.5263	54	31.2654	9	3.61804	12	4.57686	129	26.0007	78	10.3589	0	0.115466	-0.000737362	0.248717
SDC25	wt	wt	17.2742	6.86808	22.2423	5.95113	33.4732	5.38147	63	34.4165	18	23.7505	51	13.2944	51	27.0536	12	9.13865	12	8.28639	126	27.5511	78	11.9648	0.75	0.10123	0.000419473	0.813581
GIC2	N/A	N/A	16.7774	4.97688	22.851	6.32084	33.4749	8.94203	68.2	42.6121	21.7	28.8287	49.6	12.9307	49.6	50.5342	9.3	2.85205	12.4	8.72171	124	24.9636	77.5	13.0851	0.5	0.597773	-0.00586071	0.840274
COX8	wt	wt	16.8767	3.78902	22.0751	4.99399	33.4836	5.08485	66	29.05	21	22.1313	48	11.7824	48	22.4554	10.5	4.78354	12	5.89501	111	15.9071	78	13.1968	2.25	0.659911	-0.0132315	0.684741
YFL006W	N/A	N/A	17.7596	6.87195	22.9056	7.11184	33.4891	7.54988	64.05	29.3139	18.3	31.3344	51.85	13.5306	51.85	41.6258	9.15	16.7307	12.2	1.8211	100.65	12.3748	73.2	15.4091	3.95	0.750766	-0.0114998	0.557852
FPR4	wt	wt	16.9135	5.1691	22.3538	5.58196	33.4896	7.563	66	42.9668	18	30.4696	51	11.3699	48	35.4399	12	4.56986	12	4.69606	120	26.2518	75	10.4661	1.5	0.57648	0.0142682	0.846571
RIC1	wt	wt	16.9236	6.12257	21.9982	5.95525	33.5042	6.12862	66	33.6568	21	21.9667	51	13.2856	48	30.114	12	3.33672	12	4.94947	132	28.8347	81	11.6297	6	0.517375	0.00114823	0.34425
YBR269C	wt	Negative regulator	15.7982	6.11202	21.2096	7.54755	33.5097	7.84858	63	34.6371	18	23.9145	51	13.0948	51	24.7537	12	4.68762	12	5.06897	120	20.2404	78	11.7697	-3.75	0.0332114	0.0171167	0.122367
PHM6	wt	wt	17.0071	6.60091	21.4819	6.31884	33.5098	8.66111	72	33.9443	18	21.6325	54	13.1354	54	29.2064	12	6.3687	12	7.76418	136.5	30.249	81	13.909	6	0.13393	-0.00130741	0.0436952
TRM8	wt	wt	17.1046	5.58531	21.5547	7.45009	33.5122	8.41201	71.5	36.9756	26	24.3955	55.25	14.4047	58.5	33.7821	13	7.39663	13	6.77107	113.75	13.5308	91	11.9068	9.5	0.390657	0.0273792	0.291952
QCR10	N/A	N/A	17.0326	4.50194	22.0992	5.85602	33.5124	7.18726	72.45	33.5343	22.05	27.7813	53.55	12.7455	50.4	24.8187	12.6	5.5218	12.6	10.2272	126	22.7601	89.775	33.3496	7.5375	0.459042	0.0423358	0.0670447
BUL2	wt	wt	16.5328	4.58303	22.0604	5.21446	33.5195	5.82785	69	29.8752	21	23.7045	51	10.8439	48	31.7206	12	3.57043	12	4.75161	129	27.1189	78	12.5711	3	0.0569513	0.0357865	0.0438468
YLR224W	wt	wt	16.4922	4.23346	21.9418	4.96582	33.5203	5.9151	66.15	33.0936	18.9	19.6522	53.55	11.7535	50.4	34.8238	12.6	7.51832	12.6	6.41581	129.15	31.4036	80.325	10.3574	3.45	0.836442	0.00389692	0.85749
FIR1	wt	wt	15.6625	5.88348	21.202	6.23535	33.5225	7.09843	75	35.9746	22.5	24.912	54	13.0703	51	34.5294	12	8.72678	12	7.86846	135	29.5292	81	13.3904	7.5	0.378581	0.0328296	0.449174
GDT1	N/A	N/A	16.5935	3.88097	21.4068	4.62969	33.5233	4.66686	72	27.7325	21	21.5414	48	10.8457	48	25.0039	12	4.1561	12	13.9743	132	25.3517	78	24.3703	6	0.359947	0.0152498	0.855871
YOR006C	N/A	N/A	17.6646	7.61735	22.2316	5.24434	33.5305	6.74688	66	34.4475	15	28.4945	54	15.3143	57	39.7645	10.5	4.54846	12	4.38307	133.5	19.8787	81	35.5737	0	0.898968	-0.00289446	0.152595
RPL40B	wt	wt	17.8447	5.84338	22.7524	5.46334	33.5312	6.73605	66	38.3059	18	29.3883	54	13.094	51	33.8233	12	4.21983	12	6.30392	129	32.3192	78	13.4591	3	0.00159448	-0.0058542	0.0228557
RRF1	N/A	N/A	18.8209	6.27537	23.6601	8.85589	33.5325	7.83387	67.1	38.7986	21.35	29.4535	51.85	10.5103	54.9	48.1227	9.15	4.01176	9.15	4.70349	112.85	12.979	79.3	7.89232	5.45	0.236114	0.0270676	0.0212006
ATG17	wt	wt	15.8109	5.91578	21.1201	6.63551	33.5354	6.50352	72.45	30.8649	18.9	25.3883	50.4	10.2806	50.4	36.0804	12.6	4.48528	12.6	9.86205	129.15	27.4177	78.75	13.2206	6.375	0.0562581	0.0319807	0.0975775
TRF5	N/A	N/A	18.8075	5.13362	23.5668	6.78388	33.5386	9.07784	69	35.1036	21	21.1405	51	13.6963	45	24.683	12	4.15605	12	12.6928	94.5	7.61727	78	18.9561	1.49	0.38563	-0.0538826	0.485626
NPL6	wt	wt	16.5676	4.42026	21.8362	7.78087	33.5512	6.14139	66	35.3548	18	22.4078	48	11.916	48	36.7094	12	3.91568	12	3.9187	117	29.4066	75	10.3613	0	0.778042	0.0198963	0.369558
APN1	wt	wt	17.5653	4.99329	22.405	5.26213	33.5534	6.47179	64.68	33.3079	18.48	18.2746	52.36	12.2968	52.36	30.1165	12.32	4.16691	12.32	10.156	123.2	26.6967	80.08	14.7884	-0.165	0.377253	-0.00909259	0.764663
GCN5	wt	wt	16.1986	4.87963	22.0689	5.06888	33.5711	6.01343	63	37.0412	18	18.8639	48	11.2647	48	23.7514	12	9.52957	12	5.61196	111	18.107	72	12.1311	-3	0.210208	0.00758225	0.6937
UBC7	wt	wt	16.9174	5.97135	22.8426	7.42512	33.5717	9.24747	57.95	28.0033	18.3	23.9935	54.9	11.9385	51.85	30.5732	12.2	3.86367	12.2	5.19056	122	21.8797	79.3	10.7404	-3.375	0.0920805	-0.00209525	0.884119
EAF6	N/A	N/A	16.5269	8.36459	21.3548	11.2019	33.5741	14.9994	81	38.065	24	36.2939	45	13.743	48	30.552	12	5.51276	12	6.96446	135	24.6207	78	13.1919	12	0.011916	0.0234996	0.73836
EAF7	N/A	N/A	17.1843	6.25341	22.0818	8.20463	33.5972	9.42353	75	36.6376	27	24.7665	54	14.1998	51	28.2848	12	4.44737	12	3.80213	132	26.457	84	16.5355	7.5	0.0484898	0.0182597	0.15896
YOL070C	wt	wt	17.7076	6.86284	22.9049	5.05188	33.6018	5.10681	69	29.4545	21	28.5478	48	15.6552	48	45.7152	12	10.6175	12	4.9554	123	23.2423	84	26.2785	7.5	0.0143758	0.014447	0.998291
YOR021C	wt	wt	16.8591	4.49681	21.7739	5.66936	33.6052	7.24263	76.25	35.1233	21.35	33.0812	42.7	13.3095	48.8	46.2745	12.2	5.66084	12.2	4.82242	100.65	9.92437	79.3	33.9952	10.225	7.12863e-07	0.0130691	0.19169
YAR1	N/A	N/A	16.6841	4.13992	21.7392	4.93726	33.6124	4.65548	67.32	23.9265	18.36	16.0586	50.49	11.7568	48.96	30.39	12.24	4.37143	12.24	4.79498	97.92	11.2248	76.5	26.3069	-1.77	0.750628	0.012298	0.239557
TVP23	wt	wt	15.7204	6.87131	21.3767	8.72721	33.6189	9.16132	69	32.9504	21	22.6671	51	12.3811	48	39.4244	12	7.21005	12	7.94846	108	12.1734	81	24.3338	0.9	0.179314	0.0306496	0.06313
BUD7	wt	wt	16.789	6.27227	21.4957	6.413	33.6219	7.63503	66	37.7381	18	22.8154	48	10.9687	48	33.3392	12	3.88105	12	4.04075	117	24.7308	75	23.6112	-2.25	0.899064	0.00711879	0.125016
ATP4	Positive regulator	wt	17.2229	4.61182	21.4005	4.75077	33.6293	5.87271	75	33.786	21	20.0141	57	11.8456	57	29.6189	12	4.48412	12	4.23517	141	25.7001	93	31.977	9	0	0.0177346	0.0121018
HHF2	wt	wt	17.5948	4.10051	23.0539	6.18686	33.6383	6.66141	58.9	34.7612	18.6	24.5397	52.7	12.3557	49.6	31.3077	9.3	3.01333	12.4	4.91514	114.7	25.8601	77.5	12.0235	1.075	0.00210558	0.0369891	0.00382056
NCS2	N/A	N/A	16.4269	6.48764	20.8527	6.62984	33.6502	6.99533	81	38.1877	24	27.438	60	11.2171	51	31.1965	12	6.84086	12	6.31081	127.5	19.2545	90	29.4761	12	0.149984	-0.00806571	0.324831
MSC2	wt	wt	16.38	4.31744	21.8494	5.64644	33.6507	5.29562	66	29.7031	21	24.6691	51	9.7287	48	27.996	12	3.51896	12	5.4009	123	29.7446	78	13.4572	0	0.603345	0.0333802	0.242076
ALK1	wt	wt	16.7753	6.42378	21.9003	5.44175	33.6555	7.01349	64	32.5366	16	43.2392	51.2	12.459	48	23.5036	9.6	4.6446	9.6	5.77088	118.4	23.2315	70.4	10.524	-1.5	0.316596	0.0226962	0.178065
YMR178W	N/A	N/A	18.4316	5.75344	23.8066	5.9802	33.6558	5.80561	60	29.1357	21	28.2341	51	12.114	48	30.6861	12	5.3564	12	5.63826	114	21.0662	78	25.3475	3.75	0.556872	-0.0167837	0.956352
DPH2	wt	wt	17.6602	8.69964	22.2051	8.11073	33.6671	8.08352	78	48.5424	24	37.3103	54	16.9007	54	45.9265	12	5.75426	12	11.4875	112.5	16.6045	85.5	31.408	6.05	0.504088	-0.0124973	0.145277
SWS2	wt	wt	16.294	4.97948	21.4713	5.7968	33.6673	6.92166	66	34.2756	24	27.6519	48	13.0836	45	35.7042	9	3.77877	12	4.75638	130.5	23.4887	75	12.5514	-1.5	0.780134	0.0180104	0.0636478
ASE1	wt	wt	16.7526	4.95097	22.0738	5.55058	33.6686	5.3733	63	34.2998	18	30.3843	51	13.5227	51	27.2135	9	4.59662	12	5.96081	120	27.4624	73.5	9.70393	-1.5	0.468005	0.0298614	0.716421
MMP1	wt	wt	16.8124	6.4339	21.7851	6.165	33.704	6.33622	78	39.9101	24	49.1803	48	11.622	45	44.4999	12	3.37258	12	6.22957	129	29.8379	78	43.4748	9	2.09687e-06	0.0214041	0.141349
BUG1	wt	wt	17.0025	5.05616	22.5355	4.81321	33.716	4.73512	69	30.8789	21	24.8018	45	12.8549	45	38.6111	12	3.89728	12	4.82721	121.5	24.7061	75	9.55106	6.225	0.0168064	0.0281217	0.336046
ACH1	wt	wt	16.4606	4.92811	21.7034	6.90743	33.7179	9.12217	63	34.4257	18	24.1467	48	11.0154	45	45.9258	9	5.46784	12	11.4754	120	15.9613	69	11.3006	1.5	0.565429	0.0377172	0.191115
DMA1	Small slow	Small slow	17.7813	5.08722	23.0263	4.8794	33.7215	6.8656	63	50.677	21	29.7023	54	12.9469	51	36.8136	12	7.77907	12	4.3644	123	31.1065	84	15.4401	1.5	0.514953	0.00602436	0.456399
AFR1	wt	wt	17.5933	5.27967	22.3673	5.81763	33.7335	6.74654	66	38.6427	18	18.9406	51	13.707	48	43.5107	9	5.95802	12	4.78811	120	26.1963	78	13.8649	0.9375	0.719721	-0.00391332	0.185814
LAA1	N/A	N/A	16.8675	7.01316	21.9881	6.74479	33.7421	9.98395	63	34.7582	21	32.922	51	13.431	51	28.0928	12	3.43936	12	13.9783	123	29.9703	78	16.0306	1.5	0.610376	0.0144412	0.343579
SLT2	wt	wt	16.3245	4.12838	21.4286	4.88201	33.7484	6.97914	75	37.5423	18	24.0248	54	11.6587	54	31.3929	12	6.01624	12	8.3705	142.5	31.645	84	34.1381	6.875	4.55928e-10	0.0197129	0.0214524
SNG1	N/A	N/A	15.5575	6.1991	20.1991	8.41921	33.7501	8.73273	74.75	43.036	21.125	22.3928	48.75	14.2665	45.5	42.3022	13	4.65699	13	7.32197	123.5	25.7834	74.75	11.3079	5.5	0.361045	-0.00383874	0.153613
VIP1	Small slow	Small slow	17.8065	9.61206	21.8836	11.7704	33.752	15.5516	84	49.6143	27	42.8143	48	15.2274	51	46.339	12	4.0825	12	4.5079	111	15.7344	96	43.1991	20.575	1.07692e-14	-0.063801	0.0683765
YGL235W	wt	wt	17.9846	6.92044	22.3698	6.61038	33.7541	6.98209	66	38.9193	21	28.2759	54	13.4115	51	39.7878	12	7.60982	12	5.98415	123	34.2423	78	14.511	1.5	0.897182	0.00968505	0.590316
DOM34	wt	wt	16.9479	4.98275	21.9547	6.09944	33.7873	7.31211	78	38.681	21	19.245	54	10.606	51	38.4214	12	3.66068	12	9.31247	147	35.5622	81	13.0578	9.75	0.000362853	0.027727	0.454484
YDL176W	wt	wt	16.9928	6.13056	22.4021	5.49349	33.7908	7.71618	75	35.0487	24	41.5421	45	11.9773	45	29.4321	12	6.40597	12	5.60011	126	24.0529	75	11.2146	3.82	0.255343	-0.0311789	0.334139
YBR255W	wt	wt	16.7591	6.9377	21.7812	7.22672	33.8056	8.59359	72	38.7888	21	21.9882	54	12.9297	57	47.9765	12	9.11363	12	5.6872	103.5	14.4069	84	37.0228	4.5	0.795484	0.0165381	0.293782
YAP3	wt	wt	17.1642	5.85616	22.0208	5.78917	33.8173	6.44413	69	36.4432	21	29.0391	51	13.5822	51	37.7543	9	4.9546	12	12.6379	99	11.7333	78	15.4005	1.765	0.439708	0.0108737	0.892202
YGR250C	wt	wt	17.4218	7.5978	22.8675	6.72645	33.8175	7.11115	60	39.7303	18	26.5235	39	11.066	42	28.0193	9	21.2417	12	6.27044	108	32.3193	66	11.934	-2.25	0.0741066	0.00572778	0.502812
SAM37	wt	wt	16.7786	7.1833	21.8723	6.34179	33.8304	6.92559	75	38.7622	24	33.2547	42	11.9541	48	40.1128	9	4.36818	12	7.20326	129	31.9494	75	10.1624	10.5	0.00432614	0.0294374	0.418666
MRPL23	wt	wt	16.9442	3.78114	21.7687	4.28314	33.846	4.84482	70.38	29.9741	21.42	24.503	55.08	11.2567	55.08	36.512	12.24	3.80744	12.24	5.23428	134.64	25.3519	85.68	12.949	9.885	3.15088e-06	0.024021	0.0128398
APS2	wt	wt	16.4152	5.79963	22.2414	4.82152	33.8515	5.77175	63	30.0919	15	27.8083	45	10.7907	45	34.9361	9	11.1892	12	11.3426	111	23.3656	69	11.1842	-6.75	0.0687987	0.0100397	0.594552
RIM1	wt	wt	15.5507	7.01452	21.34	5.62775	33.8741	6.93441	78	42.1892	21	30.9996	42	13.5101	48	46.8229	12	6.04094	12	6.08591	129	34.1532	72	12.8278	6	0.0320277	0.0260385	0.0239409
FRE8	wt	wt	16.3567	6.23536	21.5786	6.75055	33.8797	7.98064	63	34.0563	18	20.5592	48	12.6773	45	42.6398	9	4.23919	12	4.52358	117	24.7891	72	9.4896	-3.75	0.00629921	0.0251904	0.304035
PPZ2	wt	wt	18.0485	6.70344	23.1503	6.77185	33.8908	6.90078	66	40.9925	18	28.1332	48	13.0959	51	38.7779	9	4.70453	12	8.1947	117	33.3133	78	12.0078	2.145	0.931562	0.00426454	0.92322
HMI1	wt	wt	18.0588	5.30599	23.1836	5.94374	33.8992	5.09145	60	33.3306	24	23.9177	54	14.9359	54	33.7117	12	6.03945	12	6.65491	96	10.1223	87	26.3614	-0.45	0.657982	0.00241919	0.897871
YDR379CA	wt	wt	17.7566	7.47464	23.1301	5.23124	33.9147	7.32027	60	32.6595	18	23.5664	51	12.4784	51	35.4049	9	2.74468	12	5.66128	108	18.3302	75	9.97204	-3.75	0.751437	0.00164426	0.90397
SSA2	wt	wt	16.872	6.6463	21.1419	7.59858	33.9266	8.552	90	51.3745	27	36.9043	42	13.9426	54	61.2872	12	5.85683	12	6.24953	141	41.4653	81	13.6532	15.07	1.1674e-07	0.00700149	0.906883
TPK3	wt	wt	15.8376	6.88212	20.9309	8.21325	33.9356	10.0938	75.6	38.8019	18.9	30.1935	50.4	11.1058	49.6	33.9049	9.45	10.6145	12.4	6.47498	133.3	32.6874	72.45	13.4026	5.2125	0.161158	0.0132267	0.155192
RPD3	Positive regulator	Small slow	19.1151	4.09417	24.5454	5.39196	33.9489	6.06676	72	30.232	48	29.6803	57	16.5973	54	30.7443	18	5.70258	18	6.01548	147	23.3469	102	14.2917	18	0	-0.0382252	0.000548748
REX2	wt	wt	17.2046	4.88352	22.585	5.69237	33.9545	7.05135	69	34.1078	21	20.3342	51	10.6281	51	33.8476	12	3.94995	12	6.88604	126	31.6031	78	11.9993	7.5	5.31631e-10	0.0187375	0.00548375
DAL81	wt	wt	17.946	8.1012	22.4437	8.60475	33.9553	9.8238	72	40.0918	21	25.5384	51	16.6723	51	38.6214	10.5	7.86629	12	4.27503	120	22.0283	75	13.3511	3.82	0.166216	-0.0066912	0.0613375
ICL1	wt	wt	17.4822	5.18975	22.345	5.34322	33.9559	7.64866	65.1	35.9364	18.6	31.977	49.6	11.0085	49.6	42.741	9.3	4.24544	12.4	9.00962	117.8	30.6315	74.4	10.9244	-1.875	0.00380108	0.0241253	0.0519201
FRE6	N/A	N/A	18.393	6.48197	21.7817	5.54525	33.9869	5.80322	75	44.2771	18	20.3154	51	11.9086	57	26.9014	9	3.33602	10.5	4.63046	132	27.0077	79.5	13.9442	13.5	0.0813074	-0.0115156	0.243176
YCR075WA	N/A	N/A	17.1439	5.38776	22.5235	5.11283	33.9974	5.71672	66	37.0157	18	19.2467	54	9.72889	51	27.1433	9	6.28233	12	4.24466	102	9.30702	78	16.9277	0	0.873998	-0.0144733	0.960504
YDR161W	N/A	N/A	17.193	3.95814	22.0839	5.11833	34.0004	7.8056	75	27.5693	21	11.9108	55.5	10.7015	48	16.2808	12	4.28069	12	5.77711	121.5	23.619	81	10.0523	11.25	0.0563081	0.0137944	0.205049
OPI6	N/A	N/A	15.6612	7.26595	21.5533	7.88927	34.0048	8.71431	70.5	35.6665	18	23.1933	54	13.4616	57	30.6505	12	6.00666	12	6.11909	129	27.1743	84	26.5061	5.25	0.849048	0.0270379	0.599299
SRB8	wt	wt	17.15	5.60407	22.6923	6.54926	34.0205	5.90406	69	34.4737	18	27.0785	54	12.1991	51	36.7073	9	10.1865	12	11.6908	121.5	23.1732	78	9.3952	5.25	0.0132904	0.00630876	0.874722
SER3	wt	wt	16.3204	5.41047	21.4171	6.17271	34.0437	6.74644	67.2	36.7694	19.2	35.4464	48	11.5548	48	44.379	9.6	3.7404	9.6	5.00039	99.2	15.2223	73.6	37.2961	0.8	0.886758	0.0206464	0.0483497
RPL20B	N/A	N/A	17.3675	8.64001	22.6217	5.15958	34.0494	6.77272	66	33.9982	15	13.2443	51	13.9498	48	24.1809	12	8.58843	9	5.47847	126	22.005	72	23.6501	0	0.42487	-0.0133055	0.463142
VAM6	wt	wt	19.3508	8.45898	24.3738	8.88748	34.0511	10.4871	75	49.0771	24	30.5593	49.5	13.2101	48	35.8135	12	4.23082	12	7.92788	133.5	30.8799	78	12.6608	16.5	6.30504e-05	0.00643505	0.00593866
UBC12	wt	wt	17.7507	7.51739	22.4344	5.5907	34.0533	6.63106	72	44.318	18	39.4929	54	14.182	51	44.6906	12	5.5084	12	4.76348	126	30.2929	78	12.3708	7.045	0.0187134	0.0149797	0.0415193
SCS22	N/A	N/A	17.2566	4.02945	22.1902	4.98216	34.0564	8.65771	67.5	39.7952	18	16.2069	42	9.71418	45	27.8445	9	3.91447	9	5.52331	94.5	12.1413	72	24.0603	-1.5	0.657831	0.016443	0.980256
LYS20	wt	wt	15.9521	4.98318	20.5246	5.80698	34.0649	4.86579	84.5	44.5675	19.5	23.1645	52	11.2509	48.75	42.1848	13	4.92361	9.75	5.73282	133.25	26.3549	71.5	7.51668	13.9375	0.000136052	0.0605148	0.00815501
FRT1	wt	wt	19.2076	7.48065	24.0712	6.87878	34.0654	6.90178	60	37.9811	15	28.1015	54	15.8282	51	29.2821	9	3.69854	12	10.0609	102	10.6205	75	14.1067	-3	0.64902	0.00189592	0.952774
YML013CA	wt	wt	16.3832	6.26968	21.8065	7.23991	34.0682	7.51946	64.05	30.5078	18.3	20.2077	48.8	12.4123	48.8	44.2913	12.2	4.26224	12.2	7.95181	109.8	13.5162	79.3	28.616	2.45	0.0501275	0.0111421	0.198986
SSF2	wt	wt	17.1976	7.84854	23.2424	5.8651	34.071	7.53656	72	35.9402	18	28.2533	51	13.5083	51	49.2556	9	3.08948	12	5.12542	132	31.4154	78	45.3038	-1.2	0.704416	0.0216467	0.201327
RSM23	N/A	N/A	17.376	5.93854	22.0016	5.08144	34.0794	6.78706	72	37.9841	21	18.4444	51	11.4483	51	24.9497	12	8.82409	12	3.92102	130.5	37.7585	84	28.665	6.75	0.0306919	0.00180973	0.680296
UPC2	wt	wt	18.561	7.55312	23.7433	8.32059	34.0801	9.10293	63	36.757	18	25.645	52.7	13.9936	54	30.1507	12	4.64706	12	7.20544	120	26.8602	69	6.82612	1.25	0.600695	0.00705526	0.0696934
BUD8	N/A	N/A	16.3664	4.96767	22.0213	5.49412	34.0937	5.56866	70.38	43.7184	18.36	17.6421	52.02	10.0579	47.43	23.9825	9.18	3.40147	12.24	4.86533	125.46	30.6966	76.5	20.0855	4.385	0.699175	-0.00932433	0.833009
YPR114W	N/A	N/A	20.8397	6.71218	26.4541	5.97609	34.0949	5.46933	57	38.7894	22.5	26.7404	54	14.0732	57	39.3885	12	3.22117	12	5.46648	112.5	17.38	84	14.9349	-3.675	0.946892	-0.0261846	0.885469
BPT1	N/A	N/A	17.2723	6.29737	22.334	5.99525	34.1037	6.12764	72	32.1026	18	31.0032	57	13.2773	58.5	31.5526	12	7.97237	12	7.30763	117	14.1774	81	11.9285	4.5	0.946908	0.0112148	0.245001
POA1	wt	wt	17.4421	6.90256	22.9376	6.12398	34.1042	6.57684	72	30.3016	21	30.8598	48	13.915	51	43.6575	12	4.93421	12	8.50209	123	24.9038	81	30.938	12	0.00428327	0.0430971	0.0561119
YHL039W	wt	wt	17.4061	5.83769	22.5747	7.72681	34.1153	7.43816	72	43.9259	18	26.8672	42	10.4744	45	37.8856	9	3.3675	12	6.1595	117	33.1726	69	11.0357	2.85	0.863843	0.0199378	0.568671
SPS100	N/A	N/A	16.517	3.46914	21.8682	5.52208	34.1378	5.5984	66	34.2597	18	19.3394	48	11.6404	51	22.5854	12	3.0893	12	4.59549	121.5	30.3407	81	11.1479	0	0.873098	0.0197102	0.840452
KCS1	wt	wt	17.862	7.04238	23.0201	5.86991	34.153	7.36299	66	39.1273	21	19.9803	45	10.4951	45	45.4339	9	3.55825	12	6.02318	123	24.5259	75	36.3658	4.75	0.467366	0.0138636	0.0101035
YCL007C	wt	wt	17.3654	5.4806	21.8698	4.84921	34.162	8.13448	66	26.5329	18	21.2264	57	13.9113	57	22.5994	12	8.25371	12	4.71315	130.5	27.4991	84	11.297	3.15	0.395473	0.0207688	0.813562
MRM1	Positive regulator	wt	16.9756	4.16791	21.647	6.08432	34.1722	5.79415	79.3	32.305	21.35	22.321	42.7	13.9873	50.325	41.5775	12.2	3.55601	12.2	8.24591	135.725	23.1948	82.35	14.8601	13.9875	4.67404e-14	0.0337335	0.0469066
ABM1	wt	wt	17.5112	6.66737	22.7996	5.84511	34.1769	8.58339	66	40.221	18	30.6826	42	15.1835	45	31.4002	12	10.2844	12	9.80488	123	33.0191	78	43.2078	2.25	0.0364454	0.0260266	0.0310483
RPS10B	Positive regulator	Positive regulator	15.9534	6.46734	19.8734	8.12332	34.1927	9.20394	99	42.1033	21	22.7845	54	12.5008	51	39.81	9	4.53741	12	4.91296	153	33.4796	81	12.2064	18	0	0.030788	0.00747874
YBL054W	N/A	N/A	18.2744	4.33978	23.6435	4.68841	34.2096	6.624	60	21.5082	18	15.5315	54	13.1482	51	21.9541	12	5.26331	12	6.97344	117	22.3412	78	13.5532	2.25	0.153253	0.0258116	0.309069
MRP13	wt	wt	14.506	6.81487	20.5761	6.52073	34.2128	9.79637	71.5	48.4146	22.75	34.0103	48.75	11.8491	48.75	46.2549	13	6.46721	13	5.92886	126.75	39.863	74.75	14.5003	-6	0.0262142	0.0117573	0.428264
TMA20	wt	wt	16.2282	7.37962	20.9608	8.43455	34.2143	8.56625	87	44.5278	24	37.5327	48	14.6491	51	50.2689	12	4.58216	12	7.44456	135	34.394	81	35.6304	13.25	0.00572825	0.0659649	0.0585834
PPH22	N/A	N/A	16.9295	6.58778	22.5896	6.12859	34.2357	9.43966	67.5	39.2973	18	34.4821	46.5	15.2896	49.5	34.6253	9	4.6933	12	7.55229	126	38.4115	72	14.5863	-0.68	0.0156791	0.0428813	0.00136185
YLL014W	wt	wt	16.1808	5.69275	21.6165	6.16968	34.2403	7.8455	72.45	39.5627	22.05	26.6639	50.4	13.473	47.25	33.0332	12.6	7.48579	12.6	5.61318	132.3	30.0949	75.6	11.8159	9.4425	0.00567833	0.0276751	0.0143879
RPS30A	Positive regulator	Positive regulator	16.0584	4.98082	20.3249	5.51849	34.2487	6.6348	96	39.9906	21	25.1446	54	11.4078	51	32.0057	9	3.12396	12	4.65992	156	32.9889	81	35.5683	25.65	0	0.0593268	0
GLO3	wt	wt	17.1761	7.50539	23.0147	7.75926	34.2645	10.1752	65.1	43.1417	18.6	30.8339	52.7	14.8484	52.7	28.1262	12.4	4.53854	12.4	5.66025	124	30.4512	77.5	16.0634	0.75	0.0588663	4.87299e-05	0.984324
SIN3	wt	wt	19.4998	4.36779	25.529	5.75307	34.2696	6.46655	60	30.5788	39	24.8212	69	14.1713	66	33.0763	21	6.77163	21	5.25927	150	18.8526	132	30.6917	9.75	3.88801e-11	-0.0347779	0.0469851
RPS0B	wt	wt	16.6539	4.94361	22.3949	5.12768	34.2732	4.62614	64.68	28.3352	21.56	20.2296	49.28	11.4588	46.2	29.3412	12.32	6.44453	12.32	6.80645	123.2	21.0984	80.08	21.4685	4.72	0.352415	0.0352397	0.106413
ICS3	N/A	N/A	16.5821	5.47696	21.9875	6.76624	34.279	7.51798	78	34.2662	21	30.4003	45	13.9903	48	24.7147	12	3.36204	12	7.6106	135	25.7306	78	27.178	6	0.0732208	0.0355789	0.441169
NOP6	Positive regulator	Positive regulator	17.0238	4.242	21.8146	4.97391	34.3096	6.50845	78	36.3066	21	25.4561	48	11.4342	48	27.7574	12	3.64604	12	6.42125	138	25.4329	75	11.3767	11.1	0	0.0408865	1.08577e-06
RRP8	Positive regulator	Positive regulator	16.4586	5.0727	20.4564	6.70651	34.3148	8.56777	93	35.126	21	22.5231	54	10.9804	54	30.5504	9	5.71976	12	4.71372	123	15.6217	87	38.3613	25.5	0	0.0455605	1.31288e-06
BRE1	wt	wt	16.0877	4.35983	21.6477	5.90708	34.3213	6.03635	72.45	36.807	22.05	27.0962	47.25	12.4376	50.4	37.1293	12.6	4.39025	12.6	6.81599	129.15	33.0555	78.75	12.3601	7.725	0.0721892	0.0319736	0.0951637
YMR157C	wt	wt	18.4264	6.20658	23.3472	6.73494	34.3311	7.50357	62	36.4346	21	24.585	54	13.001	51	39.5344	12	4.97948	12	4.14786	99	12.7503	87	30.8256	0	0.0728721	-0.00804566	0.560322
CUL3	N/A	N/A	17.8346	6.76289	22.5773	7.07285	34.3517	8.5441	66	32.9063	21	29.6108	54	13.7142	48	43.8098	12	4.63846	9	7.48309	108	15.8702	75	11.628	0	0.791378	0.0145412	0.485838
MDG1	wt	wt	20.0083	7.13478	25.3367	7.37988	34.354	9.85174	57	37.7381	24	34.7755	48	13.5706	48	44.871	12	5.66107	12	4.24176	111	26.3685	75	9.53305	0	0.506044	-0.00121676	0.122263
PHO3	wt	wt	18.6502	6.96304	23.9746	7.69104	34.3736	11.7954	63	45.7748	21	25.6892	48	12.3743	51	50.0694	12	3.71898	12	6.05759	114	29.9396	78	21.9416	1.775	0.515179	-0.00732211	0.292599
ODC2	wt	wt	18.2417	5.40321	23.5343	5.83383	34.3751	6.17381	69	36.8115	21	25.4898	57	12.8686	54	32.2981	12	4.08643	15	5.05429	141	31.0741	87	13.7306	7.5	1.6505e-11	0.0101882	0.381112
STB1	wt	wt	18.4583	7.05582	24.0168	7.02393	34.3776	7.53576	61.5	34.752	21	26.1786	54	13.061	51	35.1686	9	4.55322	12	5.71013	126	28.3365	90	41.2943	3	0.0554674	-0.004275	0.348977
SET7	wt	wt	17.4276	5.31283	22.9626	6.42965	34.3821	7.14713	72	34.9589	21	26.021	42	13.0852	45	36.9311	12	7.65786	12	5.86462	123	26.5335	78	36.0002	9	1.10897e-05	0.0372484	0.00470317
APC9	Large slow	Large slow	20.8206	4.86253	26.2218	5.70857	34.4171	4.83067	52	33.9331	22.75	27.8748	52	15.4974	52	39.5896	16.25	6.36519	16.25	17.2806	117	21.9601	87.75	12.4625	2.1875	0.502969	-0.00177058	0.666551
YLL017W	N/A	N/A	16.6778	5.79367	22.031	5.12328	34.4198	8.44168	72	41.5671	24	22.4577	45	12.93	48	46.0689	12	8.56828	12	7.5555	129	30.8701	81	38.1619	11.875	0.0044767	0.00190355	0.508956
AKL1	wt	wt	16.148	5.9936	21.0294	5.7803	34.4338	7.44095	72	31.9763	18	24.2294	48	11.0681	45	28.8959	9	4.20934	12	5.27709	126	27.7953	69	13.2591	5.25	0.00871882	0.0462909	0.00250224
YDL118W	wt	wt	18.1429	6.29366	22.9098	8.01544	34.4349	7.28905	66	32.6873	21	18.5199	57	13.2733	54	28.9296	12	4.63729	12	4.4277	108	8.77276	87	29.6612	6.75	0.0442262	0.020216	0.873714
RMD9	Positive regulator	Positive regulator	16.4112	6.78218	20.5096	8.59727	34.4501	11.3959	87	42.5434	24	21.4964	54	13.739	57	33.5008	12	4.60868	12	4.4325	153	36.4397	93	24.4276	16.5	3.34288e-13	0.0257752	0.225262
REC114	wt	wt	17.258	6.65931	22.5203	5.83996	34.4589	6.10275	68.2	40.3722	18.6	34.6503	49.6	10.9398	49.6	32.6368	12.4	6.84125	12.4	7.39615	124	31.2602	71.3	14.3974	5.725	0.0287586	0.0579044	0.00197034
FKS3	wt	wt	16.9738	4.99028	22.2584	4.96541	34.4718	5.73765	70.4	40.4942	22.4	34.514	48	11.1185	48	20.4818	9.6	9.70908	12.8	17.8234	105.6	10.6602	80	30.6406	5.1	0.384056	0.0363334	0.188127
HMG2	wt	wt	17.0245	6.8629	21.2645	6.09143	34.4718	7.81676	84	43.5447	21	18.2272	54	13.4481	60	36.1337	9	2.93255	12	8.016	144	42.6617	90	30.9519	21	6.09179e-13	0.0565249	0.00319348
CLB3	N/A	N/A	20.56	8.07726	25.8095	9.27531	34.4875	5.97547	60	39.6564	18	23.3061	57	12.8178	57	26.7649	9	7.53101	9	2.58683	129	35.6815	87	18.3612	3	0.47566	0.00678869	0.383936
SSB1	Positive regulator	Positive regulator	16.876	5.51688	22.0551	5.00308	34.5275	6.14236	81	34.1748	21	23.9548	48	11.7323	48	33.6583	12	5.10764	12	13.1199	102	14.1994	75	13.1807	15	0	0.0532116	4.35429e-13
STE11	wt	Large slow	18.6325	5.97814	24.7515	6.362	34.5279	6.17392	54	35.8923	18	22.7381	54	14.3857	51	39.6945	12	4.60213	12	6.28506	117	25.8452	81	12.2691	-3	0.0550149	0.00593263	0.797553
LSB5	wt	wt	17.664	4.69511	23.2037	4.5017	34.5609	7.19431	63	30.4235	18	21.7625	54	11.2604	51	30.3025	12	4.37022	12	4.23847	123	29.0481	69	8.08223	2.25	0.929353	0.0157966	0.222584
FYV7	Positive regulator	Positive regulator	14.6988	6.36676	18.4189	6.90074	34.5799	8.58108	132	40.8469	27	24.1665	57	13.096	54	33.384	9	3.4213	12	4.29342	193.5	36.0689	96	35.8088	52.65	0	0.107068	1.40998e-14
RPS0A	Positive regulator	Positive regulator	16.6547	6.607	20.7033	6.71502	34.5849	6.13257	93	40.6508	21	20.6354	57	12.9923	54	33.6877	9	3.12416	12	4.70426	159	33.3703	81	11.7772	25.02	0	0.0570833	0.000246502
YBR014C	wt	wt	17.4004	5.54027	22.5769	6.70258	34.5901	9.27905	75	30.7452	21	29.391	45	13.2855	48	48.801	12	4.44021	12	10.3969	99	10.0053	72	12.7015	9.65	0.0148975	0.044656	0.5096
TSR2	Positive regulator	Positive regulator	15.6755	6.97345	19.9989	8.10263	34.6317	9.873	102	40.5881	24	23.7504	57	12.1981	54	40.7919	12	3.57232	12	5.3396	177	31.4396	87	13.6953	30.75	0	0.0479534	5.94481e-07
RPS19B	wt	wt	16.5854	6.33715	21.9406	6.71165	34.6391	8.00887	78	42.8558	16.25	30.0061	48.75	13.4537	52	49.5856	9.75	7.95667	13	4.74768	130	32.2483	71.5	11.0444	4.4375	0.300706	0.0380855	0.00312729
YPT6	N/A	N/A	17.462	4.29388	24.2111	4.94604	34.6442	5.26596	75	45.5456	18	26.2791	45	13.3648	52.5	36.1838	12	4.68764	15	5.40833	126	29.3551	85.5	15.4218	12.75	0.00303326	0.0462385	0.537497
BBC1	wt	wt	16.808	5.994	22.0656	6.52477	34.653	9.50346	66	40.3101	18	26.193	42	11.5437	45	32.5674	9	3.90286	9	4.12492	114	32.1884	69	26.4472	-1.5	0.260456	0.0502234	0.0706203
NUP188	wt	wt	18.638	7.47505	23.1726	7.27899	34.6707	8.37216	63	34.0117	21	25.0677	54	13.9018	51	36.7831	9	7.55061	12	7.69795	117	27.3854	84	45.0518	1.5	0.134336	-0.00725938	0.292884
YJR054W	N/A	N/A	18.0147	5.14955	22.5073	5.60098	34.6719	5.89792	72	29.0631	28.8	25.8983	51.2	12.4317	44.8	31.9589	12.8	7.65363	12.8	6.0254	134.4	29.5805	86.4	12.6289	13.6	0.11904	0.0365367	0.284763
PHO81	wt	wt	17.6685	4.96156	22.831	5.16268	34.6731	6.64039	69.52	40.3425	21	40.3639	50.56	12.5852	50.56	38.6694	9.48	4.90193	12.64	6.76275	126.4	28.9253	79	12.2496	6.44	2.36442e-09	0.0298621	0.00361323
PET112	wt	wt	17.0934	5.88401	22.478	7.13832	34.6761	5.35876	76.5	32.463	24	41.1183	36	12.5258	45	39.7658	12	4.33013	12	10.416	126	28.1669	78	30.339	14.25	2.01502e-08	0.0347551	0.000686105
MRPL9	N/A	N/A	16.9848	5.54834	21.7313	5.58617	34.6911	6.05963	72	40.4972	24	24.216	46.5	10.277	48	27.5559	9	3.07765	12	7.28179	123	23.8813	78	11.1107	9	0.248056	0.074247	0.0638034
MRPL38	wt	wt	17.7406	5.22536	22.8659	4.62642	34.7182	6.17125	71.3	34.9861	18.6	23.5798	52.7	12.3385	49.6	33.7296	12.4	5.26424	12.4	7.29105	124	31.5653	77.5	13.3261	7.425	0.00224541	0.0406886	0.00839053
GAL80	N/A	N/A	17.3505	6.47583	22.5537	6.2923	34.7189	7.16343	67.32	35.8652	21.42	24.6561	48.96	11.6161	48.96	33.8881	12.24	4.14521	12.24	7.60038	125.46	31.4007	78.03	13.3847	2.67	0.417169	0.0154158	0.184159
CAP1	N/A	N/A	16.9537	13.1364	21.1419	11.9479	34.7269	14.2547	75	45.2951	15	33.0641	48	16.3529	57	41.111	9	3.17738	9	14.2575	126	32.4259	78	15.3711	-2.25	0.026471	0.0233315	0.0142999
TIM18	N/A	N/A	17.3579	4.69944	20.6502	5.61417	34.7322	7.03337	94.55	42.6166	35.075	34.3192	48.8	14.9663	64.05	52.3443	12.2	3.56476	12.2	3.74147	140.3	22.5071	82.35	7.96706	25.425	0	0.0596547	0.000238203
PEX32	Positive regulator	Positive regulator	15.8156	5.20177	20.2714	6.37518	34.734	8.13648	93	41.2218	24	23.1154	57	13.4483	57	28.7463	12	4.60848	12	7.43234	114	14.559	93	32.8274	18	0	0.0492471	2.8825e-06
PAC10	N/A	N/A	22.2135	4.07381	26.3934	5.01499	34.7397	5.41674	43.2	24.9603	25.6	28.6582	60.8	12.9755	51.2	24.1817	9.6	4.27517	12.8	5.99253	105.6	9.92132	83.2	11.2089	-6.775	0.139577	0.000721737	0.525706
MTG1	N/A	N/A	18.6453	7.02189	22.0762	7.16799	34.8002	8.39239	75	37.2437	21	29.2441	57	14.7345	60	36.0613	9	3.31848	9	5.26091	141	32.3658	90	21.3235	10.5	0.177303	0.0456646	0.130878
CLB4	wt	wt	17.4302	6.93755	22.3597	9.28118	34.8031	9.65877	70.5	34.2585	18	23.1155	54	13.5562	54	40.6638	9	7.99789	12	9.55832	129	30.4941	78	13.5328	2.25	0.69631	0.0115841	0.0562328
YOR235W	N/A	N/A	17.452	7.11005	22.2438	5.8723	34.8153	8.63855	87	46.415	18	14.8113	57	13.137	57	23.8069	9	3.0938	12	3.80219	114	22.6018	87	13.5126	36.75	0.000352829	0.0555133	0.0148552
RPL2A	Positive regulator	Positive regulator	17.4803	6.8005	21.9193	5.6792	34.8242	6.42166	85.4	36.9209	18.3	22.4518	54.9	13.1935	51.85	36.8466	9.15	3.50271	12.2	11.3281	122	16.7105	80.825	13.3759	19.075	2.22045e-16	0.0632968	1.8901e-07
ZRG8	wt	wt	17.537	6.02873	22.6673	8.18861	34.8368	9.37861	62	32.8661	15.5	24.7748	49.6	12.4894	49.6	32.7571	9.3	4.05963	12.4	20.5978	120.9	24.9415	74.4	25.7644	0.2	0.226938	0.0342239	0.0302489
MRP20	Positive regulator	Positive regulator	18.3544	4.86135	23.01	6.14015	34.8419	6.59096	72	31.9981	21	20.8807	57	11.3327	54	27.3856	12	3.59414	12	4.81203	135	29.9408	84	23.3576	9	0	0.0432434	2.83511e-08
RPS30B	Positive regulator	Positive regulator	16.6647	6.84883	20.9918	8.11755	34.8717	7.60651	99	39.2528	21	16.4585	57	12.2798	54	34.4644	9	2.92195	9	3.98616	159	38.1859	87	28.1126	32.25	0	0.0739993	1.37668e-14
HST2	N/A	N/A	17.7146	4.63121	22.7476	5.22734	34.895	5.34202	60	37.6514	15	29.4693	43.5	12.0999	45	26.4734	12	3.92186	12	4.23993	106.5	21.6555	72	20.0585	-0.75	0.908351	0.041601	0.753497
PCL1	wt	wt	17.0335	9.36514	21.7666	8.61179	34.9252	9.56365	81	46.092	21	29.8624	45	15.2375	54	62.5631	9	10.7343	12	19.1484	133.5	33.1512	78	12.0277	13.5	0.000198021	0.045246	0.0014455
IPT1	wt	wt	17.6474	5.15983	23.2978	4.81013	34.9448	5.67075	63	40.2354	18	28.0489	54	14.539	51	33.9463	9	5.53158	12	5.29283	123	25.8616	81	40.6017	2.1125	0.0306511	-0.00158966	0.0930707
MRPL10	wt	wt	18.4561	5.07173	22.5031	5.01962	34.9605	6.91772	78	41.5397	24	24.9785	54	13.9992	51	38.0294	12	3.61105	12	8.28665	144	35.0396	84	12.9048	9.75	9.06892e-10	0.0388672	0.00145128
SHE1	N/A	N/A	19.0121	6.72101	23.7394	8.96364	34.9924	9.96365	72	44.7549	21	35.7223	54	14.5274	52.5	35.2726	12	5.07341	12	4.75953	117	25.2819	81	10.5164	2.25	0.251157	-0.0181933	0.275045
ROX1	Positive regulator	Positive regulator	16.4937	6.61107	21.719	7.21871	35.0304	9.60891	75	34.9596	18	25.4455	48	10.7555	48	37.6829	9	3.8525	12	5.8931	132	22.4995	75	11.5683	9	4.69724e-11	0.0611102	0
HGH1	Positive regulator	Positive regulator	17.3887	8.96434	22.3352	7.86017	35.0418	9.90541	84	45.446	24	39.3407	51	15.7737	51	59.2974	12	5.48513	12	6.86908	147	31.1195	75	7.38365	23.6325	2.22045e-16	0.0482749	0.00103818
YKL068WA	N/A	N/A	17.1036	3.89485	21.7871	5.02013	35.0872	5.51669	80	38.6232	22.4	32.6173	51.2	12.2236	48	31.8185	9.6	5.60685	12.8	8.66792	131.2	25.9036	80	10.7283	14.4	9.56047e-05	0.0780839	2.8033e-05
YKL171W	N/A	N/A	16.9607	5.33265	22.1433	6.82208	35.0896	8.57383	78	36.9007	24	20.8398	45	12.7947	48	26.5955	12	5.32136	12	7.38617	108	14.6514	79.5	18.0234	11.25	0.000666363	0.0505924	0.00621739
YOL050C	N/A	N/A	17.2743	10.7119	22.7659	5.76295	35.0902	8.40984	79.5	42.9174	21	28.4799	54	15.7795	55.5	45.0497	12	6.32507	12	6.90705	132	13.9392	84	17.5881	13.5	0.0343277	0.0464734	0.224589
GPB2	N/A	N/A	18.6276	8.6979	25.0449	10.4973	35.0965	10.2959	69	42.5588	28.5	41.0238	51	11.4006	52.5	43.9965	9	3.29935	12	4.118	105	21.8245	73.5	7.48331	-3	0.3415	-0.0326905	0.0101589
LIA1	Positive regulator	wt	18.0863	7.16405	22.7579	7.24513	35.1	8.36011	75	34.6388	21	27.5617	60	15.6205	60	37.0509	12	7.46176	12	10.6596	147	28.1812	90	35.2279	13.5	1.64813e-12	0.0452988	0.0275792
RPS24A	Positive regulator	Positive regulator	16.4899	6.37937	20.474	6.25272	35.1085	8.52544	96	45.4653	21	26.7087	54	12.3226	57	37.6358	12	4.35022	12	4.96923	162	36.0017	87	10.7013	24.3875	0	0.0629675	1.24472e-10
ROM2	Positive regulator	Positive regulator	17.3241	5.25945	23.7008	6.14614	35.1181	7.00423	69	32.736	24	28.1338	48	11.6241	48	34.5394	12	4.63843	12	4.90439	129	22.3378	84	36.6139	9	0	0.0386106	7.53951e-10
RPS11B	Positive regulator	Positive regulator	16.5505	4.81571	20.4064	5.1611	35.1882	7.6854	99	36.3948	21	19.7363	57	9.31788	57	24.214	12	3.88239	12	3.57664	123	16.3172	87	12.3097	28.5	0	0.0686065	1.76523e-09
YBL065W	N/A	N/A	20.3632	10.8069	24.4314	12.1783	35.2014	12.319	81	35.0876	36	36.3936	54	19.6561	60	62.8949	9	4.51513	12	19.0602	111	30.0082	120	58.6035	3	0.148379	-0.111181	0.00890977
PET122	wt	wt	16.7442	3.92371	21.8343	4.36526	35.2644	5.23408	76.8	46.0266	22.4	29.1078	44.8	15.0825	48	51.5482	12.8	7.53019	12.8	8.67661	136	27.447	73.6	11.6122	11.2	1.12054e-05	0.0556274	0.000286887
BOI1	N/A	N/A	17.5374	4.53617	22.8404	5.3545	35.2809	6.90886	64.5	27.0639	15	20.7086	48	14.286	48	18.1107	9	7.16346	12	3.93541	118.5	22.4655	72	9.59388	0	0.234358	0.0724379	0.00267513
LEA1	N/A	N/A	17.3426	5.07012	23.3846	5.85505	35.2951	8.75156	84	45.269	18	21.6211	42	17.8349	54	41.5891	12	6.45904	12	5.17135	129	33.8433	81	20.4365	16.755	0.00640849	0.0323314	0.039838
MBP1	wt	Positive regulator	18.7282	6.10051	24.406	4.7048	35.3649	5.6908	63	36.6589	18	23.9471	54	13.3702	51	33.1033	12	4.31415	12	5.1588	120	31.9128	72	8.94109	9	2.6776e-07	0.0366238	0.000254103
EGD1	Positive regulator	wt	19.2969	5.90682	24.3561	6.89989	35.3787	8.00557	69	37.0203	27	32.5936	51	13.8847	51	39.1977	12	4.64971	12	4.91704	99	13.499	90	41.4105	15.75	4.69973e-10	0.0368403	0.0959304
RTT109	wt	wt	20.3715	12.1227	25.7708	19.5993	35.3806	20.1335	60	35.751	21	26.0565	57	16.8627	60	40.1636	12	24.0006	12	31.652	120	31.9663	81	15.023	-2.93	0.84455	-0.0192597	0.293587
DPB3	wt	wt	20.1128	5.08277	25.5892	5.62398	35.4244	7.48929	54	29.5135	15	24.6782	57	13.1229	54	31.8371	12	5.69112	12	7.90392	115.5	23.5118	75	10.6145	-1.5	0.144616	0.0163605	0.363121
YPL071C	N/A	N/A	18.1019	5.14263	23.3021	7.6037	35.479	10.3978	67.54	26.2333	24.56	29.4859	42.98	11.6584	46.05	36.1647	12.28	4.8961	12.28	5.4518	104.38	7.67987	81.355	27.8326	10.435	0.007648	0.0412366	0.306444
ASF1	N/A	N/A	20.4059	12.9303	25.9372	21.0728	35.4824	21.3135	61.6	37.6879	18.48	25.7411	55.44	19.1956	58.52	52.3797	12.32	12.224	12.32	27.1017	86.24	11.0316	80.08	26.5406	-0.59	0.164791	-0.00572143	0.109163
TIF4631	N/A	N/A	17.8471	7.22414	21.8775	10.9217	35.4933	11.1072	87	36.618	18	19.7038	60	14.9343	57	33.5116	12	8.57182	12	4.33027	132	20.4423	84	16.9895	19.5	9.91091e-06	0.053206	0.0372014
RPS6B	Positive regulator	Positive regulator	16.9365	5.28997	20.6929	5.92424	35.4957	9.44501	99	44.0819	21	25.1825	60	13.5919	60	41.7752	9	3.6006	9	6.70926	129	15.0109	84	14.6729	23.25	2.22045e-16	0.0776159	2.91611e-06
HST3	N/A	N/A	18.0469	7.62804	24.2988	6.83666	35.5011	9.63539	64.05	36.4653	21.35	25.9383	45.75	12.4563	54.9	50.5616	12.2	3.77083	12.2	13.8502	114.375	24.5229	85.4	32.8263	7.7125	0.112688	0.00501021	0.756808
NRP1	Positive regulator	Positive regulator	17.6829	4.01835	23.0848	5.67034	35.5394	6.78287	75	30.3865	18	21.4873	54	13.2185	51	28.823	12	4.01745	12	7.72127	141	28.9767	81	14.0793	13.375	4.24897e-10	0.0659985	6.7568e-05
SNC1	N/A	N/A	18.2402	7.52486	23.1465	6.90013	35.5472	7.99788	69	37.2797	18	18.6941	49.5	12.896	51	21.8829	12	6.08582	12	3.87147	129	35.143	81	23.1745	2.25	0.715394	0.0619969	0.00147994
RRD2	Positive regulator	Positive regulator	16.635	5.04593	23.1491	5.12072	35.5881	5.98697	75	33.5632	21	22.2679	54	12.4552	51	33.7184	12	4.80714	12	5.09166	135	32.105	81	11.5645	15	0	0.0656222	0
PPH21	N/A	N/A	17.3636	5.93926	22.6442	5.0584	35.6516	6.97522	63	31.0426	18	20.4548	48	9.32578	51	28.067	9	3.05243	12	4.935	126	27.6915	78	23.4177	7.5	0.16569	0.0643469	0.00108298
DST1	N/A	N/A	22.354	10.6406	27.1216	14.1304	35.6524	22.4047	60	41.7259	27	31.0096	45	14.4046	66	54.4822	9	3.90475	9	7.40604	111	30.6376	78	9.41063	0	0.180165	-0.0879744	1.80822e-05
TPM1	wt	wt	19.1133	5.75537	24.3589	7.14749	35.6591	7.16518	72	33.4402	21	20.7034	48	12.8263	48	25.8147	12	4.65784	12	4.58669	129	33.5228	78	11.958	13.5	2.42652e-06	0.0613749	0.00948992
RSC1	Small slow	Small slow	20.0949	8.8214	25.6653	11.3827	35.6737	13.6649	66	38.5292	24	22.2337	60	15.4858	57	37.2509	12	4.3223	12	5.3926	135	25.0821	78	9.10633	3	0.00566337	-0.0950262	0
YKR074W	Positive regulator	Positive regulator	18.678	9.09298	23.3884	8.56885	35.6909	8.79564	75	45.3107	21	34.0136	57	14.5901	51	37.1692	12	5.03415	12	7.4636	141	25.5343	81	21.1078	12	5.86803e-05	0.0498781	0.00236387
BIK1	wt	wt	21.2252	14.3359	25.9385	15.2344	35.6936	17.7329	63	44.4522	21	26.6576	54	14.6643	57	43.0163	9	5.96812	9	10.2829	120	30.5007	81	18.9846	-1.5	0.273684	-0.0144812	0.241453
IWR1	wt	wt	20.3334	9.37722	24.5417	11.3755	35.7167	11.6316	69	41.4034	24	27.064	63	14.9822	66	45.5057	12	4.66533	12	8.47791	126	12.1438	96	16.5897	6.75	0.247296	0.0309591	0.777115
MSH2	wt	wt	18.7463	8.03417	24.1412	9.16745	35.7283	11.7348	63	37.9213	18	27.2311	54	14.1265	54	32.2295	12	5.767	12	7.36329	126	25.9148	84	25.2531	0	0.835485	0.0267403	0.066205
YLR444C	N/A	N/A	18.4134	5.45934	23.4648	5.13415	35.8015	4.9124	63	37.5146	15	22.6976	51	11.0695	51	31.8731	9	4.81817	12	4.29679	123	36.3636	75	12.2622	1.5	0.736189	0.0382423	0.0154788
RPS10A	Positive regulator	Positive regulator	15.8601	8.02566	19.1214	7.8195	35.8095	9.65607	132	50.792	27	29.2506	58.5	15.7981	60	43.8982	12	5.95932	9	12.571	186	43.7947	99	44.4417	46.475	0	0.131224	0
KNS1	Positive regulator	Positive regulator	17.4062	5.84366	22.659	5.65203	35.8149	6.30593	83.2	37.4206	22.4	41.4593	48	12.2333	48	46.0513	9.6	4.80638	12.8	8.376	136	29.8796	80	38.4301	13.4	2.85838e-12	0.0830321	5.72205e-09
WHI6	Positive regulator	Positive regulator	17.2783	3.2457	22.774	4.41845	35.843	5.34136	78	38.2048	15	20.8985	54	9.63838	51	29.6888	12	4.33329	12	8.45313	141	29.3726	78	13.8117	17.4	0	0.0535416	5.28444e-11
SLX9	wt	wt	18.0165	3.75558	21.9131	4.29666	35.8606	6.16225	88.5	34.3845	18	24.4616	57	11.7624	57	26.682	9	3.03531	9	3.1995	129	15.8691	84	12.9024	22.005	1.77636e-15	0.0968703	3.22348e-10
SAC1	wt	wt	18.2847	6.24008	25.7293	9.06243	35.8759	11.8056	58.52	26.0472	18.48	19.2482	58.52	14.3458	52.36	23.9725	15.4	7.66765	15.4	7.47701	135.52	21.7031	86.24	12.4294	1.68	0.846234	-0.00940697	0.639106
PHO2	N/A	N/A	19.7946	9.28486	24.364	10.9551	35.9077	14.8052	66	36.6346	18	28.8627	54	14.8109	58.5	46.5444	9	3.61452	12	9.97638	94.5	8.7191	84	34.1366	0.75	0.950671	0.0271368	0.350463
RPS4A	N/A	N/A	16.3685	5.63337	20.6627	5.08385	35.9217	6.12928	115.2	40.8285	25.6	25.3772	57.6	12.886	54.4	30.7697	9.6	4.79126	12.8	7.88014	182.4	33.0579	89.6	13.3572	50	0	0.118492	2.4251e-10
TDH1	wt	wt	16.3263	5.59049	22.2648	6.86038	35.9325	9.17542	65.1	38.2213	15.5	17.8079	49.6	13.5185	46.5	36.4162	12.4	6.42423	12.4	8.30276	124	33.2011	74.4	14.2119	2.625	0.785425	0.0341556	0.00813919
VAC14	N/A	N/A	19.0555	9.78602	24.1908	8.93145	35.9367	9.42658	54.9	45.4239	33	40.7817	52.7	16.5485	57	35.7854	12	4.52603	12.4	6.67013	102	12.0213	86.8	33.6924	-5.475	0.062682	0.029565	0.108083
IST3	Positive regulator	Positive regulator	19.3179	6.2655	24.3682	7.04815	35.9528	8.19447	78	36.313	27	27.9737	54	14.85	57	37.2609	12	5.07888	12	3.99532	132	36.1216	93	30.5979	18.3875	3.33067e-16	0.0284006	0.0702994
YBR219C	Positive regulator	Positive regulator	16.6688	5.63035	22.0419	6.31878	35.9655	6.3637	84	35.0647	24	45.4882	48	11.8846	45	31.5158	12	3.86111	12	6.39581	123	18.6205	78	14.1742	9	1.16033e-05	0.0675722	0.000211118
SSH1	wt	wt	18.4629	5.15718	23.6111	6.23881	36.0163	8.98247	66	38.0436	21	27.7969	51	13.8866	54	40.8425	9	5.72208	12	5.513	120	25.747	84	34.74	5.16	0.0834074	0.0624933	0.000314497
YLR296W	N/A	N/A	17.6587	9.66573	23.6662	9.76618	36.0792	7.44154	75	48.373	21	44.7092	48	17.2797	51	56.6612	12	7.4239	12	7.05641	108	29.4155	75	11.8267	9.75	0.294784	0.0564992	0.0995648
GIS1	N/A	N/A	19.3339	7.10572	24.6322	10.7097	36.108	5.70317	63	42.7342	21	38.2806	51	12.2962	51	30.992	12	2.88596	12	8.30447	114	27.1022	78	22.6185	4.5	0.418554	0.0248318	0.274414
NMA2	N/A	N/A	19.7679	7.30023	25.4304	9.1353	36.1908	8.95445	63	39.7534	21	19.9495	51	11.2788	54	35.8403	12	2.86442	12	4.20241	120	24.5619	81	14.3206	3.75	0.477446	0.073354	0.0735355
YGL007CA	wt	wt	18.2329	8.45723	23.932	7.93513	36.4136	9.97073	75	39.9497	18	29.4262	51	11.8089	48	28.4888	12	3.76137	12	8.9481	105	11.3173	78	24.6319	12.465	4.08305e-05	0.0406291	6.77307e-06
RME1	Positive regulator	Positive regulator	17.3891	4.27688	23.1614	5.06767	36.6701	5.88683	75	33.6581	21	32.3545	45	12.1398	45	39.0499	12	5.05987	12	6.66071	126	24.9464	72	11.871	13.5	0	0.0901015	0
RPS7A	wt	Positive regulator	16.2189	9.80961	20.4072	9.38854	36.6796	14.4311	120	50.2242	24	25.0035	63	13.3277	66	32.6812	12	16.371	12	6.71315	195	28.1441	99	22.519	45.255	0	0.065309	0.00308466
VPS64	wt	Positive regulator	20.4298	6.12823	25.8549	5.88384	36.7166	7.75049	81	57.4244	21	21.9756	78	12.5553	69	34.524	15	5.29772	18	6.68256	147	28.6966	96	14.3923	28.5	2.76487e-08	0.0431873	0.00930181
SSK1	N/A	N/A	16.7313	7.06491	21.4439	7.90827	36.7254	14.739	96	51.4467	21	22.2198	57	12.3148	57	35.8001	9	4.53249	12	6.85854	120	24.7469	90	28.189	34.5	4.86251e-08	0.0958933	2.36692e-07
URM1	N/A	N/A	16.9321	3.71314	22.9849	6.28055	36.7877	6.73334	84.5	35.7679	22.75	25.3198	55.25	16.0019	42.25	20.2064	16.25	5.28478	19.5	12.9984	149.5	30.5279	69.875	15.2	29.125	1.39749e-06	0.115696	0.00205673
YEL033W	Positive regulator	Positive regulator	17.7207	4.39461	24.081	4.54456	36.8229	5.53214	72	30.2419	24	22.9249	48	10.0173	45	28.1874	12	3.668	12	4.80604	135	22.0212	84	30.6761	16	0	0.0789665	0
FYV5	Positive regulator	Positive regulator	17.9634	4.77694	20.999	6.44053	36.8266	10.2727	126	39.2991	30	22.5256	63	10.3525	66	30.371	9	2.47653	9	3.51357	195	28.041	111	27.2585	59.505	0	0.122824	6.66134e-16
YNL120C	Positive regulator	Positive regulator	18.1166	6.8527	23.8342	6.29677	36.936	7.66523	78	35.3551	24	31.6378	54	11.6948	48	32.3003	12	7.47874	12	5.90271	141	27.8849	84	12.5227	19.5	0	0.0758021	0
RPS21B	wt	wt	18.571	5.71013	23.0047	6.87936	36.9562	8.13868	75	50.2861	21	26.8099	63	12.5636	69	43.1747	12	3.82373	12	6.54909	138	26.8211	94.5	23.4563	13.5	3.45782e-05	0.0411585	0.172207
MDM20	wt	wt	19.679	11.7295	25.068	11.9513	37.3093	12.9263	60	42.1818	21	27.7819	54	15.1031	51	36.1831	9	4.19858	12	10.3442	123	35.7587	81	12.7374	-1.43	0.0156697	-0.0180592	0.357683
RXT3	N/A	N/A	18.3966	4.06396	24.6992	5.4331	37.3512	6.5278	69	25.1037	18	23.928	51	9.71977	48	34.5194	12	4.13037	12	4.20226	132	27.1511	78	17.3528	12	0.0303345	0.0791126	6.04519e-05
TRM11	N/A	N/A	17.7834	11.1178	24.0071	8.7422	37.4564	11.5855	77.5	27.2327	20.15	7.75	49.6	11.6797	91.45	25.8746	9.3	3.4322	12.4	4.59804	114.7	22.0328	0	0	14.35	0.0469915	0.133312	0.000400408
IES3	Positive regulator	Positive regulator	16.6679	8.20699	20.7438	9.78474	37.5879	12.3126	120	49.4384	27	21.8161	60	13.1607	57	38.9935	12	3.59115	12	6.24789	192	39.6917	93	37.1773	55.5	0	0.12134	0
SNT1	N/A	N/A	18.7329	5.89642	23.9629	6.50186	37.8089	9.68457	81	37.9519	18	31.5827	57	15.227	51	23.0416	12	6.19793	12	4.0932	123	16.6595	78	13.3688	15	2.52954e-10	0.0861265	1.58126e-10
YGR111W	wt	Positive regulator	18.7022	4.03829	24.2047	4.449	37.8282	6.88471	75	37.5319	15	21.7159	48	9.60913	51	19.0164	12	4.21757	12	6.36304	139.5	32.0537	75	29.6188	17.575	7.03382e-12	0.0923616	0
MET22	Positive regulator	Positive regulator	18.527	5.32449	24.6579	6.19353	37.8527	6.32239	69	35.5777	21	22.1581	51	11.9966	48	28.906	12	3.5648	12	5.9772	132	27.3119	84	29.6558	13.725	0	0.104172	0
FUS3	Positive regulator	Positive regulator	21.5686	6.35285	26.4432	4.87486	37.9365	6.26065	75	49.7794	27	20.0072	72	14.2774	72	33.3228	15	4.42102	15	4.01744	135	16.1854	111	33.8641	41.25	0	0.0907075	8.47278e-12
MRM2	N/A	N/A	21.3157	9.834	27.3379	9.53614	38.0024	11.1836	70.15	45.6621	30.5	29.9824	51.85	17.1641	67.1	57.8896	12.2	6.57748	12.2	4.79229	128.1	40.4138	85.4	15.6278	24.5625	3.084e-06	0.0960094	2.00052e-05
TIF1	Positive regulator	Positive regulator	19.1957	6.03757	25.0283	6.69976	38.0378	7.97057	69	38.7963	18	30.0292	48	11.7836	48	33.1326	12	4.73515	12	4.12196	120	31.6031	75	9.72366	7.5	4.22995e-14	0.0921692	0
BUD13	Positive regulator	Positive regulator	20.7933	7.69582	27.3775	8.31823	38.5083	8.52855	75	39.9202	30	22.0347	60	15.1675	57	28.0597	15	4.79777	12	6.90795	147	25.6305	87	13.702	27	0	0.0262483	0.0554754
SLG1	Positive regulator	Positive regulator	18.7492	8.06786	25.5568	8.1781	38.5921	9.79374	78	45.4846	24	22.0173	51	14.6644	48	41.0667	12	6.91677	12	7.57645	129	30.9119	81	14.0008	21.75	1.82498e-12	0.153826	0
NAM7	Positive regulator	Positive regulator	18.4414	5.36858	25.1176	5.92534	38.6528	7.85195	66	32.0722	21	21.7225	48	9.87709	45	40.0586	12	3.30108	12	7.51902	127.5	21.7799	78	9.99092	12	0	0.0924343	0
YJL123C	N/A	N/A	18.0828	9.48147	25.5226	13.1641	38.682	11.1798	63	39.093	15	18.0459	48	12.5244	45	26.2086	9	2.89268	12	3.19458	93	15.3707	72	9.02205	7.5	0.204285	0.0440491	0.00121495
RAD6	Positive regulator	Positive regulator	20.7688	8.22988	27.1582	9.58489	39.1161	11.9102	69	33.6456	21	22.5481	66	14.1563	63	29.9505	15	6.15268	15	13.3069	144	26.2734	96	37.3819	19.5	4.49627e-06	0.0999293	9.88272e-07
BUL1	Positive regulator	Positive regulator	19.1301	6.91581	25.3897	9.48178	39.3339	11.2906	69	30.1237	18	21.4312	54	11.9291	51	24.4936	12	5.32161	12	8.10206	132	25.5184	81	11.3875	12.4625	8.30149e-07	0.0721994	2.43037e-07
RPL40A	Positive regulator	Positive regulator	17.8082	6.21431	24.8748	5.95428	39.6731	6.47924	72	31.0563	21	23.9384	51	12.1343	51	39.8366	12	4.09713	15	5.88976	130.5	23.9216	84	12.1744	13.8625	0	0.152402	0
AKR1	wt	Large slow	23.4078	7.12446	31.8733	7.86339	39.8437	7.8326	45	33.0139	21	22.7429	51	14.3783	51	39.0268	12	10.6635	15	10.1328	108	26.1587	87	30.3504	2.875	0.371329	0.0375834	0.00998704
DBP7	Positive regulator	Positive regulator	18.8131	5.42844	26.3248	6.37194	40.3363	7.2626	63	29.9111	18	24.6061	51	12.5898	54	34.7792	12	6.37131	15	5.95379	120	26.4713	84	38.1749	12	0	0.136407	0
LGE1	Positive regulator	Positive regulator	21.2995	5.23708	29.4583	6.63024	41.628	7.86788	54	26.9483	18	22.1838	63	15.3415	57	26.3808	15	7.35419	15	7.31619	132	24.1355	87	11.1962	12.75	3.6715e-08	0.0868199	9.99201e-16
MSN5	Positive regulator	Positive regulator	21.433	6.14586	29.9748	6.81302	41.848	7.16232	57	27.7892	27	24.8285	57	14.1424	52.02	32.736	12.24	4.51994	15	3.6906	123	22.0117	90	11.8986	12.8625	2.4174e-12	0.13268	0
MNN10	N/A	N/A	15.5422	13.8707	26.3001	17.406	42.1316	13.8822	69	45.9758	24	25.8149	64.5	19.8552	69	33.5915	10.5	3.06594	12	16.4036	138	29.733	99	13.4012	6	0.0503313	0.183039	0
CLN2	Positive regulator	Positive regulator	20.3636	7.02613	27.6697	7.62884	43.5546	8.68307	72	32.4785	21	26.894	54	11.9076	48	34.5039	12	4.46579	12	8.37933	129	28.0166	78	11.4831	24	0	0.199521	0
YEL007W	N/A	N/A	21.5665	7.48993	27.9641	9.65924	43.6219	9.18379	69	50.6939	19.5	33.0277	48	15.1317	45	44.5748	12	8.46521	12	5.24768	105	18.064	72	12.9418	17.4	0.135407	0.212702	9.29812e-13
BCK2	Positive regulator	Positive regulator	19.9786	6.80333	26.8616	6.99882	44.116	7.8555	75	39.9894	18	27.424	48	13.7276	45	36.1132	9	6.12798	12	8.10405	123	30.342	72	11.8502	24.75	0	0.222087	0
MOT3	N/A	N/A	20.2389	9.51804	26.8789	12.648	44.152	14.9825	78	44.9067	18	20.3905	48	15.0136	48	32.1009	9	3.75153	12	3.63981	126	36.7094	73.5	22.3682	32.25	4.07047e-06	0.235842	0
STM1	N/A	N/A	22.7448	10.7973	30.4524	14.6501	44.2135	16.7364	66	31.9259	18	22.4455	51	12.4741	49.5	47.4713	12	3.98498	12	3.83294	96	14.0469	78	11.8976	0	0.11398	0.0179596	0.290582
ALB1	wt	wt	20.8715	8.91262	28.2311	11.9076	44.9736	15.0852	63	29.2633	18	21.3046	48	11.7034	48	43.0449	12	3.71818	12	4.63277	121.5	28.55	75	11.1662	-1.5	0.924922	-0.00722249	0.0370353
IRA2	Positive regulator	Positive regulator	22.1456	10.2281	29.4363	10.6986	45.2124	14.2041	66	41.0715	21	35.2915	51	14.4146	54	52.9623	12	12.7864	12	6.57859	126	33.2338	81	30.4375	19.5	8.00931e-08	0.176183	0
POP2	Positive regulator	Positive regulator	21.612	11.9376	27.412	12.8991	45.7473	14.3093	87	42.341	21	24.693	61.5	13.3724	60	27.6149	9	8.14458	9	5.26231	150	30.7319	90	34.9148	36.75	0	0.188722	0
ECM1	Positive regulator	Positive regulator	21.7056	8.14833	30.3231	9.24473	47.0727	9.97654	69	33.7066	21	19.5653	48	13.8044	51	35.3789	15	6.97386	15	6.10312	126	32.3647	90	32.8217	36	0	0.234026	0
SWI4	Positive regulator	Positive regulator	26.4134	11.2575	35.9194	14.1649	49.7887	15.8116	66	42.6304	27	36.1301	54	16.95	54	36.5214	12	6.95205	12	7.79104	129	34.6908	87	16.4843	30	0.0298305	0.248267	2.98186e-05
CLN3	Positive regulator	Positive regulator	23.474	12.2252	33.2272	14.201	49.9648	15.7522	69	52.1714	24	32.7053	42	13.4707	45	42.3048	12	5.97655	12	8.56757	108	40.9089	75	16.614	18	1.15191e-06	0.168593	0
RAD51	wt	wt	25.1894	8.31417	34.3031	9.69186	52.7441	14.1807	60	32.3	18	24.5738	48	13.4814	48	33.1881	12	6.58001	12	7.98977	120	23.2997	78	11.5015	9.75	0.035382	0.0518592	4.1673e-05
CCR4	Positive regulator	Positive regulator	26.4114	9.72288	34.0474	9.72372	53.3971	11.4382	81	36.8501	21	19.2986	66	14.8624	66	40.8311	12	4.77534	12	8.62993	150	20.9117	102	36.2784	60	0.000106402	0.254147	0
YMR027W	N/A	N/A	27.164	12.0282	34.3062	11.8969	53.8046	15.1015	60	33.9064	18	38.6357	48	14.041	51	36.2944	15	6.56069	12	5.37901	114	18.8804	81	26.5445	-3	0.466425	-0.0409401	0.15803
EOS1	Positive regulator	Positive regulator	29.5206	9.49636	42.137	8.43809	65.5665	10.078	69	26.9512	24	24.3284	48	9.84396	48	40.26	12	5.17722	12	4.90738	129	20.2997	78	10.0737	0	1	0	1
